# Supplementary material for: The substrate specificity of the human TRAPPII complex’s Rab-guanine nucleotide exchange factor activity
Source: Commun Biol. 2020 Dec 4;3:735. doi: 10.1038/s42003-020-01459-2 (PMC7719173; doi:10.1038/s42003-020-01459-2)
Supplement: Supplementary file 4 — Supplementary Data 1 [file 42003_2020_1459_MOESM4_ESM.xlsx]

## Sheet: Figure 3_TRAPP+Rab HDX data
TRAPPC1					APO									TRAPP + Rab1									TRAPP + Rab11									TRAPP + Rab43
S	E	RT	Z	Sequence	3s	SD	30s	SD	300s	SD	3000s	SD		3s	SD	30s	SD	300s	SD	3000s	SD		3s	SD	30s	SD	300s	SD	3000s	SD		3s	SD	30s	SD	300s	SD	3000s	SD
2	8	9.8	2	TVHNLYL	0.709333	0.0362261	0.76	0.0885042	0.938333	0.349743	1.20167	0.461047		0.842	0.119264	0.806667	0.0780406	0.847667	0.205379	0.872667	0.119001		0.811333	0.118374	0.775333	0.0601775	0.798	0.0452548	0.917	0.163899		0.7755	0.137886	0.829	0.210445	0.944667	0.187511	1.594	0.493125		Average % Deuterium incorporation	100
9	16	9.25	1	FDRNGVCL	6.23067	0.420202	12.2737	0.675459	17.652	0.835632	25.715	0.405856		6.21067	0.397221	12.3383	1.0236	16.8217	0.380941	25.5673	0.343602		6.206	0.747358	11.5253	0.26484	16.6345	0.743169	25.0593	0.865635		5.649	0.0438406	11.6923	0.325314	17.6223	0.784357	24.7673	0.720442			90
17	34	4.88	5	HYSEWHRKKQAGIPKEEE	18.399	0.745008	25.273	0.598203	31.1553	1.02164	34.218	0.741707		18.5897	0.630483	23.906	0.488838	30.6297	0.0895898	33.422	0.933238		17.716	0.186153	24.3267	0.795634	30.31	0.00848528	34.3383	0.272695		17.8	0.367696	24.6017	0.573026	29.89	0.820708	33.9543	0.436931			80
17	42	9.38	5	HYSEWHRKKQAGIPKEEEYKLMYGML	5.51433	0.178422	8.784	0.334202	12.945	0.67764	20.148	0.716856		5.14233	0.106359	8.332	0.209179	11.935	0.07508	18.2227	0.415006		5.17733	0.210001	8.27933	0.420975	12.0675	0.262337	18.0723	0.747233		5.262	0.205061	8.49033	0.297742	11.9083	0.477345	17.6593	0.391602			70
35	42	12.29	1	YKLMYGML	1.78933	0.152952	2.20833	0.624059	2.07933	0.40748	10.116	0.164101		0.937667	0.541735	0.989333	0.057735	1.88033	0.431214	6.238	0.42197		0.95	0.695106	1.012	0.207885	2.212	0.13435	6.46233	0.042004		1.9275	0.805395	1.68433	0.997859	2.016	0.250384	6.406	0.811307			60
43	48	10.8	2	FSIRSF	1.655	0.0809506	6.72367	0.700571	17.9237	0.46924	24.6077	1.03755		2.04733	0.375042	7.144	0.381336	18.6377	0.477423	24.5337	0.153575		1.46167	0.228395	5.55	0.501584	17.961	0.745291	22.082	0.214166		1.7755	0.133643	7.38333	0.269656	18.8987	0.717639	23.9507	0.511696			50
43	61	12.61	4	FSIRSFVSKMSPLDMKDGF	5.613	1.02725	10.2147	0.370104	21.8453	1.28462	34.159	0.697019		5.012	0.252751	8.934	0.174502	18.353	0.0937923	32.9297	0.615924		4.68567	0.172929	9.246	0.151947	18.551	0.0212132	32.7173	0.500174		4.718	0.10748	8.973	0.317874	18.7447	0.769442	32.9467	0.729367			40
49	56	7.18	2	VSKMSPLD	15.6153	0.448003	17.5657	0.313302	28.0773	0.657165	44.9177	0.343723		15.685	0.470541	16.854	0.209459	25.0383	0.376221	43.339	0.11655		15.116	0.631999	16.757	0.414913	25.834	0.461034	43.501	0.330156		16.291	0.145664	17.1777	0.71939	24.305	0.404041	43.7907	0.46022			30
49	61	10.02	3	VSKMSPLDMKDGF	12.3487	0.426913	22.402	0.575918	32.1897	0.916047	44.8873	1.19258		11.9487	0.690963	21.266	0.360866	30.4943	0.414682	43.8877	0.16713		11.685	0.603819	21.911	0.308174	30.502	0.0650538	43.723	0.564449		12.058	0.468105	20.6897	0.272768	31.3373	0.137311	45.696	0.669595			20
57	61	7.54	1	MKDGF	20.0863	1.23886	32.899	0.0936162	50.2443	1.38411	69.595	0.530716		20.4093	1.81152	33.477	0.936476	49.671	0.19056	69.4973	0.509418		19.1843	1.41991	32.6657	0.24725	50.725	1.18794	69.697	1.11994		21.5575	0.0700036	36.248	1.07366	52.8167	0.547288	69.407	0.201067			10
62	73	8.69	3	LAFQTSRYKLHY	0.91	0.0680221	1.93633	0.124709	4.32833	0.0823974	5.33	0.264274		0.945667	0.171024	1.58633	0.0834286	4.00133	0.140051	5.018	0.111099		0.926667	0.0513939	1.90633	0.205938	4.3865	0.143543	5.22333	0.205539		0.8265	0.215668	1.59367	0.17763	4.71433	0.501903	4.92467	0.0516753
74	84	10.24	2	YETPTGIKVVM	1.15933	0.28885	1.29533	0.41772	2.28133	0.507504	10.3823	0.465987		1.19933	0.235394	1.39467	0.347788	3.20533	0.518184	8.86967	0.0990471		0.854	0.108885	1.246	0.220354	2.084	0.274357	8.66733	0.114422		0.952	0.165463	1.21733	0.390718	3.01367	0.963465	8.81633	0.123525
74	88	11.08	2	YETPTGIKVVMNTDL	2.796	0.483259	5.618	0.12278	7.14667	0.18014	11.9367	0.271264		3.16267	1.08313	5.282	0.477993	7.49233	0.277705	11.937	0.29896		2.476	0.740089	5.25333	0.846866	6.7595	0.350018	11.351	0.166424		2.724	0.499217	5.23033	0.51844	7.72367	0.698906	11.8877	0.333013
74	104	13.93	5	YETPTGIKVVMNTDLGVGPIRDVLHHIYSAL	10.089	0.249682	15.3193	0.433798	19.9793	0.882714	21.0777	0.62128		10.1587	0.358461	14.7837	0.253806	20.2567	0.632924	21.6533	0.481608		9.31567	0.240529	14.2567	0.311449	20.53	0.711349	21.2977	0.197409		9.2515	0.386787	14.7763	0.347615	20.7897	0.651692	21.1783	0.565953
85	104	13.78	4	NTDLGVGPIRDVLHHIYSAL	15.1097	0.272324	22.5393	0.665688	29.431	0.687631	30.6667	0.252124		15.5477	0.645392	22.094	0.534206	29.6797	0.271102	30.668	0.0903161		14.6013	0.454139	21.9413	0.311811	28.6265	0.0219203	30.6823	0.141599		14.702	0.267286	22.032	0.307556	29.5687	0.793951	30.605	0.115425
89	104	12.71	3	GVGPIRDVLHHIYSAL	10.9813	0.342207	16.169	0.362023	22.0737	0.2215	23.2873	0.645934		11.562	0.203472	15.594	0.356543	22.5443	0.458246	23.096	0.612055		10.5863	0.554569	15.3583	0.509863	21.303	0.339411	23.0193	0.143396		10.736	0.427092	15.8747	0.803795	22.2423	0.546052	22.825	0.464345
109	125	11.57	2	VVKNPLCPLGQTVQSEL	17.577	0.525726	29.7987	0.444828	37.8673	0.360535	53.265	1.18641		17.729	0.676793	29.1983	0.111267	38.187	0.779752	52.988	0.58701		17.048	0.628938	29.199	0.583406	37.239	0.468105	52.4227	0.362471		16.543	0.51336	29.1257	0.487828	37.9487	0.448411	52.456	0.885505
126	132	5.52	2	FRSRLDS	1.96133	0.580502	1.934	0.709002	2.12467	0.253516	6.541	0.770027		1.84467	0.405554	2.19467	0.570749	2.10833	0.1665	7.98433	0.503701		1.09633	0.212314	1.63267	0.325915	2.0325	0.0219203	6.99367	0.521143		0.9475	0.0374767	1.52067	0.153396	2.09967	0.234376	6.947	0.943042
133	140	12.98	2	YVRSLPFF	4.49267	0.761896	13.079	0.228164	21.777	0.226918	32.3783	0.743775		3.98067	0.162359	12.5183	0.43634	21.9467	1.1477	31.4227	0.388827		3.59267	0.689087	12.699	1.05747	21.569	0.108894	31.606	0.43786		3.4305	0.345775	12.4563	0.467184	21.468	1.0446	31.711	0.580292
133	145	10.76	3	YVRSLPFFSARAG	30.5977	0.847836	36.967	0.761506	41.5157	0.55181	47.2777	1.05829		29.6473	0.85376	35.935	0.720019	39.884	0.653076	45.7783	0.225338		29.7637	1.17891	36.9177	0.475252	40.1405	0.331633	46.2853	0.850568		29.631	0.790545	35.784	1.07094	42.0647	1.35737	46.6187	0.326051
134	142	12	2	VRSLPFFSA	24.3223	0.443466	33.8773	0.282238	41.2777	0.455548	50.255	0.802613		24.504	0.622976	33.249	0.452739	41.0567	0.691254	49.8603	0.262694		23.362	0.771524	33.1143	0.67823	40.5915	0.252437	49.9507	0.626791		24.2	0.634982	33.0057	0.583391	41.0553	0.109295	49.7273	0.489149
TRAPPC2					APO									TRAPP + Rab1									TRAPP + Rab11									TRAPP + Rab43
S	E	RT	Z	Sequence	3s	SD	30s	SD	300s	SD	3000s	SD		3s	SD	30s	SD	300s	SD	3000s	SD		3s	SD	30s	SD	300s	SD	3000s	SD		3s	SD	30s	SD	300s	SD	3000s	SD
6	19	10.47	2	YFVIVGHHDNPVFE	0.583667	0.0397157	1.59767	0.222086	6.126	0.276545	7.05433	0.259358		0.713	0.0330454	1.581	0.0805171	6.32167	0.209037	6.99967	0.12108		1.46667	0.183113	3.34967	0.245728	5.9345	0.072832	6.675	0.147285		0.444	0.0622254	1.38267	0.159425	6.09633	0.096459	6.85767	0.0400042
6	20	11.58	3	YFVIVGHHDNPVFEM	0.749667	0.140564	1.568	0.0532541	5.87633	0.673621	7.66567	0.274347		0.817667	0.293301	1.45833	0.0681273	6.52633	0.482125	6.84667	0.202737		0.946667	0.258342	1.54467	0.122173	6.1905	0.0360624	7.23	0.712143		0.7265	0.204354	1.37367	0.0615007	6.09033	0.171716	7.06567	0.81442
7	19	9.52	2	FVIVGHHDNPVFE	0.547333	0.12695	1.88633	0.151513	6.43367	0.381521	7.779	0.0468081		0.502333	0.140536	1.50533	0.21274	6.49467	0.158904	7.543	0.0685493		0.413667	0.0974389	1.68567	0.249789	6.5055	0.222739	7.36167	0.301085		0.259	0.205061	1.34767	0.20451	6.106	0.370436	7.576	0.796386
19	40	8.74	4	EMEFLPAGKAESKDDHRHLNQF	15.6597	0.571376	22.3483	0.368463	24.552	1.01211	29.0537	0.465715		15.512	0.618224	22.3177	0.703379	24.3607	0.170653	28.505	0.487464		15.9077	0.370125	21.9753	0.0974389	24.6445	1.29188	28.285	0.276566		15.787	0.774989	23.0913	0.604447	24.9967	0.608347	28.794	0.764949
20	40	8.41	4	MEFLPAGKAESKDDHRHLNQF	16.2847	0.784411	22.1937	0.162032	24.0767	1.02573	29.3197	0.87943		16.0823	1.19811	22.302	0.644679	23.8297	0.0620833	28.1247	0.265349		16.196	0.556165	21.8273	0.35173	24.1635	0.415072	28.168	0.398072		15.829	0.138593	22.188	0.630279	24.9513	0.313752	27.731	0.335206
41	46	6.34	1	IAHAAL	1.46333	0.267941	1.97033	0.150071	3.212	1.43231	4.56	1.38524		1.68	0.0305123	2.154	0.378287	2.37233	1.46	3.36267	1.61969		2.18333	0.582814	2.49933	0.3587	3.872	1.49341	2.41167	0.0614356		1.0965	0.127986	1.96633	1.14472	2.84	1.21208	2.79833	0.785504
47	53	9.46	1	DLVDENM	1.692	0.300651	2.371	0.191784	3.38167	0.32669	12.906	0.726807		1.438	0.374645	1.93333	0.0950386	4.82033	0.797109	11.9033	0.447864		1.89067	0.922391	1.44567	0.248011	2.8825	0.488611	11.1087	0.0165025		1.462	0.0820244	1.826	0.243727	2.82567	0.89057	10.8967	0.815152
49	53	5.9	1	VDENM	2.219	0.649291	3.99067	0.955132	7.007	0.359862	21.328	0.78176		1.908	0.233026	3.10633	0.522311	7.20867	0.615056	20.854	0.610747		2.252	0.354628	3.14267	1.00905	7.0255	0.566393	20.0953	0.722311		2.1825	0.0106066	2.21667	0.198832	6.59267	0.20651	21.516	0.907546
54	59	10.41	1	WLSNNM	40.132	0.72507	45.6127	1.06382	48.5513	0.593818	55.915	0.917016		41.275	1.11936	42.328	1.22664	46.803	0.881347	55.7963	0.992077		39.334	0.674838	41.6313	0.7415	47.219	0.435578	55.6097	0.898471		37.459	0.909339	42.681	0.511073	48.9247	1.86877	55.457	1.38246
60	70	10.14	2	YLKTVDKFNEW	5.05667	0.207753	10.9437	0.411676	14.7073	0.590801	20.195	0.661528		5.16033	0.504056	10.772	0.415484	14.7217	0.1465	19.76	0.199271		5.108	0.581693	10.1987	0.122712	14.2695	0.538108	19.659	0.0667308		4.8255	0.399515	10.223	0.626363	15.109	0.546464	19.5447	0.499422
71	75	10.86	1	FVSAF	2.86233	0.413452	2.292	0.366329	2.17133	0.0811316	2.91233	0.363463		2.80233	0.0505997	2.07133	0.288829	3.38133	0.721424	2.427	0.104014		2.73967	0.321001	2.31967	0.547555	2.2535	0.0742462	2.444	0.320036		2.7785	0.167584	1.972	0.314663	2.16267	0.510173	2.25633	0.162053
75	82	7.6	3	FVTAGHMR	0.96	0.396872	1.76567	0.225775	5.82567	0.592465	15.3057	0.728234		1.009	0.360204	1.72033	0.0801332	5.222	0.208151	14.251	0.278408		1.436	0.120337	1.96533	0.592745	5.5175	0.101116	14.1637	0.36953		1.055	0.0919239	1.40867	0.311137	5.50433	0.69021	13.982	0.0750267
75	83	9.03	1	FVTAGHMRF	1.51367	0.554582	2.47467	0.484599	7.588	0.645919	14.4357	0.37861		2.68567	0.120155	2.40233	0.492305	7.42567	1.02808	13.396	0.4048		2.918	0.802365	4.74033	1.89635	7.284	0.790545	12.6673	0.296446		2.429	0.946109	3.57267	0.963177	9.05633	1.26684	13.0933	1.0542
84	98	9.3	3	IMLHDIRQEDGIKNF	13.6817	0.756957	15.4307	0.606133	20.0063	0.793054	29.8913	0.873677		13.3597	0.763728	15.6783	0.472274	19.9933	0.398248	29.0787	0.503701		13.4307	0.892203	16.0827	0.248373	19.712	0.415779	28.833	0.169009		12.628	0.523259	16.1583	0.0655769	20.4193	0.571441	28.8933	0.585062
84	102	11.9	4	IMLHDIRQEDGIKNFFTDV	7.97633	0.327143	10.011	0.32356	13.104	0.0659394	20.8447	0.269956		8.19867	0.208541	9.88067	0.16129	13.057	0.427543	20.5937	0.477998		7.77433	0.35626	9.778	0.314543	12.4725	0.135057	20.6943	0.312481		7.6075	0.347189	9.89333	0.532166	13.4063	0.825055	20.3837	0.103645
87	102	11.52	3	HDIRQEDGIKNFFTDV	8.888	0.147163	11.308	0.307176	15.06	0.30086	24.0047	0.462554		9.06167	0.393896	11.1143	0.146957	15.008	0.194584	23.9553	0.519239		8.63267	0.35585	11.077	0.299206	14.571	0.219203	23.8843	0.113518		8.5775	0.542351	11.0037	0.324606	15.3633	0.615326	23.5877	0.0892711
106	125	11.79	3	YIKFSMNPFYEPNSPIRSSA	8.864	0.133	14.5583	0.605608	20.0107	0.647874	23.8367	0.169004		8.80667	0.395179	13.6833	0.0899685	20.266	0.182831	22.388	0.357367		8.45	0.192284	13.6887	0.327522	19.3025	0.990657	22.0313	0.239859		7.9515	0.347189	13.419	0.272969	19.7137	0.676716	21.936	0.509889
106	126	12.6	3	YIKFSMNPFYEPNSPIRSSAF	7.57467	0.170535	12.9417	0.422588	19.2157	0.992315	23.126	0.0353836		7.568	0.352153	12.259	0.108448	18.8153	0.368045	22.6773	0.508661		7.122	0.263393	12.2213	0.42562	18.369	0.16122	22.464	0.284958		6.8985	0.559321	11.7957	0.0188237	18.6323	0.940117	22.1177	0.20231
110	126	11.73	2	SMNPFYEPNSPIRSSAF	11.445	0.108171	19.295	0.639559	27.1397	0.759198	34.4433	0.326151		11.7183	0.379	18.7317	0.448627	27.056	0.0819024	33.3537	0.750668		10.971	0.52283	18.6417	0.414542	26.4985	0.0176777	33.284	0.401822		10.4925	0.736098	17.8467	0.294622	27.731	0.387555	32.618	0.493866
126	140	7.43	4	FDRKVQFLGKKHLLS	0.876667	0.0391706	2.63133	0.103645	7.834	0.311398	16.0337	0.925524		1.00567	0.067092	2.32167	0.0525579	7.75233	0.267029	15.6093	0.310152		0.918667	0.0765398	2.30367	0.212474	7.8395	0.0629325	15.45	0.361501		0.92	0.00282843	2.439	0.0401123	8.08533	0.506869	15.1497	0.606569
127	140	6.83	3	DRKVQFLGKKHLLS	1.25467	0.213404	3.02333	0.0745274	8.89233	0.351898	17.75	1.05858		1.122	0.238661	2.77667	0.0617441	8.74433	0.306066	17.506	0.332811		1.067	0.0969691	2.76667	0.337156	9.1065	0.217082	17.5957	0.534002		0.973	0.0325269	2.79967	0.323199	8.43233	0.434019	16.9333	0.687594
133	140	4.71	1	LGKKHLLS	2.051	0.160851	6.15533	0.452283	16.5707	0.690056	29.6857	1.84269		1.474	0.41736	5.75767	0.466489	17.0813	0.244265	27.9647	0.646681		1.82967	0.722302	5.27833	0.269147	16.009	0.626497	27.4203	0.232674		1.8925	1.53513	5.449	0.684264	17.777	0.657584	28.5123	0.69316
TRAPPC2L					APO									TRAPP + Rab1									TRAPP + Rab11									TRAPP + Rab43
S	E	RT	Z	Sequence	3s	SD	30s	SD	300s	SD	3000s	SD		3s	SD	30s	SD	300s	SD	3000s	SD		3s	SD	30s	SD	300s	SD	3000s	SD		3s	SD	30s	SD	300s	SD	3000s	SD
5	16	10.19	2	IAVIAKENYPLY	6.18467	0.316023	13.2533	0.260924	14.0757	0.446782	17.2	0.755653		6.37	0.371509	12.9313	0.201222	14.3053	0.262369	17.085	0.125431		6.288	0.372171	13.1357	0.121476	14.6005	0.125158	17.65	0.456856		5.4165	0.704985	12.5123	0.546242	14.2333	0.284869	17.1367	0.356638
5	36	10.42	4	IAVIAKENYPLYIRSTPTENELKFHYMVHTSL	10.4483	0.462931	16.8997	1.02508	21.0247	1.30063	24.791	0.935752		10.1143	0.814424	15.7633	0.326013	20.9783	0.649269	24.0777	0.385551		9.506	0.485964	16.2797	0.791355	20.7435	0.173241	23.1603	0.74798		9.4025	0.58902	15.6733	0.0863153	21.4403	0.417925	23.6757	0.649813
17	25	4.56	2	IRSTPTENE	51.5723	0.791501	60.392	0.702661	71.8717	1.08024	73.3393	0.843679		48.3307	0.594054	58.6793	0.403428	71.95	0.559515	73.1203	0.86243		50.524	0.589111	60.24	0.593758	71.412	0.687308	74.228	0.66799		50.955	0.448306	59.2677	0.311214	71.8073	0.822068	73.9473	0.401268
29	36	7.32	1	HYMVHTSL	1.91133	0.874862	1.01567	0.252686	2.55467	1.01406	2.152	0.360971		0.973	0.423982	1.11133	1.1227	1.78267	0.937116	2.94633	0.178315		1.41533	0.929559	1.02167	0.274219	1.285	0.362039	2.88433	0.710888		0.906	0.241831	0.855333	0.344032	0.94	0.915936	1.81667	0.289002
37	45	7.38	1	DVVDEKISA	12.5007	0.566595	20.774	0.440722	25.921	0.688296	47.422	1.32707		12.6623	0.590195	20.292	0.306589	25.312	0.561068	46.1327	0.364108		12.451	0.513047	20.1803	0.515466	25.458	0.311127	46.8737	0.567014		12.075	0.502046	19.7263	0.629532	25.7383	0.435827	46.7087	0.809724
37	58	12.55	4	DVVDEKISAMGKALVDQRELYL	39.7007	0.818792	49.3603	1.38028	51.5653	1.57604	57.2357	1.21785		40.6773	0.674099	46.978	0.260551	53.695	0.917122	58.5647	1.11249		38.3753	0.958781	48.9623	0.996239	51.9425	0.673873	58.3543	0.454248		39.5205	0.761554	47.4107	1.00175	53.801	0.710417	60.0397	0.498355
54	60	11.34	2	RELYLGL	13.7597	0.664425	33.5107	0.81385	42.596	0.51388	51.3573	0.322839		14.3647	0.8742	32.4963	0.267115	43.7493	0.64057	49.8177	0.784788		11.6667	0.762229	32.0463	0.410094	41.9915	0.570635	50.9767	0.716698		10.137	0.0410122	31.4013	0.581122	42.9867	1.12955	47.9647	0.700772
56	60	12.88	1	LYLGL	5.44267	0.667638	21.6913	0.411755	26.625	0.630831	40.6193	0.534005		6.45133	0.912963	20.9597	0.7814	27.819	0.642497	38.8167	0.511938		5.845	0.783799	20.82	0.619572	26.134	0.175362	39.3807	1.26196		5.5595	1.0345	21.178	0.951794	26.4403	0.291906	37.705	0.995597
57	61	13.15	1	YLGLL	5.96067	0.423331	21.963	0.489776	27.735	0.275984	41.3927	0.774104		6.48333	1.03681	21.093	0.856747	27.6367	0.792461	39.3913	0.783694		5.974	0.354056	21.3	0.905459	27.4035	0.119501	39.552	0.767555		6.0585	0.659731	20.8053	0.366111	27.378	0.563793	38.8387	1.17021
62	66	5.63	1	YPTED	29.3887	0.698024	41.027	0.357509	40.8137	0.758842	52.25	1.08495		32.6693	0.933852	40.6793	0.86716	42.475	0.833721	52.6297	0.184971		30.2847	1.30905	41.1807	0.686319	42.837	0.275772	52.7797	1.19944		28.1775	0.590434	40.1967	0.968744	41.7707	1.16539	51.9057	0.746709
67	71	6.47	2	YKVYG	0.442667	0.299468	1.097	0.157873	1.11367	0.488338	5.59533	0.336632		0.878667	0.213556	0.833	0.544071	2.33733	0.697811	7.19567	0.204356		0.321333	0.269136	0.756333	0.490449	1.1515	0.338704	6.75967	0.34938		0.581	0.13435	0.796	0.557614	2.11167	0.739311	5.92367	0.330863
72	80	7.33	1	YVTNSKVKF	6.16333	1.12385	8.89533	0.511009	11.329	0.253513	19.1133	0.8091		6.51533	0.758393	9.25933	0.34311	11.3933	0.307002	17.688	0.569163		6.06467	0.808558	9.008	0.544223	11.334	0.8358	17.4883	0.821299		5.664	0.708521	8.51067	0.566189	10.9177	0.491123	17.0803	0.686989
81	88	6.56	1	VMVVDSSN	17.341	0.63859	26.393	0.836873	35.5743	0.982894	40.437	0.77695		24.349	0.67885	26.5597	0.884992	37.259	0.395763	40.227	0.805151		18.6517	0.827989	25.0533	0.603358	36.7465	1.18016	41.229	0.205161		21.089	0.0650538	23.454	1.39436	36.4743	1.16173	38.7973	0.527513
81	95	7.91	2	VMVVDSSNTALRDNE	26.439	0.981719	37.5737	0.768483	48.7507	1.16004	52.3213	0.664368		26.722	0.456882	37.6873	1.10699	48.997	0.599716	51.8107	0.519918		25.659	1.02353	36.7593	0.778757	48.745	0.36911	51.5023	0.602151		25.11	0.864084	37.3923	0.257787	49.9597	0.368378	50.766	1.18472
83	95	5.96	2	VVDSSNTALRDNE	31.7083	0.806524	45.7017	1.20502	57.316	1.63574	60.844	0.764325		31.9797	1.48344	45.8487	0.612511	58.141	0.58371	60.2247	0.933655		31.3403	1.05879	44.0267	0.967691	58.5835	0.306177	60.371	0.509094		32.7665	0.361332	44.403	0.711968	58.7103	1.19102	60.0657	0.772651
83	99	8.15	2	VVDSSNTALRDNEIRSM	16.565	1.08452	27.783	1.07053	41.016	0.682446	48.9513	1.30127		16.4177	1.19123	27.212	0.858735	40.1617	0.268779	47.7843	0.698016		16.2073	0.989354	26.6273	0.208423	39.891	0.8457	47.6183	1.00056		15.766	0.243245	26.2947	1.14369	40.686	0.527	45.377	1.16109
100	110	6.56	2	FRKLHNSYTDV	2.45667	0.149721	6.92233	1.09007	11.4743	0.47965	18.6153	0.229646		2.26767	0.25064	6.44967	0.215503	9.759	0.406069	14.9867	0.524281		2.12933	0.101041	6.88	0.377608	10.6965	0.422143	13.9393	0.368071		2.5935	0.129401	6.08567	0.396051	9.08033	0.263929	12.48	0.963159
111	127	9.86	2	MCNPFYNPGDRIQSSRA	32.9543	1.08972	43.2587	0.102929	47.9783	0.653339	54.421	0.76108		32.8817	0.597167	41.9763	0.418534	46.586	0.892042	52.4863	0.223001		33.475	0.875179	42.3553	0.120674	46.336	0.149907	50.9223	0.710353		33.0385	0.52538	41.6733	0.792349	49.1673	1.00601	51.6197	0.724497
131	135	7.62	1	MVTSM	11.6757	0.619957	23.1317	0.396934	36.058	1.10283	68.2587	1.21845		14.3627	1.18541	23.5307	0.786005	39.2083	1.23634	67.526	0.362905		12.523	1.2874	21.2207	0.130864	36.5615	0.321734	66.7037	0.455423		13.3675	1.25087	22.2803	0.398248	37.2823	0.695522	66.1693	0.958977
132	136	8.19	1	VTSMM	10.3	1.36576	23.591	0.612434	35.676	0.802656	67.615	0.798966		14.7723	1.0505	22.7683	0.944236	36.1293	0.268802	67.1557	0.0547844		10.0307	1.16552	22.247	0.477094	35.4805	1.24097	67.0423	0.361023		12.4455	0.197283	22.9303	1.23423	37.1873	0.843888	66.402	1.10379
TRAPPC3					APO									TRAPP + Rab1									TRAPP + Rab11									TRAPP + Rab43
S	E	RT	Z	Sequence	3s	SD	30s	SD	300s	SD	3000s	SD		3s	SD	30s	SD	300s	SD	3000s	SD		3s	SD	30s	SD	300s	SD	3000s	SD		3s	SD	30s	SD	300s	SD	3000s	SD
19	26	12.5	1	FTLTYGAL	1.75333	0.826988	2.31233	0.287483	4.35933	0.762148	12.5363	0.642495		1.08967	0.56997	1.694	0.629725	3.83433	0.47047	11.747	0.885168		1.381	0.614029	1.29867	0.320722	3.666	0.0311127	12.51	0.380682		1.275	0.428507	1.16467	0.102569	4.22333	0.817604	11.8543	0.825653
27	55	11.8	3	VTQLCKDYENDEDVNKQLDKMGFNIGVRL	2.34833	0.350651	3.90733	0.514655	4.39733	0.802539	9.35867	0.30657		2.12367	0.562962	4.10067	0.0200083	4.42867	0.485259	9.29333	0.635072		2.57533	0.39841	3.35267	0.124456	5.1415	1.45735	8.77433	0.2371		2.203	0.212132	3.729	0.597558	4.59167	0.456625	8.32767	0.26521
31	55	11.46	4	CKDYENDEDVNKQLDKMGFNIGVRL	2.08467	0.168832	2.779	0.130334	3.255	0.0684178	6.606	0.129047		1.94333	0.153644	2.65567	0.197059	3.40533	0.112269	6.509	0.21952		1.96267	0.178063	2.759	0.130415	3.11	0.0438406	6.61467	0.234822		1.8665	0.092631	2.764	0.110811	3.55033	0.268897	6.324	0.27787
34	52	11.18	3	YENDEDVNKQLDKMGFNIG	1.51833	0.161029	1.66467	0.227425	2.27033	0.22268	6.33733	0.34986		1.42933	0.144531	1.81933	0.122231	2.24133	0.248786	6.353	0.168383		1.58767	0.356363	1.89133	0.190686	2.0895	0.103945	6.28433	0.0225019		1.559	0.367696	1.73867	0.0587055	2.252	0.0121244	6.10867	0.152585
34	55	11.95	4	YENDEDVNKQLDKMGFNIGVRL	0.762667	0.280272	0.699333	0.242335	0.785	0.19272	3.572	0.321719		0.755333	0.305002	0.761667	0.32954	1.193	0.278618	3.328	0.588684		0.717667	0.218852	0.450667	0.219368	1.0255	0.423557	3.48767	0.331236		0.7295	0.0643467	0.957667	0.346926	1.32933	0.196309	3.24833	0.445085
56	60	12.34	1	IEDFL	5.94767	0.805874	7.437	1.35422	16.2417	0.798355	24.6007	0.469319		5.75167	0.85756	6.408	0.510401	14.418	0.165855	22.149	0.578117		5.09433	1.18867	7.078	0.885973	13.471	1.09177	22.4813	1.10098		7.95	0.975807	8.06067	1.10459	14.2303	0.632851	19.42	0.539584
59	70	5.59	4	FLARSNVGRCHD	25.434	0.6515	33.678	0.904058	38.4547	0.300503	42.6387	0.317705		25.845	2.06503	33.0973	1.69809	37.5113	0.35701	40.309	1.52339		24.6623	0.636856	32.9367	0.782266	37.3495	0.64276	40.45	0.762906		22.5375	0.197283	30.9823	0.308075	36.166	0.436645	40.0593	1.65196
76	83	10.23	3	DVIAKVAF	15.4593	0.174024	23.8217	0.461876	33.946	1.05276	48.976	0.709082		13.7667	0.634675	22.9583	1.25356	34.6847	0.714325	49.5507	1.27824		14.2753	0.269337	22.745	0.617981	33.2025	0.341533	50.1833	0.540978		12.839	0.975807	25.4873	1.0117	35.445	1.44979	47.4567	0.96273
78	85	8.81	3	IAKVAFKM	0.240333	0.195244	1.133	0.57624	6.48567	0.993427	24.3993	1.26414		0.147667	0.0580115	1.11633	0.745442	6.441	0.894906	25.208	0.897614		0.185333	0.206762	0.497	0.395283	6.544	0.108894	23.3883	0.560523		0.08	0.066468	0.759667	0.413587	5.625	0.494685	23.6887	1.13325
84	102	11.9	2	KMYLGITPSITNWSPAGDE	12.234	0.227466	19.414	0.542257	27.2153	0.631582	37.9467	0.70555		12.357	0.506071	18.71	0.017088	27.4013	0.265029	37.4983	0.753728		11.755	0.337116	18.6433	0.512436	26.8935	0.0954594	37.5233	0.358084		11.5735	0.822365	18.408	0.412568	27.476	0.382344	37.112	0.431543
84	103	12.98	2	KMYLGITPSITNWSPAGDEF	11.083	0.330896	17.572	0.297995	24.9133	0.498221	34.4727	0.659139		11.1197	0.360912	17.046	0.248574	24.729	0.268669	33.823	0.596211		10.8423	0.450418	17.121	0.290646	24.6475	0.207182	34.3983	0.364222		10.6655	0.338704	16.8393	0.103326	24.733	0.397529	33.5637	0.686223
84	104	12.66	2	KMYLGITPSITNWSPAGDEFS	11.2697	0.374807	17.7123	0.315744	24.151	0.777122	34.392	1.21018		10.899	0.960238	16.4563	0.349677	23.6087	0.40858	32.542	0.259813		10.3993	0.232287	16.1217	0.226067	24.083	0.189505	34.9523	0.794256		10.4895	0.494268	16.536	0.354374	24.511	0.884434	32.0103	0.67996
104	114	11.9	1	SLILENNPLVD	17.345	0.381559	18.6003	0.562372	23.5307	0.65452	34.9997	1.14915		17.6587	0.19449	18.498	0.566603	22.843	0.5144	34.6323	0.719556		16.6353	0.286901	18.4933	0.222343	22.8475	0.712057	34.355	0.438251		16.8965	0.866206	17.7367	0.654349	23.7027	0.446704	33.836	0.551339
104	115	14.15	2	SLILENNPLVDF	15.185	0.229628	19.7827	0.406322	25.358	0.907682	34.148	0.686233		15.6277	1.0952	19.267	0.41843	25.1013	0.149881	36.9633	0.912628		14.2383	0.506148	18.349	0.486398	24.078	1.03096	33.8613	0.230934		13.7285	0.895904	18.5107	0.766521	26.373	0.57801	32.8157	0.252809
105	114	11.42	1	LILENNPLVD	16.7133	0.69919	17.7407	0.977088	23.187	0.531518	35.0297	1.00601		16.6143	0.63444	17.1737	0.506303	22.831	0.599477	33.5817	1.14492		16.5517	0.726814	17.3733	0.916891	22.5895	0.83085	33.6123	0.697517		16.523	0.480833	17.239	0.813983	23.3817	0.35621	33.086	1.24186
106	115	13.3	1	ILENNPLVDF	13.7637	0.13456	20.042	0.459008	26.583	0.807235	35.535	0.42147		14.077	0.454065	19.409	0.944011	26.843	0.439982	35.6823	0.477218		13.5433	0.0792233	19.215	0.391915	26.6445	0.572049	35.6563	0.584322		13.251	0.244659	18.65	0.180078	27.3187	1.17032	34.7793	0.944579
108	115	12.28	1	ENNPLVDF	5.23867	0.380192	12.5847	0.555601	19.4407	0.510424	30.2917	0.854429		4.99533	0.689532	10.9033	0.404823	19.089	0.747725	28.7833	1.07502		4.776	0.520773	11.389	0.619378	19.564	1.1639	30.3337	1.13752		4.892	0.879641	12.17	0.344965	19.8527	0.71839	30.6043	1.06143
115	125	9.58	2	FVELPDNHSSL	13.4397	0.665331	23.025	0.99054	33.273	0.607346	40.778	0.996428		13.2417	0.900447	22.0297	0.62954	33.0777	0.22969	39.3453	0.124456		13.4373	0.867868	22.202	0.42326	33.322	1.18087	40.3977	0.447724		12.4925	0.515481	21.5663	0.23828	33.1277	0.573422	38.2497	0.351399
126	130	8.74	1	IYSNL	2.26733	0.607513	5.71433	0.535214	20.287	1.15042	28.6933	0.883652		2.81567	1.0229	4.11967	0.568616	19.842	0.983497	25.4733	1.035		4.877	1.24759	9.24167	0.676139	16.5925	0.0318198	25.4647	0.949337		3.4435	0.0770746	4.39933	1.53205	18.7397	1.40385	23.455	1.12255
131	139	10.3	2	LCGVLRGAL	0.746	0.0690217	1.19267	0.470202	1.045	0.215933	1.11767	0.283729		1.20567	0.105661	1.32467	0.204688	1.404	0.541449	1.673	0.445111		1.035	0.153727	1.05833	0.285843	0.826	0.267286	1.155	0.12175		0.712	0.0282843	0.947333	0.0619866	1.136	0.235941	0.855	0.10813
145	162	9.53	2	AVEAKFVQDTLKGDGVTE	14.2943	0.578242	28.471	0.425052	43.3963	0.317705	52.617	0.984091		14.717	0.847904	27.8123	0.480767	45.382	0.61377	52.288	1.04527		13.4313	0.678818	26.883	0.655597	45.487	0.086267	52.693	1.0051		13.005	0.671751	27.8597	0.650767	44.5593	0.958344	51.8323	0.181431
151	162	6.67	1	VQDTLKGDGVTE	15.507	0.477809	25.7427	0.583529	40.554	1.44114	53.0577	1.3536		15.8403	0.919528	25.257	0.551405	40.6087	0.126132	52.0543	0.383928		15.299	0.360936	25.003	0.455316	41.4035	0.239709	52.024	0.873995		14.8295	0.453255	24.945	0.298562	41.305	0.616436	51.5453	0.576512
163	167	8.26	2	IRMRF	0.823667	0.456958	1.164	0.290722	1.48733	0.26725	2.374	0.045299		2.20533	0.333379	2.09067	0.778145	1.416	0.327565	2.52733	0.151599		1.136	0.206487	1.28133	0.186291	1.549	0.268701	2.13833	0.252193		1.275	0.128693	1.08933	0.279686	1.32933	0.232672	2.29333	0.46482
166	179	7.6	3	RFIRRIEDNLPAGE	35.03	0.609121	46.0633	0.753207	52.2853	1.19932	54.344	0.690628		31.3067	1.38133	44.5507	0.997969	51.363	0.537045	53.889	0.106925		33.9353	0.58915	46.1017	1.25949	51.4105	0.884591	53.2797	1.37122		30.182	1.06915	45.7713	0.176568	52.316	0.402911	52.6513	0.938566
166	183	8.65	2	RFIRRIEDNLPAGEEENL	36.1023	0.551494	44.891	1.26746	48.02	1.93455	51.5577	0.358573		33.3077	1.28819	43.7453	0.192889	48.742	0.492531	50.3257	1.25941		35.6263	1.38478	44.6137	0.622541	48.356	0.346482	50.724	1.21377		32.4435	1.77272	44.1883	1.26308	48.9627	0.296034	49.0913	0.89579
168	179	7.1	2	IRRIEDNLPAGE	40.085	1.01263	50.237	0.388509	53.2887	1.63094	55.3837	1.16881		36.205	1.36398	48.7257	1.2886	52.6803	1.25512	54.4473	0.409163		38.9543	0.953227	48.8903	0.728427	53.6345	0.000707107	54.75	1.32333		35.892	0.377595	49.434	0.345501	53.7357	0.775229	53.8307	0.319854
168	183	8.68	2	IRRIEDNLPAGEEENL	41.1533	0.667686	47.971	0.858916	49.9657	0.428689	51.8483	1.24029		38.2863	1.26433	47.2757	0.762589	50.0547	0.523894	49.8697	0.676502		40.677	0.77857	47.643	1.08032	49.7665	0.368403	49.781	0.722019		37.7765	0.987828	46.624	0.643245	50.669	0.33572	49.231	0.377398
TRAPPC4					APO									TRAPP + Rab1									TRAPP + Rab11									TRAPP + Rab43
S	E	RT	Z	Sequence	3s	SD	30s	SD	300s	SD	3000s	SD		3s	SD	30s	SD	300s	SD	3000s	SD		3s	SD	30s	SD	300s	SD	3000s	SD		3s	SD	30s	SD	300s	SD	3000s	SD
-2	4	12.77	1	YFQSAIF	21.2747	0.970392	29.2657	0.255723	37.9243	1.24953	47.102	0.494749		21.775	1.0251	28.9757	0.314993	38.9893	0.745014	45.768	0.709323		20.708	0.395235	28.3847	0.851963	38.0925	0.352846	46.408	0.676523		21.3065	1.01046	28.9553	0.409444	40.1877	2.28494	45.9213	0.423158
5	19	11.63	2	SVYVVNKAGGLIYQL	5.18967	0.262622	14.2627	0.148123	23.1247	0.811314	31.4323	0.909106		4.38333	0.147466	11.4293	0.175392	19.793	0.17339	25.8207	0.400881		4.361	0.323529	11.4573	0.146083	19.581	0.192333	25.822	0.302318		2.4605	0.0544472	7.68633	0.585882	12.8317	0.479331	17.5483	0.618361
7	19	11.41	2	YVVNKAGGLIYQL	5.02933	0.216151	14.127	0.273671	21.6253	0.376463	30.215	0.967838		3.72867	0.593599	10.7053	0.0489524	19.4527	0.688773	24.1373	0.283876		4.07467	0.343596	11.5983	0.163867	19.2415	0.446184	24.0867	0.236948		1.921	0.0282843	7.35533	0.242275	12.9033	1.03721	16.6277	0.817902
20	38	11.76	2	DSYAPRAEAEKTFSYPLDL	31.5393	0.644602	44.204	0.687127	51.941	0.701945	56.974	0.721291		33.17	0.185427	42.9063	0.110943	51.127	0.913177	56.288	0.264127		29.502	0.91085	42.6653	0.490624	50.2645	0.475883	57.9877	0.835991		32.2965	0.576292	41.431	0.875981	50.8663	0.13308	55.876	0.143468
20	39	13.04	3	DSYAPRAEAEKTFSYPLDLL	26.3127	0.248524	36.9503	0.597698	46.8983	0.767185	57.5567	0.698327		27.0757	0.812869	35.8093	0.894152	46.263	0.669375	54.656	0.390646		25.621	1.09787	35.5963	0.777854	46.308	0.306884	57.2547	0.767972		25.119	0.75519	35.632	0.51477	47.003	1.18065	55.15	0.552202
20	40	13.99	3	DSYAPRAEAEKTFSYPLDLLL	23.6047	0.886646	33.214	0.558409	47.6847	0.932451	58.1697	0.827652		23.8037	1.40961	32.2307	0.512145	45.9407	0.3103	55.534	0.0494267		22.517	0.869903	31.6617	1.14813	46.2855	0.695086	58.081	0.608063		24.1745	0.0770746	31.8863	1.22595	45.9197	0.441505	55.9693	0.541687
40	44	5.38	2	LKLHD	17.417	0.595449	35.0703	1.44099	47.63	1.31436	48.1227	1.17792		18.3567	1.07777	29.4967	0.316721	46.3913	0.361284	47.9577	0.966284		18.2203	1.28276	33.1093	1.38414	48.4425	0.511238	49.8353	1.3084		18.397	0.104652	32.4837	0.935565	48.1413	0.814786	48.4973	0.334144
40	64	9.66	3	LKLHDERVLVAFGQRDGIRVGHAVL	4.56267	0.142117	9.24	0.347337	15.1187	0.489525	28.8967	0.974809		4.013	0.126456	7.496	0.212516	14.4593	0.446885	25.694	0.883837		4.449	0.386107	8.45133	0.53937	15.221	0.425678	27.6513	0.742509		4.141	0.336583	7.35033	0.276659	14.7817	0.483356	25.419	0.874439
43	50	6.42	1	HDERVLVA	3.11633	0.411347	4.39833	1.28817	7.49733	1.33503	19.5377	1.43219		3.80867	0.556649	4.042	0.728955	7.134	1.40185	14.2083	1.13844		5.58967	0.623861	6.08333	0.315589	8.932	0.883883	19.1843	0.722421		4.427	0.561443	5.15767	1.37474	8.29233	0.452271	17.1983	0.9754
45	64	9.7	4	ERVLVAFGQRDGIRVGHAVL	5.18233	0.128943	9.41367	0.289562	17.4053	0.203316	31.8473	0.391193		4.552	0.279555	7.68133	0.518271	15.3387	0.554286	29.4787	0.638368		5.22933	0.210716	9.35033	0.119085	17.1165	0.832265	34.6053	0.21001		3.8865	0.152028	7.55567	0.0372201	16.5917	0.994081	33.8483	0.449667
51	64	8.41	3	FGQRDGIRVGHAVL	5.245	0.177223	7.14933	0.419449	14.17	0.732939	30.5767	0.719654		5.05567	0.124821	6.54067	0.651317	12.124	0.149121	28.1077	0.467291		5.14	0.333005	6.91567	0.11387	13.871	0.429921	29.6557	0.447158		5.02	0.141421	6.456	0.277849	13.153	0.390657	27.8837	0.285043
65	83	8.97	2	AINGMDVNGRYTADGKEVL	17.7383	0.35144	29.2037	0.608411	40.057	0.773606	48.6833	0.24082		17.256	1.07803	27.946	0.750469	39.0903	0.333617	47.9803	0.366143		17.1977	0.958542	28.2313	0.286107	40.152	0.44972	48.346	0.693658		16.24	1.04793	28.064	0.644702	40.224	0.162336	48.6733	0.351153
84	103	10.31	4	EYLGNPANYPVSIRFGRPRL	10.8073	0.362657	18.781	0.17762	21.547	0.578755	35.3763	0.440429		10.583	0.779962	18.2763	0.168571	21.5493	0.25972	34.6517	0.438158		10.1883	0.569331	18.633	0.312352	21.5575	0.106773	34.9927	0.391531		8.697	0.383252	18.3833	0.194171	21.841	0.154793	34.9847	0.892385
126	136	8.66	1	SPEQGSSGIEM	24.585	0.639934	26.3363	0.229857	26.4597	0.497973	28.5853	1.52567		23.4403	0.87088	25.9437	0.394068	26.8353	0.329669	27.0277	0.71777		24.39	0.698483	25.473	0.228204	26.7505	0.765797	27.587	0.254183		23.158	0.72832	26.0447	0.798846	25.9063	1.22354	26.6253	0.797487
137	141	4.77	1	LETDT	2.758	0.950623	2.85467	0.209001	8.68367	0.661563	41.0063	0.755112		2.629	0.23028	3.66	0.452196	7.34333	0.359953	37.611	0.680858		3.253	0.812626	3.833	1.08486	9.3175	0.601748	41.2693	0.0763959		2.32	0.379009	3.24367	0.947188	7.964	0.949174	40.679	0.498308
137	146	9.25	3	LETDTFKLHC	0.898667	0.0444672	1.316	0.080666	2.28133	0.136588	11.902	0.691755		1.049	0.0572364	1.52367	0.529086	2.074	0.23058	11.105	0.762388		1.23567	0.259261	1.23833	0.0656836	2.492	0.0636396	11.9317	0.593041		1.042	0.00848528	0.997333	0.177568	2.457	0.293511	11.356	0.160477
147	155	11.3	2	YQTLTGIKF	11.1323	0.187014	13.8447	0.37242	19.9153	0.587609	35.7183	0.789643		10.7197	0.509347	12.072	0.122503	15.469	0.365	27.3523	0.643352		10.7967	0.354122	12.969	0.303155	15.8915	0.0912168	28.9283	0.183481		9.248	0.442649	11.1827	0.226851	11.814	0.385898	19.7253	0.860617
156	167	8.2	2	VVLADPRQAGID	29.8467	1.00576	35.8497	0.359728	43.4303	1.97555	47.0447	1.02491		29.7667	1.02603	35.4083	1.19785	42.6277	0.707744	47.0523	0.888483		29.2443	0.529228	35.966	0.614696	43.336	0.192333	49.0903	0.314016		28.313	1.10733	33.2817	0.800261	43.2973	0.931234	47.7923	0.562908
156	169	10.09	2	VVLADPRQAGIDSL	30.9947	0.493889	37.4213	1.27225	50.7687	1.16783	55.8237	0.383251		30.9687	0.431435	37.032	0.531108	51.0027	0.746132	55.027	0.258025		30.2957	0.46728	37.034	0.0578619	49.952	0.343654	55.161	0.251573		29.393	0.247487	36.8707	0.571731	51.4383	0.281397	54.9607	0.364349
170	180	11.13	3	LRKIYEIYSDF	1.27667	0.253638	1.32333	0.107356	1.01467	0.230665	2.44367	0.527771		1.16933	0.225105	1.17933	0.500126	1.04767	0.375196	1.529	0.168116		1.419	0.568912	1.059	0.20685	1.459	0.397394	1.61167	0.153598		0.941	0.185262	0.900333	0.372369	1.406	0.380714	1.10833	0.413198
181	191	12.82	2	ALKNPFYSLEM	7.89967	0.450922	17.2397	0.3699	34.9643	1.14172	55.8717	0.45146		5.98133	0.206015	11.5713	0.282985	29.7113	0.0184481	42.851	0.27963		6.28733	0.809915	11.8177	0.425724	28.245	0.0141421	44.581	0.0920652		2.695	0.196576	5.91533	0.277684	18.7147	0.442516	32.379	0.495392
181	197	13.25	3	ALKNPFYSLEMPIRCEL	18.1727	0.280579	27.8583	0.854355	38.4773	0.702799	51.704	0.153795		16.821	0.441167	25.4983	0.350095	34.795	0.847638	43.671	0.246611		16.891	0.502108	24.344	0.785303	34.9745	0.506996	44.6417	0.510741		13.77	0.459619	20.3727	0.827599	28.1497	0.343199	36.2057	0.498578
192	197	9.13	2	PIRCEL	56.011	1.06577	65.8557	0.603253	65.833	1.61564	68.082	0.419489		53.804	2.37018	65.953	0.793743	66.283	0.397225	67.0197	0.190266		55.0693	2.1801	66.1117	0.21305	65.0435	0.528209	66.4883	0.928281		49.676	2.35184	65.706	1.04851	66.8107	0.182637	66.282	1.07226
198	204	9.48	2	FDQNLKL	3.565	0.737441	5.267	1.66329	7.922	0.201007	22.531	0.751407		4.748	1.03635	5.635	0.547439	7.29233	1.06509	19.0027	0.285255		4.45833	1.32935	4.70833	0.712402	7.6085	0.187383	19.6833	0.30147		3.894	0.417193	4.31367	0.983456	6.40667	0.468974	17.6047	0.625326
198	206	11.02	2	FDQNLKLAL	0.798667	0.144504	1.10333	0.0685298	2.40733	0.177241	14.2677	0.727977		0.994333	0.0531162	1.12167	0.118682	2.32167	0.0608714	12.4057	0.152159		0.837667	0.188871	1.03967	0.12871	2.426	0.110309	13.287	0.382643		0.8805	0.0898026	1.04433	0.16354	2.42167	0.658819	11.6923	0.591208
207	219	6.93	2	EVAEKAGTFGPGS	51.7823	0.351784	63.337	0.683343	63.6237	0.980844	65.7273	1.12555		52.9397	1.13446	63.073	0.989825	64.2357	0.331047	64.9877	0.69356		51.724	1.18919	63.0497	0.766507	64.173	0.230517	65.0613	1.00508		51.3625	0.917117	63.2787	0.586476	65.278	0.530282	65.7993	0.807023
208	219	6.65	2	VAEKAGTFGPGS	57.3087	1.84699	64.7703	0.424652	64.0437	1.47046	65.7347	1.03346		58.2637	1.31369	64.9063	0.652158	64.3783	0.127594	66.4043	0.615355		55.129	0.24855	62.9913	1.68156	61.686	0.94328	63.934	1.34987		54.597	0.298399	62.2267	0.30601	62.71	0.649213	62.7687	0.642462
TRAPPC5					APO									TRAPP + Rab1									TRAPP + Rab11									TRAPP + Rab43
S	E	RT	Z	Sequence	3s	SD	30s	SD	300s	SD	3000s	SD		3s	SD	30s	SD	300s	SD	3000s	SD		3s	SD	30s	SD	300s	SD	3000s	SD		3s	SD	30s	SD	300s	SD	3000s	SD
3	12	5.48	3	ARFTRGKSAL	45.6467	1.46753	51.105	0.826315	52.1263	0.925387	54.331	0.578013		47.8047	1.03525	51.2397	0.95173	53.2773	0.487178	53.2977	0.404269		43.8673	0.714308	50.9753	0.728503	52.812	0.263044	53.6663	0.703071		44.1125	0.966615	51.5963	0.856996	52.9473	1.23561	53.4403	0.797038
13	26	7.53	4	LERALARPRTEVSL	52.1143	0.608459	59.4513	0.459831	62.4943	1.40721	67.18	0.370822		53.012	0.568897	58.881	1.2398	64.0047	0.254443	67.0663	0.734296		51.2577	1.29809	58.9207	0.612915	62.712	0.51336	66.8843	0.851424		49.7115	1.10238	58.3677	0.601344	64.0193	0.874458	66.441	0.375765
13	28	7.17	3	LERALARPRTEVSLSA	51.453	0.989551	58.1713	0.615448	62.279	1.56416	66.5753	0.958552		51.3487	1.02624	56.8007	0.735741	62.6893	0.80246	68.8183	0.12365		50.489	1.31842	56.9953	0.345127	63.0555	0.130815	68.9583	0.456374		49.8255	0.849235	56.955	0.0310966	63.1503	0.70283	68.322	0.378762
37	42	3.41	2	VQHCQS	7.90467	0.552893	21.0643	1.98436	34.141	0.366296	43.2903	1.18217		7.34367	0.987564	19.5417	0.294551	33.4263	1.14329	41.6057	1.09017		6.07967	0.259733	18.5073	0.433117	31.326	0.227688	42.525	2.0651		4.6535	0.658316	18.1107	1.39722	34.37	0.471501	42.4027	0.629273
37	44	4.15	1	VQHCQSRV	18.9107	0.459211	33.98	0.618002	42.0923	0.411594	44.795	1.03455		16.673	0.541549	32.7747	0.398047	43.4183	0.546553	45.812	1.43371		15.9347	0.552444	31.242	0.994056	42.5515	1.33714	45.9233	0.197143		15.263	0.576999	26.8473	1.01083	42.4483	0.642987	44.7583	1.11523
37	50	10.41	3	VQHCQSRVFSVAEL	27.1383	0.681851	42.2017	0.356895	48.585	0.49705	50.407	0.8609		27.5903	0.752263	41.4163	1.31522	48.536	0.442542	50.0613	0.325431		26.7997	0.701097	40.3897	0.302169	47.1625	0.263751	49.897	0.531185		26.204	1.70837	37.567	0.473646	47.712	0.982335	49.5327	0.687104
55	62	5.41	2	AALGRQVG	5.027	0.970104	4.71633	1.4192	5.06633	1.03322	8.71833	0.335432		4.623	0.64636	3.79733	0.427402	4.62367	0.114509	9.118	0.810067		4.07	0.44031	4.59367	0.308335	4.7425	0.497096	8.47333	0.743624		3.8265	0.402344	5.10333	0.23679	5.372	1.38296	7.95167	0.484576
55	63	5.88	2	AALGRQVGA	2.47767	0.39945	3.13533	0.223001	3.277	0.410216	14.419	1.38819		2.49833	0.106256	3.21933	0.585431	2.82133	0.322931	13.7133	0.994965		2.95567	0.250091	2.466	0.112254	2.9975	0.0997021	13.6093	1.03791		3.002	0.260215	2.54267	0.436308	2.988	0.158427	14.2693	1.44163
63	69	9.4	2	ARVLDAL	1.09667	0.257622	1.691	0.200187	10.4937	0.890873	48.493	0.825215		1.04667	0.384542	1.6	0.21171	9.85667	0.438003	48.9777	0.0921104		0.805	0.0465081	1.85033	0.287444	10.6585	0.791252	49.5063	0.229217		0.7135	0.0685894	1.59333	0.443235	10.513	0.618549	48.9257	1.16237
70	86	6.22	4	VAREKGARRETKVLGAL	10.6117	0.424831	15.4163	0.378589	23.8083	0.812503	37.6147	0.983444		10.6663	0.529953	15.0653	0.494725	24.1263	0.60071	36.366	0.460639		10.2737	0.357023	14.8247	0.35012	24.315	0.258801	37.0563	0.783984		10.3535	0.0502046	15.166	0.256351	23.554	0.331869	36.4397	0.634732
84	88	12.98	1	GALLF	1.884	0.699505	1.321	0.43045	0.926	0.218131	2.194	0.489305		1.04567	0.201207	1.31733	0.928633	1.14333	0.336557	2.883	0.447245		0.842	0.640529	1.31533	0.493449	0.829	0.0282843	2.32067	0.68703		1.969	0.981464	2.086	1.08891	1.03467	0.169895	2.157	0.376979
87	94	11.45	2	LFVKGAVW	3.999	0.690067	7.99133	0.168203	12.515	0.670224	15.996	1.37506		3.219	0.360304	7.089	0.303835	15.2773	0.756487	12.5277	0.691344		4.70267	0.526698	7.63067	0.761895	13.104	0.735391	12.0333	0.252282		3.8265	0.0346482	7.24433	0.846069	13.239	0.224542	12.1423	0.243591
87	105	11.97	5	LFVKGAVWKALFGKEADKL	3.447	0.154696	8.07233	0.300237	12.632	0.364696	20.1117	0.55056		3.76433	0.152919	7.664	0.257901	12.9857	0.26515	19.9003	0.987422		2.96433	0.0835843	7.58667	0.357436	12.336	0.159806	20.1893	0.256547		2.94	0.411536	7.46933	0.148944	12.84	0.157696	19.5063	0.371613
87	110	11.79	4	LFVKGAVWKALFGKEADKLEQAND	8.49433	0.403392	14.1663	0.06787	20.3287	0.33939	27.3003	0.650293		8.94467	0.97935	13.696	0.531875	20.5723	0.151692	26.035	0.481968		8.468	0.163441	13.5067	0.196561	19.6105	0.287792	27.267	1.32367		7.6005	0.292035	13.2883	0.432446	20.3057	0.29477	27.9997	0.186527
87	111	11.73	4	LFVKGAVWKALFGKEADKLEQANDD	8.179	0.195786	13.4783	0.234413	19.512	0.424195	28.5403	0.497275		8.09267	0.56547	12.6943	0.374919	20.1227	0.516891	27.863	0.313386		7.43233	0.506243	12.8093	0.106814	18.625	0.62084	27.718	0.0612617		7.0535	0.0162635	12.653	0.151	19.7483	0.605526	27.342	0.252371
88	98	12.12	2	FVKGAVWKALF	0.930333	0.284577	2.68467	0.229635	4.39933	0.202786	5.02067	0.132047		1.12733	0.099626	2.13233	0.159939	4.49567	0.452094	4.801	0.25989		0.676	0.300326	3.15267	1.09174	4.2555	0.0318198	7.09167	0.237429		0.8865	0.388202	2.15633	0.0395264	4.344	0.0926013	4.65567	0.0495412
88	105	11.31	5	FVKGAVWKALFGKEADKL	3.68867	0.300932	9.22667	0.184582	14.8507	0.481082	22.9457	0.437512		3.87833	0.34452	8.842	0.289791	14.932	0.433222	22.6263	0.302816		3.379	0.394263	8.58133	0.12108	14.344	0.299813	23.352	0.843084		2.6145	0.122329	8.66867	0.205213	14.3117	0.1794	22.021	0.143878
88	110	11.14	3	FVKGAVWKALFGKEADKLEQAND	9.51733	0.438922	15.849	0.52036	22.4853	0.648432	31.3693	0.808131		9.40367	0.461253	15.244	0.379115	22.4153	0.192838	31.136	0.351363		9.20233	0.34	15.0807	0.14155	21.657	0.0735391	31.2397	0.506266		8.452	0.313955	14.6127	0.214412	22.2313	0.191513	30.709	0.48181
88	111	11.25	3	FVKGAVWKALFGKEADKLEQANDD	8.48567	0.336181	14.438	0.277627	20.6833	0.35308	29.8063	0.58577		8.44533	0.500284	13.6587	0.348048	20.9897	0.690878	28.6903	0.518201		8.11367	0.291507	13.6437	0.112784	19.8985	0.378302	29.4133	0.472437		7.2925	0.177484	13.388	0.0632693	20.609	0.310971	28.7077	0.25064
99	110	4.89	2	GKEADKLEQAND	23.7193	0.821448	34.9433	0.236982	45.9007	0.858562	60.1473	0.826391		23.606	1.06001	36.085	0.289683	47.138	0.285189	59.5403	0.825934		26.636	0.678624	33.7767	0.990483	44.567	0.285671	59.8607	0.323831		26.173	0.954594	34.6923	1.19575	46.1047	1.02271	59.382	0.380472
111	116	8.71	2	DARTFY	6.177	0.337374	17.6707	0.861748	21.959	0.803412	37.4303	0.357229		5.81433	0.873513	15.2767	0.5555	20.4507	0.402444	34.449	0.218073		5.665	0.179232	17.2643	0.740179	20.793	0.451134	35.9573	0.113742		4.7145	0.111016	18.0567	1.01965	21.387	0.756042	35.0937	0.153956
115	126	11.31	2	FYIIEREPLINT	26.6593	0.359717	36.158	0.69976	43.0853	0.880945	51.3403	1.39323		27.3263	1.29067	34.546	0.402031	39.208	1.12591	48.1247	0.552907		25.7617	1.03361	34.5417	0.815309	39.7585	1.01611	48.877	0.930582		24.035	0.0509117	33.1987	0.671096	36.4473	0.924999	48.2457	0.64665
116	126	9.84	2	YIIEREPLINT	32.1163	1.1235	43.6977	0.40323	51.687	1.34779	62.4213	1.14221		33.0533	1.42443	41.3637	0.343868	49.5423	0.917925	59.0783	0.121759		31.459	0.67934	42.2303	0.64518	49.0195	0.1393	59.2677	0.331874		29.742	1.22612	40.611	0.149503	45.5657	0.242282	57.934	0.385016
117	126	8.69	2	IIEREPLINT	37.4247	0.897388	50.1333	0.634587	59.308	1.20149	70.1543	1.40951		38.3447	1.45935	48.1523	0.665856	56.6377	0.263504	66.4347	0.405081		36.845	1.23336	48.5587	0.356395	56.931	0.183848	66.9127	0.821809		33.544	1.23602	46.9233	0.24296	53.007	0.766237	65.2833	0.518922
127	137	8.67	1	YISVPKENSTL	52.939	1.03002	59.741	0.716722	63.372	0.734935	65.749	1.33808		52.589	1.11781	58.6287	1.07259	63.178	0.213094	64.7353	0.695167		50.7453	1.27525	58.0073	0.813655	62.0135	0.00636396	64.8137	1.38889		48.5605	1.20137	56.1817	0.990158	63.002	1.01586	63.3637	0.800825
138	142	8.42	1	NCASF	16.7747	0.789537	38.193	0.0833727	51.2243	1.48758	67.6857	1.09958		14.662	1.1048	32.837	1.23458	52.4617	1.81447	60.5917	1.43714		14.0863	1.84961	33.328	0.36035	51.9665	1.81373	60.963	1.14058		9.6235	1.64685	30.485	0.407464	53.3397	2.36584	59.8807	0.387768
143	148	6.65	1	TAGIVE	1.38767	0.0639557	1.59767	0.257506	1.34367	0.336295	1.52867	0.246561		1.42267	0.0100167	1.33967	0.178696	1.30767	0.170395	1.562	0.0981988		1.71333	0.315208	1.61467	0.202515	1.4995	0.352846	1.41867	0.245533		1.3195	0.235467	1.42333	0.0821056	1.44133	0.251415	1.532	0.164009
149	170	8	3	AVLTHSGFPAKVTAHWHKGTTL	2.88733	0.131325	5.50033	0.142339	8.632	0.412266	13.199	0.289019		2.79167	0.199089	5.245	0.318711	8.119	0.221723	12.7853	0.43198		2.88667	0.137424	5.341	0.289746	8.174	0.328098	12.79	0.397648		2.6025	0.10253	5.05867	0.114631	8.04367	0.173102	12.4753	0.0355715
150	170	7.88	3	VLTHSGFPAKVTAHWHKGTTL	2.87433	0.123953	5.631	0.09134	8.72667	0.490657	13.75	0.6347		2.63233	0.171512	5.20467	0.40576	7.94767	0.292715	12.8187	0.176466		2.90033	0.242385	5.32467	0.34275	8.2975	0.410829	12.7343	0.567703		2.5195	0.0473762	5.01967	0.119098	7.95467	0.223728	12.5723	0.308132
150	171	8.32	3	VLTHSGFPAKVTAHWHKGTTLM	2.40633	0.191401	4.67333	0.216246	8.09967	0.405632	12.8183	0.196937		2.29167	0.281898	4.476	0.124736	7.33133	0.753616	12.3577	0.33447		2.25067	0.364212	3.98767	0.215133	7.144	0.851357	12.1683	0.511336		2.2375	0.168999	4.32	0.201633	7.44433	0.461313	11.662	0.137175
171	176	9.1	1	MIKFEE	13.2063	0.879103	14.6497	0.40735	18.571	0.634189	38.5827	0.618906		12.9963	0.418982	14.3453	0.629446	18.8127	0.733015	34.2373	0.90674		14.0953	0.933783	14.127	0.424583	17.73	0	35.9567	0.670165		12.6035	0.24678	14.225	0.748459	18.481	0.696284	34.3533	0.914321
171	188	9.74	5	MIKFEEAVIARDRALEGR	18.357	0.453162	33.5453	0.759004	49.7033	0.827867	63.557	0.93641		17.849	0.848556	31.8107	0.0118462	49.8637	0.535231	62.1773	0.748092		17.453	0.858924	31.757	0.585362	48.6985	0.564978	62.0523	0.807743		16.8195	0.94823	31.5883	0.778831	50.7857	0.663539	61.872	0.410423
175	188	6.83	4	EEAVIARDRALEGR	20.6103	0.897923	27.1903	0.235988	33.4407	0.493722	40.6783	1.09941		21.1657	0.727232	27.558	0.942255	33.081	0.789977	39.4037	0.885266		20.8073	0.703553	26.8727	0.845622	34.158	0.205061	39.987	0.722044		20.322	0.258801	26.923	0.84867	33.9943	0.79338	38.6327	0.717199
177	188	5.69	3	AVIARDRALEGR	16.3443	0.594405	36.23	0.749883	53.2013	0.952593	63.7977	1.23015		16.7523	1.05072	35.1093	0.664009	53.1483	0.521742	63.0577	0.733025		15.8513	0.768236	35.186	0.560011	53.451	0.176777	63.909	0.129047		15.211	0.575585	35.2707	0.242364	53.4207	0.758079	63.476	0.291484
178	188	5.09	3	VIARDRALEGR	19.499	0.49744	42.147	0.765191	59.3173	1.39408	64.1503	0.771542		20.058	1.2184	40.5907	0.389518	59.8443	0.133613	63.0813	1.24604		18.434	0.312927	40.721	0.48193	59.619	0.0622254	64.5537	0.495388		18.269	0.936209	40.6473	0.191605	59.194	0.948565	63.9543	0.838799
179	188	4.68	3	IARDRALEGR	21.4443	1.14269	45.1153	0.793084	58.4827	1.12483	60.2793	0.779297		22.5603	0.382147	43.7037	0.70255	58.948	0.287564	60.883	1.03685		19.9103	0.355143	44.505	1.12637	58.7625	0.890247	60.3053	0.775546		20.088	1.04086	43.6777	0.217215	59.894	0.593266	60.846	0.885327
TRAPPC6a					APO									TRAPP + Rab1									TRAPP + Rab11									TRAPP + Rab43
S	E	RT	Z	Sequence	3s	SD	30s	SD	300s	SD	3000s	SD		3s	SD	30s	SD	300s	SD	3000s	SD		3s	SD	30s	SD	300s	SD	3000s	SD		3s	SD	30s	SD	300s	SD	3000s	SD
9	14	8.42	2	FLHTEM	0.434667	0.337475	0.49	0.202482	0.691667	0.515892	0.944	0.460512		0.727	0.161521	1.08667	0.260571	0.907667	0.801677	0.64	0.359305		0.288667	0.112184	0.444333	0.401703	0.606	0.30547	0.621	0.247473		0.6975	0.161927	0.492333	0.378705	0.556667	0.480947	0.386667	0.0389401
19	33	9.31	2	WAHDPDPGPGVSAGL	43.6947	0.530681	44.2283	0.591794	44.436	0.683054	44.827	0.559284		43.0397	0.757295	43.9427	0.920855	43.8437	0.24661	44.2023	0.654114		43.8437	0.813939	44.2183	0.594873	43.7585	0.464569	44.9197	0.717391		43.9235	0.0431335	44.3293	0.225036	45.0327	1.08073	43.708	0.348366
34	48	5.96	3	RGEEAGATKGQKMSL	57.1567	0.844766	57.0233	0.893341	57.002	0.313673	58.5093	0.468408		57.714	0.792945	56.4567	0.279287	57.1563	0.701095	57.1607	0.947931		55.048	0.672062	55.643	0.143732	56.3705	0.434871	57.766	0.634508		56.49	0.292742	57.0063	0.642652	56.925	0.582042	57.0607	0.46815
49	73	12.72	4	SVLEGMGFRVGQALGERLPRETLAF	13.5373	0.652549	17.7917	0.201153	20.416	0.327006	29.8927	0.857687		14.1577	0.79094	17.0293	0.858758	23.6493	0.295382	28.3337	0.275204		11.2727	0.333395	15.2693	0.195423	18.497	0.763675	26.3143	0.303915		12.847	0.0650538	17.387	0.279211	20.3283	0.789639	27.6697	0.176103
56	73	10.64	4	FRVGQALGERLPRETLAF	20.876	0.371226	25.565	0.0709295	26.2763	0.887244	34.4463	0.450782		20.7557	1.22725	25.5957	0.231399	26.6807	0.492242	33.2043	0.525671		21.0747	0.377373	25.2397	0.492234	25.9435	0.265165	32.752	0.265034		19.6675	0.770039	25.4227	0.66862	26.611	0.398847	32.099	0.199547
74	87	13.73	3	REELDVLKFLCKDL	0.776	0.45779	5.19667	0.428581	12.951	0.494877	31.1357	0.886486		0.694333	0.273654	5.03967	0.0241316	12.0953	0.921803	30.263	0.364334		0.927333	0.198732	4.37667	0.743337	13.4625	0.461741	29.5403	1.17326		0.6795	0.053033	4.10867	0.326129	12.791	1.16443	28.4673	0.677836
78	88	13.9	3	DVLKFLCKDLW	1.37733	0.431005	1.175	0.225575	4.21733	0.694327	23.276	1.01121		1.05933	0.292584	1.13733	0.0833447	3.987	0.376644	25.6827	0.496586		1.10367	0.0880814	1.05267	0.148736	4.2375	0.125158	23.0103	0.616957		1.1335	0.0813173	1.19267	0.721924	4.1	0.0680221	23.1193	0.619872
83	88	10.84	2	LCKDLW	1.45533	0.81748	1.65167	0.368143	5.79433	0.597199	15.2543	0.651581		1.431	0.252026	1.37967	0.226844	5.63667	0.439891	14.9993	0.224598		1.071	0.0321403	1.519	0.683501	5.07	0.0735391	15.588	0.390626		1.5	0.217789	1.901	0.799752	7.21233	0.73651	14.5327	0.794579
92	106	5.72	3	FQKQMDSLRTNHQGT	21.753	0.529864	31.8357	0.658219	42.771	1.43084	48.2723	0.958316		22.5477	0.994126	32.5537	0.469468	43.3947	0.661445	47.085	0.716354		21.411	0.549142	31.3883	0.715269	43.0525	0.0572756	47.8943	1.24063		21.482	0.0636396	31.4967	0.504873	43.1117	0.921668	47.8593	0.669016
107	114	10.7	1	YVLQDNSF	0.925333	0.199806	2.174	0.170317	5.80733	0.289976	13.4087	0.99372		1.283	0.199038	1.51133	0.280159	5.51533	0.170124	12.8753	0.353646		0.937	0.190549	1.42067	0.34059	5.281	0.417193	12.451	0.420287		1.065	0.0226274	1.433	0.202257	6.06433	0.82265	12.4537	0.676806
115	125	13.04	2	PLLLPMASGLQ	9.99733	0.463586	21.6457	0.328561	30.6503	0.509848	34.492	0.917661		10.031	0.609948	19.9247	0.913423	30.9307	0.525941	34.045	0.346048		9.38367	0.57824	19.9167	0.673832	30.3665	0.238295	33.2037	0.272416		10.277	0.311127	19.3677	0.1735	31.26	0.516152	33.352	0.553437
125	133	9.82	1	QYLEEAPKF	4.747	0.312252	14.9633	0.273235	26.3337	0.769344	35.2217	1.21233		4.73833	0.350862	14.7167	0.372484	26.1263	0.255385	33.8903	0.479158		7.71567	0.338577	18.8407	0.938453	26.769	0.906511	36.743	0.32324		5.6645	0.587606	14.4187	1.23651	30.7067	1.03829	36.649	0.870547
134	140	12.76	1	LAFTCGL	0.584667	0.115084	0.882333	0.327072	0.891	0.0864696	2.82	0.352092		0.566667	0.04769	0.41	0.15426	0.942	0.177542	2.697	0.260315		0.524	0.203988	0.474667	0.136489	0.703	0.0961665	2.54367	0.109418		0.573	0.079196	0.360667	0.202134	0.561667	0.282369	2.97867	0.121681
146	153	11.25	1	YTLGIESV	6.07867	0.0829779	12.849	0.0390384	19.7693	1.02011	36.465	0.988533		5.414	0.623048	12.5133	0.353301	20.6747	1.25042	32.9843	1.26219		5.722	0.121577	12.619	0.185502	20.3525	1.1646	32.6363	1.15449		4.549	0.830143	11.9717	0.127033	18.258	1.02708	31.3797	1.31877
152	166	12.23	2	SVVTASVAALPVCKF	14.0673	0.305782	22.572	0.388012	36.8523	0.989522	46.4323	0.0681567		12.2517	0.643784	22.3343	0.265206	37.2557	0.971107	46.047	0.376443		12.0483	0.894077	22.1223	0.861605	37.1875	0.518309	43.6063	0.667137		11.3895	0.347189	22.157	0.217414	36.2867	0.925138	43.0557	0.0980272
154	166	11.35	2	VTASVAALPVCKF	14.3663	0.417854	25.6537	0.0847899	35.3527	0.554673	42.88	0.872067		14.6197	0.877286	25.0117	0.473585	35.787	0.218259	42.3277	0.334948		13.8607	0.869679	25.0417	0.402967	35.066	0.202233	42.4377	0.154946		12.334	0.446891	24.408	0.332636	34.7493	0.203751	41.5383	0.625388
167	173	6.59	1	QVVIPKS	32.3753	0.475044	40.7253	0.58385	54.0893	1.28134	60.6463	0.808598		32.2213	1.42532	40.2163	0.577978	54.4993	0.907203	62.321	0.366247		31.6283	0.832917	40.0827	0.381136	54.3265	0.303349	60.0187	0.560604		29.713	0.452548	40.3267	0.600168	55.0697	0.616785	62.0543	0.367492
TRAPPC9					APO									TRAPP + Rab1									TRAPP + Rab11									TRAPP + Rab43
S	E	RT	Z	Sequence	3s	SD	30s	SD	300s	SD	3000s	SD		3s	SD	30s	SD	300s	SD	3000s	SD		3s	SD	30s	SD	300s	SD	3000s	SD		3s	SD	30s	SD	300s	SD	3000s	SD
107	114	6.02	1	CAEDHQTL	1.78233	0.643006	2.04267	0.663131	6.61967	0.525513	12.81	0.191956		1.27667	0.58424	1.98167	0.678089	5.98267	0.803742	12.397	0.880043		1.95833	0.326515	2.51567	0.140008	5.2325	0.255266	12.168	0.159433		1.447	0.217789	2.28367	0.442764	5.467	0.663745	11.9657	0.282762
108	114	5.58	1	AEDHQTL	1.05167	0.434192	1.697	0.183845	1.61833	0.138226	3.53333	0.826424		1.26733	0.452157	1.354	0.447782	1.681	0.170273	2.75033	0.585465		0.912667	0.351802	2.00533	0.380595	1.7895	0.277893	2.86467	0.389345		1.6755	0.208597	1.518	0.216	1.66667	0.125429	3.1	0.0993529
108	115	8.46	1	AEDHQTLL	0.327667	0.268727	0.28	0.3875	0.864333	0.68545	2.74433	1.42946		0.17	0.215738	0.590667	0.48695	0.283667	0.153526	3.27067	1.3866		0.255333	0.402772	0.676667	0.406794	0.4185	0.581949	2.36267	0.612964		0.2095	0.0148492	0.884	0.167949	1.19533	1.46117	3.34633	0.629788
115	129	12.12	2	LVVVQPVGIVSEENF	26.9553	0.522871	36.347	0.138683	39.1807	0.487545	47.4573	0.318748		27.4037	1.43626	35.938	0.453541	39.3107	0.48954	47.0713	0.299395		26.5017	1.18764	35.8367	0.437	38.6415	0.0799031	47.2497	0.274919		26.1775	0.734684	35.957	0.483541	39.866	0.761603	46.914	0.264388
116	129	11.41	2	VVVQPVGIVSEENF	30.1673	0.502981	40.6863	0.256231	43.762	0.487249	52.8837	0.330061		30.8003	0.974303	40.2537	0.310523	44.1343	0.587555	52.2657	0.310748		29.7977	0.556042	40.3283	0.206239	43.4065	0.27365	52.5513	0.144133		29.3245	0.792667	40.372	0.316454	44.5053	0.712588	52.1833	0.11518
130	141	7.86	3	FRIYKRICSVSQ	2.44867	0.0534634	10.579	0.0330454	15.653	0.508575	26.5753	0.654719		2.675	0.263536	10.272	0.23477	15.5217	0.323809	25.9337	0.708754		2.42167	0.15709	9.91833	0.0702306	15.632	0.131522	25.7823	0.571878		2.2715	0.180312	10.1007	0.230812	15.796	0.0451331	25.5517	1.00997
142	148	4.91	2	ISVRDSQ	54.341	0.603481	56.7227	0.897091	64.0683	0.460782	72.2453	0.982594		54.0397	0.886032	56.022	0.699215	66.8953	0.959757	71.242	0.930756		52.9873	0.534113	55.0777	0.910899	66.3525	0.456084	73.038	0.132027		54.791	1.16107	59.508	0.328912	67.9193	0.277158	73.5393	0.719056
152	165	4.78	4	YIRYRHHYPPENNE	14.774	0.442955	21.9687	0.458127	23.4213	0.565185	27.1953	0.599216		15.1133	0.965295	21.628	0.601703	24.0493	0.183195	26.4227	0.50252		14.2213	0.401054	21.5137	0.860013	23.389	0.0678823	26.8897	0.26848		14.067	0.400222	21.9793	0.343357	23.8953	0.457001	26.7857	0.0498029
153	165	4.21	3	IRYRHHYPPENNE	17.561	0.769905	25.2793	0.517015	27.1717	0.349463	29.5467	0.62947		18.089	0.830955	25.039	0.30241	27.7547	0.481531	29.897	0.927055		16.2207	0.946188	24.9803	0.893525	27.004	0.684479	30.0493	0.283098		16.287	0.0961665	24.915	0.236095	27.2907	0.5629	29.5747	0.332497
166	178	9.03	2	WGDFQTHRKVVGL	1.43467	0.483529	2.01467	0.16383	1.81367	0.298252	7.669	0.405311		1.133	0.387883	1.66233	0.438037	1.79267	0.200525	7.01433	0.623979		0.975	0.187609	1.701	0.115547	1.771	0.306884	7.182	0.872027		1.0355	0.136472	1.66267	0.338806	1.77833	0.451	5.89633	0.152133
170	178	5.2	2	QTHRKVVGL	0.760667	0.202781	0.807333	0.028006	1.056	0.163	4.07633	0.122513		0.767	0.0532541	0.712667	0.0590452	1.11933	0.181274	4.474	0.286		0.929667	0.0967488	0.846333	0.108519	1.1035	0.127986	4.132	0.262017		0.774	0.312541	0.787333	0.21591	1.21267	0.174646	4.259	0.606261
170	180	6.3	2	QTHRKVVGLIT	0.804333	0.210906	0.887333	0.169418	1.61033	0.437512	3.52033	0.648563		0.778333	0.20117	0.988667	0.0670994	1.14467	0.154442	3.42367	0.21847		0.749	0.112	0.848333	0.0705502	1.2615	0.178898	3.26467	0.17205		0.748	0.313955	1.091	0.141035	1.43233	0.743285	3.174	0.322696
185	193	9.3	2	FSAKDWPQT	30.8643	0.930871	46.3857	0.820149	62.7003	1.61724	66.5163	0.867293		32.5813	1.24	46.7413	0.923891	62.3593	0.526513	65.4807	0.16202		30.7717	0.580486	45.9333	1.05842	62.2215	0.77711	65.984	0.718826		35.533	1.30673	50.075	1.52601	64.5607	0.295542	66.1777	0.703009
185	208	11.14	5	FSAKDWPQTFEKFHVQKEIYGSTL	11.492	0.160963	22.547	0.517048	44.521	0.724843	52.2867	0.553946		11.7127	0.524096	22.204	0.483144	45.32	0.35981	52.1027	0.751286		11.101	0.533801	21.7497	0.390591	44.7945	0.0388909	51.954	0.598539		10.896	0.5572	21.845	0.259266	46.7267	0.334194	51.2207	0.0576223
198	208	7.75	2	HVQKEIYGSTL	16.899	0.581671	32.2007	0.43983	58.3953	1.89613	63.6153	1.05786		17.211	1.14643	31.8953	0.496665	59.2503	0.941559	62.569	0.487203		16.6937	0.870423	31.2797	0.477587	58.31	0.14425	62.508	0.605776		16.2945	0.0954594	31.2937	0.0773585	58.409	0.480251	61.9447	0.311908
209	213	6.77	1	YDSRL	3.714	0.389723	4.08533	1.20447	17.119	0.622328	42.8637	0.882465		2.785	0.217649	4.88433	0.929295	17.8307	0.37842	42.1863	0.353209		3.337	0.944939	4.025	1.29879	17.6525	0.572049	42.4233	1.04375		4.905	1.34492	4.36167	0.476469	18.3403	0.927294	41.8853	0.875644
214	220	12.39	1	FVFGLQG	26.9033	0.822354	28.7287	0.104625	38.022	0.86614	52.0237	0.868923		27.284	0.67163	28.4203	0.470788	38.349	0.802907	51.8027	0.0959236		26.488	1.28645	28.3793	0.490168	37.926	0.0325269	51.6653	0.206362		27.2005	0.116673	28.569	0.324048	38.7977	0.82197	51.5557	0.657211
222	228	4.93	2	IVEQPRT	74.8043	0.867785	78.258	1.08548	78.2723	1.53644	77.6783	1.06109		76.9037	0.926176	77.21	0.33943	78.8637	0.484729	78.6677	0.616442		73.847	0.570161	77.6633	0.230049	77.592	0.866913	79.689	0.148098		73.485	1.73948	78.4853	0.397237	79.331	0.187061	78.9467	1.05786
233	241	8.42	1	YPNYEDCQT	41.3647	0.861131	58.5663	0.564859	66.087	0.651758	70.4017	0.223947		42.3213	2.27114	57.742	1.25446	65.8133	1.26742	65.935	0.468522		41.8403	1.25109	58.0557	0.474936	64.442	1.39866	67.8963	0.755646		40.149	0.753776	58.9317	0.527257	66.2413	0.745732	67.0683	0.286779
240	248	4.94	2	QTVEKRIED	2.87633	0.503123	12.9807	0.49131	32.1973	0.742903	48.5883	0.98336		3.01733	0.311232	12.13	0.249742	33.4673	0.264886	48.5463	0.7841		2.59533	0.114548	10.9743	0.248713	32.0755	0.614476	48.6777	0.293487		2.626	0.193747	11.4927	0.335905	32.5847	0.959683	48.571	0.465855
242	248	4.09	2	VEKRIED	1.60567	0.335881	4.28433	0.739431	16.1723	0.338958	35.8813	1.12426		2.34867	1.07369	4.53933	0.612013	16.9507	0.547473	35.9517	0.251778		1.307	0.143503	4.33	0.883857	16.0555	0.576292	35.5193	0.232745		1.6145	0.0855599	4.425	0.612506	15.828	0.703781	35.3647	1.20677
249	253	10.63	1	FIESL	0.874667	0.193022	0.707333	0.313117	1.66767	0.85282	4.617	0.445804		1.22267	0.14936	0.462667	0.169143	0.926333	0.348008	3.34833	0.369297		1.825	0.872914	0.844333	0.315628	0.7735	0.581949	4.97967	0.416005		0.651	0.2786	1.523	0.579045	1.57933	1.14436	3.14267	0.927743
254	276	9.75	6	FIVLESKRLDRATDKSGDKIPLL	17.644	0.448438	21.4993	0.472586	25.744	0.917932	31.2193	0.195536		17.614	0.805847	21.424	0.259744	25.88	0.262189	30.7523	0.727107		17.383	0.673946	21.2227	0.446768	25.3145	0.111016	30.7447	0.499429		17.079	0.923481	21.5943	0.106959	26.2007	0.53963	30.3363	0.363159
254	278	10.75	5	FIVLESKRLDRATDKSGDKIPLLCV	15.082	0.295427	20.269	0.340276	29.184	0.502196	33.267	0.806137		15.3993	0.590205	20.0593	0.329445	29.0183	0.217514	32.428	0.237419		14.8147	0.673286	19.9677	0.204121	28.412	0.469519	34.1433	0.366642		14.911	0.787717	20.262	0.484612	29.494	0.133551	31.424	0.399395
277	288	10.58	3	CVPFEKKDFVGL	39.6213	0.941111	46.233	0.555619	48.4997	1.28783	50.5703	0.932614		40.4083	1.02701	44.6483	0.918605	48.1423	1.06173	49.3093	0.587906		41.72	1.19338	45.4927	0.886975	47.7605	0.597505	48.8517	0.319581		39.002	0.606698	45.5677	0.627925	49.028	0.735806	48.2483	1.18318
279	288	9.91	2	PFEKKDFVGL	38.012	1.17495	43.5087	0.665583	43.15	1.01036	43.1057	0.127013		36.412	1.14207	43.3703	0.869779	42.6347	0.151645	43.321	0.248457		35.7917	1.07587	39.883	0.241948	41.7995	0.839336	43.089	0.839273		35.561	1.26855	39.963	0.440033	41.904	1.04803	42.7413	0.399702
288	312	6.3	5	LDTDSRHYKKRCQGRMRKHVGDLCL	6.94767	0.547015	8.803	0.454719	10.3563	0.451489	12.5903	0.823506		6.93533	0.482677	8.91133	0.753406	10.29	0.411792	12.441	0.767911		6.74767	0.11724	8.524	0.571373	11.327	0.165463	12.6947	0.752749		6.922	0.271529	8.91167	0.47006	10.5253	0.538617	12.327	1.24912
289	312	5.74	5	DTDSRHYKKRCQGRMRKHVGDLCL	3.695	0.232269	5.535	0.29218	7.018	0.406502	8.93833	0.451533		3.869	0.276642	5.46533	0.265722	7.17133	0.263851	8.67133	0.550485		3.42067	0.0366924	5.389	0.260858	7.3795	0.120915	8.91033	0.426758		3.5235	0.0275772	5.457	0.152247	7.14567	0.375122	8.82933	0.508276
313	324	10.54	1	QAGMLQDSLVHY	15.6643	0.998888	17.6337	0.511576	19.8853	0.173267	25.488	0.148637		15.3723	0.760621	17.328	0.267679	19.3227	0.141991	25.3843	0.386073		16.097	0.616581	18.2943	0.924511	19.192	0.616597	25.772	0.547106		15.7055	0.710642	18.8403	0.804737	19.868	0.443761	24.9723	0.822162
313	326	10.52	3	QAGMLQDSLVHYHM	12.8377	0.374094	14.4523	0.195771	14.9487	0.157243	21.9987	0.265429		12.9373	0.189846	14.3347	0.0690386	15.2913	0.329215	21.673	0.361501		12.4213	0.721239	14.4367	0.339238	14.6295	0.0148492	21.754	0.508564		12.238	0.64771	14.3903	0.108099	15.5277	0.674284	21.4553	0.409744
313	330	11.63	3	QAGMLQDSLVHYHMSVEL	7.468	0.453974	10.456	1.25583	15.4597	1.07802	23.6397	0.648673		8.035	0.352268	10.1797	1.02999	15.344	0.754966	24.3947	1.21577		7.206	0.0888313	9.04833	0.33547	16.217	0.468105	25.084	0.968382		7.9325	0.959544	9.31967	0.431982	16.6263	0.637072	23.9777	0.226089
338	344	13.73	1	LWLGAAL	1.16367	0.175184	1.368	0.20303	1.56767	0.468707	1.002	0.623195		1.23667	0.0987235	1.18	0.0572975	1.36167	0.231172	1.89433	0.359116		1.24867	0.4399	1.274	0.188741	1.2155	0.710642	1.30667	0.504779		1.1805	0.183141	1.129	0.283794	0.822	0.253716	0.92	0.669056
345	349	6.66	1	EGLCS	1.53167	0.331105	2.037	0.529864	1.78867	0.318398	2.29767	1.17758		2.024	0.529909	1.89133	1.00672	1.61767	0.321547	1.33067	0.211117		1.37067	0.195646	1.808	0.277249	1.9855	0.123744	2.007	0.358168		1.982	0.939038	1.60767	0.516275	2.39567	0.660962	3.10633	1.06193
350	374	7.54	5	ASVIYHYPGGTGGKSGARRFQGSTL	28.085	1.01434	29.083	0.201871	29.1427	0.42187	32.7867	1.28675		28.0593	0.849074	28.851	0.872708	29.422	0.616747	31.6777	0.841197		27.3293	0.584048	28.6693	0.776454	29.1425	0.359917	31.761	0.883801		27.69	0.292742	28.3457	0.854798	29.744	1.09314	30.829	0.332018
351	374	7.48	4	SVIYHYPGGTGGKSGARRFQGSTL	28.969	1.40089	29.3043	0.327522	29.3767	0.584086	33.0247	1.62924		28.3653	0.731566	29.5183	1.39754	29.282	0.126028	31.9423	1.03305		28.6307	0.987068	29.2533	0.321872	29.4345	0.685186	32.2193	0.770501		28.7275	0.299106	29.5357	0.966077	30.3773	0.958796	31.3843	0.326901
351	387	6.5	4	SVIYHYPGGTGGKSGARRFQGSTLPAEAANRHRPGAQ	33.3203	1.21388	33.358	0.414371	33.7007	0.699522	35.7823	1.24955		33.36	0.634548	33.4097	1.04365	33.6297	0.414423	35.1773	0.784274		31.113	0.211601	32.9537	0.0918495	34.804	0.106066	36.5843	0.451261		33.114	0.931967	33.26	0.882612	34.318	0.922651	34.9407	0.645109
375	388	3.58	3	PAEAANRHRPGAQE	56.915	1.26254	57.5807	1.23012	57.7717	1.18156	58.6177	1.14347		58.791	1.1684	56.585	0.860054	58.549	0.688958	58.037	0.982293		56.8763	0.409666	57.645	1.9564	58.3995	0.84075	59.7827	1.0191		58.499	0.956008	57.5807	1.3502	57.7477	1.33378	58.7483	0.664947
388	420	10.94	3	EVLIDPGALTTNGINPDTSTEIGRAKNCLSPED	51.222	0.476507	55.443	0.537844	58.8867	0.77513	59.9113	0.220813		52.5363	0.110192	54.816	0.697491	58.0477	0.668325	59.2527	0.258552		50.7567	1.36701	55.266	0.655105	57.5275	0.137886	59.7587	0.653468		50.6535	1.64544	55.0647	0.436071	59.5773	0.635896	58.939	0.38714
389	420	10.81	3	VLIDPGALTTNGINPDTSTEIGRAKNCLSPED	51.667	0.733591	55.621	0.724837	58.9243	1.06719	60.103	0.520649		52.0333	1.75168	55.199	0.472507	59.179	0.192018	59.7437	0.449144		51.238	1.48478	55.2967	0.200642	57.833	0.473762	59.9733	0.62088		50.2585	1.71473	55.4163	0.223599	59.689	0.442955	59.3863	0.330712
391	408	9.18	2	IDPGALTTNGINPDTSTE	63.567	0.471746	64.4557	0.682364	60.796	0.843877	62.3297	0.752171		64.1953	1.16882	65.173	0.531796	61.1403	0.127485	61.6497	0.551092		63.9557	0.482287	65.9523	1.04161	62.2995	0.699329	61.843	0.579373		65.079	0.390323	65.837	0.280786	62.9143	0.883001	61.748	0.802824
409	420	6.09	2	IGRAKNCLSPED	31.7663	1.24878	40.489	0.426475	51.7437	1.03498	54.761	1.18799		32.0707	0.972387	40.151	0.772301	52.1417	0.0565803	54.455	0.845641		31.0673	0.967525	38.9903	0.808211	51.5765	1.14198	53.8937	1.1771		31.2685	0.6965	40.823	1.12301	52.8777	0.822543	54.603	0.409073
421	431	8.08	2	IIDKYKEAISY	0.883333	0.119304	0.834	0.0713372	1.17	0.23654	2.61667	0.0925221		0.895333	0.0867429	1.08967	0.104711	1.57167	0.264685	2.25567	0.145548		0.981667	0.15116	0.875	0.0936162	1.3575	0.20294	2.031	0.307591		0.8855	0.0784889	0.896333	0.152618	1.146	0.090901	2.61067	0.182226
432	443	9.13	2	YSKYKNAGVIEL	11.3367	0.562166	17.5893	0.165404	25.7407	0.676915	34.1603	0.896129		11.3293	0.627699	17.0413	0.762424	25.997	0.511437	33.7363	0.260658		11.241	0.452726	17.014	0.289643	25.9955	0.109602	33.579	0.506643		11.425	0.0127279	17.342	0.961622	26.623	0.456536	33.2013	0.437064
444	464	8.11	3	EACIKAVRVLAIQKRSMEASE	7.65267	0.376426	14.33	0.239213	23.611	0.670366	32.3287	0.677143		7.741	0.631223	14.1613	0.465344	23.7053	0.393393	31.5567	0.602799		7.34167	0.43963	14.0207	0.530043	23.5185	0.334462	31.1237	0.38199		6.847	0.13435	14.1567	0.0402782	24.2067	0.198611	31.064	0.30649
455	464	4.31	2	IQKRSMEASE	21.0277	1.02951	35.8227	0.574569	52.0303	1.17277	63.4403	1.52882		21.7963	1.04763	35.3	0.378089	53.673	0.470778	62.8097	1.43316		19.951	0.611743	35.5493	1.02419	51.97	0.0424264	64.3413	0.589678		19.354	0.428507	35.9573	1.21147	52.117	0.959585	64.3047	0.411171
465	471	10.19	1	FLQNAVY	4.944	0.910962	18.8423	0.629383	44.335	0.646977	70.2957	1.08947		6.72967	0.741322	18.8753	1.18306	43.5193	0.409847	67.6	0.544165		4.51533	0.637496	17.7647	1.05145	42.745	1.39866	67.276	0.231515		4.0275	0.123744	15.7907	0.351713	42.3583	0.930618	67.463	0.655234
466	471	7.86	1	LQNAVY	4.68933	0.077861	32.8813	0.431141	58.9933	0.727038	71.877	0.668994		5.58833	0.279303	30.5367	0.663615	55.9723	0.727083	67.5037	0.794039		4.794	0.388756	33.132	0.913229	55.5445	0.799738	68.35	1.0625		4.318	0.418607	32.0683	1.10919	53.5713	0.749277	70.387	0.489685
475	489	9.74	4	RQLSEEEKIQRYSIL	20.5343	0.206137	31.7253	0.549293	48.075	0.824575	59.683	0.645251		21.299	1.19905	31.8643	0.731255	46.397	1.20478	58.5727	0.464707		21.5913	0.812258	32.4787	0.892705	46.576	0.510531	60.404	0.44204		21.686	0.438406	34.9247	0.558549	48.9527	0.716453	59.7447	0.321363
480	489	9.58	3	EEKIQRYSIL	3.01567	0.315221	13.9193	0.0809032	34.118	0.832079	57.5827	0.627862		3.34633	0.453057	13.113	0.802664	33.6137	0.174772	56.6497	0.211358		2.973	0.134101	12.8043	0.465987	34.1485	0.67953	56.757	0.506584		2.653	0.217789	13.212	0.560356	34.636	0.274895	56.198	0.580122
493	498	13.57	1	YELIGF	1.623	0.351401	2.481	0.341	9.66233	0.0200333	20.6793	0.47361		2.30467	1.42636	2.17033	0.212024	9.74833	0.853491	18.4057	0.369432		1.659	0.512852	1.94867	0.116122	9.116	0.639225	17.609	0.104504		1.2405	0.320319	2.47067	0.237925	8.76867	0.360971	17.1787	0.219603
496	504	6.61	3	IGFHRKSAF	0.744333	0.194423	0.752667	0.0548574	0.971	0.40208	1.14967	0.221893		0.756	0.120578	0.71	0.300511	1.035	0.194494	1.112	0.206908		0.736333	0.21358	0.767667	0.203304	1.0135	0.0516188	1.07733	0.0975107		0.7635	0.183141	0.847333	0.154371	1.17233	0.634005	1.21667	0.0143643
505	512	5.74	3	FKRVAAMQ	1.56067	0.34489	1.63733	0.221146	3.171	0.750568	10.0423	0.318645		1.57167	0.100977	1.529	0.327006	2.55	0.738984	10.183	0.230063		1.80867	0.483852	1.98167	0.454722	3.3955	0.361332	10.0917	0.450385		1.5225	0.072832	1.656	0.139503	2.97133	0.871727	10.3677	0.0386954
513	527	11.13	2	CVAPSIAEPGWRACY	33.1607	0.706749	49.7533	0.446105	59.7583	0.866416	68.5363	0.651006		34.1753	1.09314	49.296	0.532257	60.267	0.285984	69.5783	0.515011		32.8007	0.345383	48.859	0.722525	59.443	0.10748	69.103	0.6407		32.324	0.5671	49.44	0.138264	60.9063	0.44366	69.722	0.425487
532	538	8.19	1	ETLPGYS	3.35533	0.163983	11.512	0.281832	27.016	0.689687	32.4457	0.504794		4.08733	0.714501	12.567	0.19194	28.67	0.347823	31.8813	0.573314		3.07333	0.516159	11.2423	0.960727	26.987	0.193747	31.5127	0.440632		3.013	0.182434	11.5093	0.50078	26.822	0.279866	31.6047	0.605526
539	558	9.25	3	LSLDPKDFSRGTHRGWAAVQ	20.9493	0.334337	30.0493	0.449723	33.646	1.09831	38.6523	0.157052		21.0563	0.793312	30.136	0.74529	33.2867	1.24789	37.2	0.759743		20.5947	1.1361	29.5903	0.525624	33.1435	0.44477	38.3397	0.644238		18.9465	0.320319	29.8553	0.757047	33.7217	0.519454	37.3297	0.122867
559	566	9.83	3	MRLLHELV	0.741333	0.440343	0.58	0.364646	1.047	0.827164	0.628333	0.19381		1.02167	0.0663802	0.485667	0.466556	0.591667	0.261974	1.36533	0.539823		0.292333	0.322739	0.339	0.459879	0.654	0.834386	0.946333	0.323483		0.5985	0.243952	0.712	0.667031	0.968667	0.246784	0.807333	0.710079
565	577	7.87	3	LVYASRRMGNPAL	18.362	1.08965	22.045	0.480079	32.272	1.11333	42.036	0.767508		17.7243	0.983582	22.3393	1.07133	32.6727	0.439684	41.4207	0.348558		17.9333	0.831012	22.365	0.773714	32.1705	0.514067	41.6217	0.640822		17.523	1.25158	21.999	0.557549	32.7763	0.277039	41.35	0.562608
578	585	9.92	1	SVRHLSFL	2.87167	0.243324	1.61	0.423168	1.94467	0.319929	4.729	0.503078		2.63067	0.260462	1.651	0.104561	1.73333	0.229361	3.867	0.0760789		2.48067	0.13742	2.01567	0.493252	1.5795	0.113844	4.19533	0.362831		3.8245	0.0770746	3.55433	0.166689	3.69667	0.451031	6	1.44823
586	592	13.09	1	LQTMLDF	5.743	1.34757	12.2143	0.428383	22.033	0.851199	43.6117	0.717347		8.233	1.79347	12.1757	0.755011	21.23	0.486749	43.1583	0.470755		7.91167	0.758198	12.5887	0.275827	22.1515	0.0459619	43.341	0.455323		5.0115	0.0770746	10.9477	0.555118	24.7377	0.182281	43.1157	0.67744
591	607	10.09	2	DFLSDQEKKDVAQSLEN	5.56767	0.189669	8.79033	0.0398037	13.6443	0.433411	28.2183	0.210583		5.79033	0.218308	8.67367	0.135486	13.5933	0.256292	27.9883	0.0992287		5.37167	0.313741	8.462	0.192195	13.415	0.066468	27.6353	0.632228		5.472	0.282843	8.59167	0.0640729	13.489	0.0593549	27.681	0.82215
591	608	11.35	3	DFLSDQEKKDVAQSLENY	4.98633	0.303045	8.29833	0.300721	15.3523	0.444617	36.7127	0.99105		5.01767	0.107598	8.214	0.0818719	15.7007	0.750267	35.9547	0.83141		4.90733	0.0196299	7.92467	0.32577	14.5785	0.101116	36.064	0.206262		4.753	0.0311127	8.00567	0.297787	15.2683	0.371898	34.2397	1.22233
608	621	10.63	1	YTSKCPGTMEPIAL	24.9503	1.17065	39.2527	0.452241	54.1043	2.88761	60.3963	2.78244		26.663	1.44782	39.2277	0.793259	49.9363	2.33319	56.475	2.37354		25.2957	2.21681	37.9833	1.54134	52.2575	2.05273	58.5617	2.17651		24.6105	0.170413	38.139	1.4598	54.053	1.34186	59.1723	0.79545
608	635	13.2	3	YTSKCPGTMEPIALPGGLTLPPVPFTKL	18.4897	0.348725	30.928	0.462146	41.6097	0.720265	53.4007	0.62442		21.0843	0.747353	30.6123	0.897865	41.34	1.1263	52.917	0.0947787		18.6313	0.822522	30.081	0.378321	40.708	0.0622254	52.8637	0.233344		17.7955	0.77711	29.998	0.382914	41.7843	0.920875	52.5653	0.221399
608	643	11.9	5	YTSKCPGTMEPIALPGGLTLPPVPFTKLPIVRHVKL	12.622	0.444895	22.0883	0.112434	33.14	0.591632	43.172	0.0331512		13.1093	1.06752	21.7247	0.422234	33.009	0.423147	42.6933	0.69396		12.2197	0.584993	21.58	0.297879	32.385	0.226274	42.807	0.282388		11.7085	0.597505	21.6433	0.233155	33.502	1.07504	42.442	0.0838987
609	617	5.43	2	TSKCPGTME	21.28	0.847857	44.236	1.34525	53.6857	2.13972	53.161	2.45226		21.7587	1.08365	44.1567	0.514375	54.115	0.755254	54.6483	0.722103		20.8327	0.293452	45.2073	1.70156	54.431	0.330926	56.004	1.23015		20.8465	1.33855	43.4187	2.10223	52.0837	1.7974	58.0957	0.276287
609	643	11.79	5	TSKCPGTMEPIALPGGLTLPPVPFTKLPIVRHVKL	12.5727	0.506463	22.0417	0.187014	33.55	0.375868	43.89	0.391225		12.9737	0.994179	21.8503	0.693933	33.5043	0.247334	43.372	0.665168		12.1807	0.85573	21.6377	0.37506	32.693	0.267286	43.584	0.427597		11.748	0.280014	21.7143	0.301454	33.8413	0.723894	43.056	0.232656
622	643	11.13	4	PGGLTLPPVPFTKLPIVRHVKL	6.74833	0.336782	15.4507	0.231811	26.6707	0.210989	38.5217	0.223786		7.08967	0.527418	15.134	0.231696	26.6243	0.425475	38.0687	0.723771		6.605	0.319332	15.0747	0.235695	25.853	0.325269	37.9983	0.523482		6.348	0.41295	14.9253	0.0486038	26.185	0.364032	37.7333	0.550528
636	643	6.08	2	PIVRHVKL	4.62233	0.909066	14.4587	0.116092	29.7427	0.564391	34.9343	0.925795		5.14067	0.886651	16.2267	0.123783	29.2703	1.33933	35.1493	0.527523		3.99433	0.43053	13.2333	0.174047	29	0.336583	34.153	0.31735		5.06	0.254558	13.0533	0.456794	29.253	0.523516	35.0733	0.603597
644	659	9.48	5	LNLPASLRPHKMKSLL	22.9343	0.623367	24.9603	0.0534821	30.8573	0.83277	41.8153	1.35275		23.6817	0.529032	24.8133	0.953683	30.8023	1.19981	41.2327	0.743855		22.2773	1.05163	23.9373	0.467634	29.8625	0.294864	39.8517	0.879355		22.8925	0.939745	25.0887	0.354085	31.3397	1.25023	39.402	1.25407
663	689	8.8	3	VSTKSPFIYSPIIAHNRGEERNKKIDF	36.4513	0.694424	38.0943	0.608273	38.1023	0.842684	39.3887	0.395688		35.9897	0.975122	38.3587	0.684347	38.0703	0.310189	38.708	0.485308		33.9593	0.726367	36.2723	0.430732	37.472	0.482247	38.7157	0.601257		35.3525	1.11511	38.296	0.897345	38.861	0.931316	38.1727	0.719072
690	698	9.3	1	QWVQGDVCE	1.14833	0.0869329	1.43033	0.101106	3.842	0.178292	13.2057	0.268738		1.159	0.149161	1.31267	0.267016	3.52233	0.211495	13.048	0.364559		1.14933	0.222174	1.25567	0.198671	3.373	0.0282843	12.5877	0.62334		1.1805	0.0120208	1.01667	0.0436616	3.33	0.476318	12.6317	0.34659
702	710	12.34	1	MVYNPMPFE	9.44367	0.439575	15.68	0.400299	23.9293	0.262134	25.1347	0.423663		9.47067	0.962146	15.4667	0.343317	24.25	0.983163	23.8093	0.280486		9.004	0.277135	15.7587	0.531062	22.9355	0.0629325	25.195	0.27379		8.2275	0.262337	15.7827	0.815206	24.3803	0.599471	25.121	0.506372
702	711	14.1	1	MVYNPMPFEL	8.62467	0.331826	12.8223	0.636579	20.185	0.107643	20.903	0.849595		10.014	0.517652	14.6677	0.60115	20.665	0.461793	21.823	0.588541		7.95267	0.650543	13.575	0.598434	19.6925	0.40093	20.1057	1.20451		6.9485	0.0643467	13.5843	1.17622	19.676	0.397101	20.3133	0.670827
712	718	8.36	2	RVENMGL	2.659	0.481011	7.838	0.501172	28.8767	0.649579	50.2193	1.128		2.46467	0.466419	7.52967	0.614053	28.7993	0.402237	49.079	0.441467		2.77867	0.153754	7.014	0.602627	28.415	0.759433	48.628	0.484554		1.9775	0.0827315	7.598	0.204384	29.4143	0.327997	48.6847	0.513616
726	734	12.11	1	ESLPAALSL	22.6967	0.991396	38.27	0.759344	46.9407	0.376682	61.0387	1.25073		23.683	1.29009	37.5923	0.308831	46.3077	0.456531	57.6743	1.1513		22.161	1.06802	37.872	0.859944	45.087	0.721249	57.7783	0.810377		21.0165	0.379716	37.5347	1.29014	46.2187	0.299891	60.0613	1.04988
732	740	10.81	1	LSLPAESGL	31.515	0.594003	42.0497	0.398611	43.032	0.718256	44.4107	0.823656		32.225	1.4715	41.6167	0.138349	42.9813	0.409954	43.7743	0.371115		30.7527	0.726859	41.119	0.345734	42.0385	0.0275772	43.627	0.178042		30.3865	1.50684	41.02	0.687386	45.1023	1.24789	43.2417	0.371
735	740	6.77	1	PAESGL	48.4297	1.06358	60.3077	0.893837	62.7397	1.09631	64.388	0.961014		49.2973	1.55221	60.9527	0.805044	63.046	0.475349	64.51	0.427063		47.5237	1.35196	59.8167	0.287563	62.692	0.451134	63.8667	0.817992		47.7595	1.17026	60.762	0.774163	63.0673	1.17355	64.3143	0.28073
735	745	11.64	1	PAESGLYPVTL	23.8547	0.843046	32.083	0.960169	35.9987	1.0886	41.8063	0.611266		25.4417	1.3053	31.6323	0.25736	35.8897	0.685187	40.497	1.15722		23.2307	0.701246	31.2677	0.374349	35.058	0.561443	39.6483	1.04859		21.927	0.360624	31.1933	0.502395	34.8807	1.06025	39.3933	0.730819
741	745	10.24	1	YPVTL	6.01167	0.940953	14.483	0.381576	15.3913	0.300457	16.9993	0.427404		6.28233	0.141288	14.0167	0.34689	15.8557	0.777742	16.964	0.599807		5.641	1.0157	14.0477	0.632424	14.6955	1.06137	16.402	0.513354		4.143	0.784889	14.173	0.792068	14.1373	0.601711	15.935	0.125395
746	754	6.07	1	VGVPQTTGT	14.043	0.586693	16.9117	0.600821	27.039	1.35105	45.535	1.0832		14.1133	0.864367	16.1433	0.59276	28.7853	0.201922	44.7593	0.59119		12.3857	0.521484	15.02	0.524827	28.672	0.281428	44.6217	0.537695		13.483	0.858428	17.0277	0.47132	28.0503	0.462212	45.6133	1.08895
746	765	10.75	3	VGVPQTTGTITVNGYHTTVF	4.79267	0.326378	6.44067	0.245675	13.787	0.295303	27.295	0.504483		5.03467	0.107584	6.248	0.168057	13.6277	0.1071	27.3297	0.3862		4.481	0.416777	6.091	0.0340441	13.2525	0.19304	26.613	0.310464		4.3595	0.325976	6.057	0.182732	13.0627	0.140008	26.6713	0.911512
766	772	12.66	1	GVFSDCL	2.31433	0.327454	9.63367	0.28816	22.7	0.455715	31.2183	0.329667		2.339	0.383509	8.96933	0.202722	22.6227	0.15723	31.0057	0.255453		1.661	0.0516817	9.048	0.427846	22.041	0.0905097	30.7883	0.263213		1.832	0.199404	8.94567	0.459208	23.034	0.544915	30.289	0.185914
772	795	12.18	3	LLDNLPGIKTSGSTVEVIPALPRL	13.636	0.199316	19.979	0.365016	23.3843	0.387053	28.187	0.0966282		14.1527	0.517595	20.042	0.790284	23.2957	0.27658	28.015	0.650378		13.511	0.550844	19.554	0.176672	22.964	0.0919239	27.8293	0.234359		13.185	0.432749	19.5673	0.13522	23.7997	0.747765	27.6617	0.626713
773	792	11.63	2	LDNLPGIKTSGSTVEVIPAL	16.115	0.309181	23.3893	0.32997	27.3283	0.307298	31.1677	0.111289		16.4837	0.565475	23.1003	0.302517	27.552	0.602403	31.2407	0.778229		16.004	0.479033	23.259	0.143635	26.951	0.0438406	31.6833	0.438064		15.5775	0.518309	23.028	0.0415812	28.0123	0.899672	30.5987	0.309817
773	795	11.73	3	LDNLPGIKTSGSTVEVIPALPRL	13.4133	0.384132	19.785	0.27294	23.095	0.406744	28.0793	0.0790527		13.9593	0.512994	19.1717	0.175015	22.9613	0.421856	27.781	0.634158		13.2627	0.539353	19.0483	0.068413	22.546	0.0848528	27.9373	0.23427		13.122	0.91641	19.2343	0.308374	23.2077	0.52202	27.6293	0.57533
786	792	11.41	1	VEVIPAL	1.75833	0.0545008	2.02933	0.276497	2.298	0.508003	4.257	0.243538		1.701	0.126028	1.72733	0.634336	2.41267	0.884949	2.69167	0.565249		1.77767	0.519054	2.02967	0.0901684	1.5355	0.236881	3.81167	0.714266		1.2695	0.344361	2.018	0.281821	3.04233	0.529976	2.72067	0.924631
786	795	11.57	2	VEVIPALPRL	1.373	0.29702	1.69733	0.0594671	2.09367	0.51784	7.803	0.0822861		1.58067	0.125077	1.48733	0.253224	2.085	0.0903161	7.72067	0.585206		1.51833	0.18172	1.37033	0.0677963	1.9775	0.304763	7.362	0.230831		1.7035	0.584777	1.84033	0.70944	1.81167	0.438864	7.65867	0.631295
787	795	11.57	2	EVIPALPRL	2.34633	0.4351	2.73567	0.522741	2.964	0.683173	10.5293	0.495456		2.12667	0.495525	2.93533	0.653922	2.75967	0.881287	10.397	0.656082		2.10667	0.133155	2.01367	0.248605	3.792	0.859842	9.48933	0.989695		2.0385	0.173241	2.57367	0.651657	3.23167	0.912065	9.93767	1.2868
793	815	8.2	4	PRLQISTSLPRSAHSLQPSSGDE	29.1623	0.558847	33.752	0.564933	35.6453	0.803434	38.517	1.1752		28.9103	0.777903	33.5373	0.861358	35.5787	0.197791	37.0633	0.446157		28.6047	0.953224	33.3357	0.303286	35.125	0.53033	36.916	0.536585		28.7075	1.17733	33.5143	0.271885	36.1147	0.470347	36.5597	0.300284
796	815	7.37	3	QISTSLPRSAHSLQPSSGDE	39.7323	1.29318	42.371	0.91883	42.9267	1.11681	46.3763	1.29214		39.7387	1.3143	42.119	1.06669	42.8643	0.0931468	43.8393	0.964758		39.8557	1.13414	41.8053	0.74808	42.7985	0.638517	44.3713	1.14527		40.2195	0.0629325	43.435	0.317888	43.7197	1.05931	43.6303	0.919206
796	818	8.04	2	QISTSLPRSAHSLQPSSGDEIST	40.1407	0.996661	41.725	0.0111355	42.669	0.616085	44.889	1.07651		39.4637	0.571876	41.8733	0.350189	42.5157	0.445922	42.5527	0.366007		39.1683	1.19164	41.1273	0.685806	42.043	0.75519	43.7517	1.05812		37.9135	0.634275	38.621	0.531102	42.1567	0.120964	41.9343	0.68432
796	821	8.11	3	QISTSLPRSAHSLQPSSGDEISTNVS	38.447	0.844628	42.6093	0.305444	45.0453	1.34609	48.8223	0.443399		37.4003	0.992486	41.5977	0.422963	44.7977	0.37665	48.0417	0.589255		37.9533	0.904241	42.487	0.631896	45.1375	0.0502046	47.8203	0.487859		38.558	0.717006	42.2933	0.434495	46.4623	0.274464	47.5193	0.471025
825	832	7.27	1	YNGESQQL	14.512	0.512331	17.9587	0.343024	29.4653	0.455308	47.2073	0.905866		14.457	0.308209	17.5617	0.128784	29.5447	0.691348	46.0827	0.310387		14.0657	0.266958	17.6257	0.574876	29.3795	0.403758	46.3827	0.880512		14.032	0.280014	17.8913	0.433923	30.0233	0.419568	45.5943	0.108744
833	847	11.62	2	IIKLENIGMEPLEKL	3.32367	0.324491	11.3887	0.219933	17.0863	0.0481906	32.485	0.434194		3.27	0.286061	11.3037	0.146715	17.3273	0.363184	32.1327	0.765429		3.05067	0.183511	10.9287	0.446409	16.97	0.538815	31.9077	0.498083		2.8845	0.00353553	11.0203	0.345585	17.5927	0.748755	31.7613	0.83765
833	849	12.18	3	IIKLENIGMEPLEKLEV	8.58967	0.632261	17.216	0.868085	24.9687	0.139271	37.2573	0.59861		8.40833	0.80385	15.8433	0.446896	27.2173	1.1236	36.243	0.822418		9.84133	1.0343	16.0873	0.702234	24.1265	0.570635	36.8393	1.42435		8.9765	1.08258	16.9747	1.40092	27.107	1.52913	36.312	0.22098
848	860	6.78	2	EVTSKVLTTKEKL	45.8	1.0453	59.145	0.192502	62.218	0.672895	68.5117	0.847165		45.686	1.24715	58.3383	0.93963	62.5627	0.920501	67.1527	0.665751		44.0353	1.16948	57.7127	0.472722	62.2025	0.713471	67.04	0.610858		43.506	1.10026	58.0967	0.296068	62.7837	0.515463	66.3137	0.534917
865	873	11.68	1	LSWKLEETL	47.497	0.220946	64.344	0.660057	70.105	0.571776	68.3917	1.05771		47.245	0.72251	62.5417	1.5139	68.0663	0.668985	73.2027	0.540117		44.6643	0.310217	63.5527	1.18744	69.6025	0.105359	71.242	0.378099		45.419	1.83141	64.7363	0.0776938	70.906	0.923249	73.5787	0.427633
874	885	8.9	2	AQFPLQPGKVAT	8.43333	0.434539	31.958	0.0459021	46.8707	0.697507	64.492	0.724429		8.70633	1.25298	31.1463	0.477802	46.4367	0.175682	66.8107	0.419483		7.72	0.611088	30.851	0.341557	46.4885	0.215668	66.856	0.280834		7.247	0.649124	30.843	0.321254	46.7773	0.0961735	66.668	0.384618
886	890	12.06	1	FTINI	1.54367	1.04428	1.64867	0.209624	3.144	0.695457	10.1243	0.843979		0.961333	0.597691	2.756	0.172	3.722	0.969101	9.31933	1.31043		1.17267	0.453249	1.96533	1.34845	4.3055	0.449013	8.85733	0.458262		2.0895	0.907218	1.30667	1.0617	3.404	1.09889	9.08233	0.440264
886	896	12.07	3	FTINIKVKLDF	10.3917	0.231958	19.9597	0.815777	24.4303	1.32037	38.5443	1.29676		9.844	0.802755	16.9617	1.64654	22.593	1.26415	40.293	1.3615		9.36533	0.410484	16.0063	1.11527	23.0335	1.11794	40.217	1.55266		8.927	0.0325269	15.69	0.84289	23.98	1.25191	39.8773	0.786934
904	953	9.98	5	QDLSDDGISVSGFPLSSPFRQVVRPRVEGKPVNPPESNKAGDYSHVKTLE	43.371	0.33667	46.361	0.826828	47.449	1.04674	49.37	0.137579		43.5187	0.825737	45.939	0.197411	47.584	0.176321	48.763	0.994662		42.4017	1.36038	46.1703	0.617579	46.538	0.254558	48.3197	1.09612		42.847	2.04637	46.37	0.259636	48.2393	0.614381	48.2307	0.237776
946	953	5.36	2	YSHVKTLE	13.006	0.715176	30.4827	0.386083	40.4283	0.723119	49.3303	0.83429		13.8083	0.94677	29.8133	0.567514	40.7293	0.390052	48.5553	0.714463		12.907	0.661092	29.4847	0.238957	40.4835	0.129401	49.0447	0.395142		11.543	0.551543	29.62	0.568272	40.75	0.646862	48.7397	0.44826
954	958	11.51	1	AVLNF	3.60667	0.13912	4.96733	0.921667	4.432	0.825883	5.854	0.985314		3.728	0.185032	4.224	0.321943	5.317	0.67032	6.635	0.746332		3.39867	0.578811	4.18467	1.21655	4.8665	0.545179	6.99433	0.45823		3.033	0.558614	4.12367	1.44827	4.91967	0.296935	6.88	0.789557
957	970	7.31	2	NFKYSGGPGHTEGY	4.88033	0.766937	12.7213	0.389043	17.626	0.931994	27.8197	0.475176		4.63533	0.54511	12.4073	0.780565	17.1647	0.337693	25.591	0.634518		4.815	0.816886	12.152	0.058643	18.133	0.866913	25.8567	0.797515		4.789	0.319612	12.743	0.75105	18.228	0.783192	25.5157	0.264315
971	978	10.52	2	YRNLSLGL	7.02533	0.425982	13.2073	0.289424	16.095	0.253716	29.6427	0.864646		7.26867	0.792176	13.0807	0.240843	16.0623	0.640117	29.0793	0.202954		6.566	0.568055	12.9783	0.531403	15.7375	0.111016	29.1197	0.504861		6.3565	0.600334	12.5597	0.0610765	16.2093	0.318616	28.9667	0.561878
979	987	9.75	1	HVEVEPSVF	2.73933	0.639797	2.32567	0.298044	9.84567	0.435316	29.541	0.853067		2.659	0.54446	2.257	0.173424	9.42367	0.0737044	29.3687	1.16689		2.40533	1.18261	2.68567	0.535959	9.46	0.308299	29.4537	0.250171		1.8715	0.188798	2.377	1.28163	11.872	0.666816	28.2733	1.1053
988	994	7.97	2	FTRVSTL	20.8503	0.513794	47.1633	0.639707	69.8477	1.3925	73.186	0.682068		21.6917	1.09739	46.338	0.915566	70.4567	0.192692	72.1047	0.498514		21.0843	1.11869	45.738	0.708691	70.0815	1.02318	72.4443	0.990692		20.041	0.487904	47.9923	1.01705	71.2783	1.0775	71.7003	0.184221
988	1006	9.76	4	FTRVSTLPATSTRQCHLLL	18.715	0.495428	26.599	0.151977	32.5387	0.578545	39.4097	0.734309		18.7727	0.997327	26.2877	0.660486	32.611	0.344192	38.3667	0.332494		18.3363	1.08504	26.1863	0.227161	32.038	0.0127279	38.2433	0.614386		17.919	0.640639	26.702	0.557354	34.1067	1.23261	38.1607	0.30024
995	1006	9.47	2	PATSTRQCHLLL	18.3687	0.685115	19.8247	0.0726108	20.946	0.588108	30.108	0.515392		18.3437	0.688436	19.5797	0.94916	20.9043	0.0142945	29.69	0.154172		18.2773	0.944409	19.9603	0.463017	20.6185	0.655488	29.3883	0.834138		18.1395	0.277893	18.646	0.86119	20.3037	0.572704	28.648	0.735647
1005	1009	13.04	1	LLDVF	1.56	0.220706	2.428	0.307322	2.198	0.560639	4.313	0.785711		2.022	0.370282	1.863	0.375421	2.22967	0.62973	5.03767	0.186979		1.43167	0.367655	2.05633	0.415471	3.0045	0.0912168	4.25867	0.512783		1.493	0.019799	2.24267	0.502598	2.35133	0.241117	4.97	0.673938
1007	1015	7.66	1	DVFNSTEHE	2.57	0.573804	7.99567	0.248766	16.1567	0.72694	18.953	1.15507		2.33933	0.532695	8.07933	0.525981	16.13	0.402903	19.2707	0.225974		2.566	0.54627	8.15867	0.530468	16.355	0.019799	18.346	0.408892		2.148	0.0947523	8.12067	0.411038	16.941	0.608298	17.934	0.614017
1007	1025	9.86	3	DVFNSTEHELTVSTRSSEA	15.3137	0.172674	20.77	0.2261	26.0457	0.447151	30.509	0.636324		15.3887	0.512162	20.46	0.37958	26.179	0.107615	29.6903	0.589903		15.184	0.738861	20.5203	0.429528	26.032	0.425678	30.2527	1.25202		15.266	0.30547	20.7937	0.237563	27.3293	0.697012	30.3877	0.400505
1010	1025	6.2	2	NSTEHELTVSTRSSEA	23.391	0.578104	28.571	0.518972	33.314	0.658271	38.1613	1.22478		23.3883	0.568712	28.2463	0.760038	33.2037	0.447024	37.4693	0.593702		22.845	0.583448	27.9643	0.406735	34.454	0.287085	38.106	1.29517		23.416	0.152735	28.6517	0.774426	34.0653	0.4429	38.1803	0.531549
1016	1025	5.58	2	LTVSTRSSEA	43.482	0.606352	48.6193	0.757745	51.7533	1.21705	59.8797	0.613818		44.934	0.590734	48.5	1.08125	52.524	0.442064	58.427	1.05372		42.6333	0.932463	48.4573	0.880257	52.589	0.0424264	58.46	0.584092		42.9605	0.7064	48.1963	0.236081	53.0697	1.23376	59.3977	0.936458
1029	1036	4.44	2	HAGECQRM	5.39633	0.501452	16.9633	0.878362	25.3697	0.992387	28.982	0.529357		5.67667	0.936919	15.591	0.832651	23.349	0.664622	30.546	0.449423		4.449	0.161034	16.2137	0.903214	23.5595	1.07834	29.4073	0.527479		4.446	0.205061	16.5703	0.87674	22.2727	1.08661	28.8103	0.383719
1037	1045	11.14	1	AIQVDKFNF	42.4407	0.447635	45.546	0.791444	52.021	0.207933	51.114	1.11199		43.597	1.51021	46.123	0.70532	50.2753	1.16388	52.3677	0.44616		42.8383	1.38358	45.8083	0.647161	49.5715	1.2438	51.146	0.702774		41.1735	0.439113	47.019	0.906254	53.6597	0.945481	54.18	0.923294
1046	1066	8.52	3	ESFPESPGEKGQFANPKQLEE	57.9837	0.834094	58.5427	0.676485	58.2317	0.790079	60.2147	0.886162		57.7653	0.815696	58.651	0.679815	58.4537	0.260164	58.4983	0.480955		58.2763	0.784385	58.4153	0.470991	57.5935	0.692258	58.583	0.668326		56.504	1.3039	58.6447	0.282727	59.0803	0.449429	57.61	0.851074
1067	1080	6.01	4	ERREARGLEIHSKL	40.0227	0.513203	42.6767	0.76476	42.6093	0.943061	44.237	0.752283		40.4693	1.09259	42.7403	0.818031	43.1547	0.324509	43.5413	0.744272		38.7057	0.94876	42.485	0.753161	43.223	0.169706	44.077	0.966099		37.7475	0.888833	42.72	0.647321	43.4013	0.581545	43.684	0.262913
1084	1103	10.81	3	WRIPSLKRSGEASVEGLLNQ	31.3153	0.173731	42.213	0.620293	47.1257	0.826904	52.3763	0.592638		32.5417	0.470526	41.9267	0.767311	47.1237	1.22178	52.4187	0.487977		30.7267	0.885811	41.4893	0.512108	45.9955	0.204354	52.916	0.426508		30.2185	0.829436	41.729	0.33409	47.654	0.594339	51.2063	0.600918
1096	1103	9.81	1	SVEGLLNQ	1.78633	0.567357	1.58167	0.312617	1.88467	0.262793	2.68933	0.729049		1.33433	0.0735142	1.42667	0.0871455	2.80433	1.15488	1.993	0.343		2.76833	0.187511	3.297	0.860579	3.0765	0.453255	5.60167	0.884852		1.4835	0.265165	1.758	0.594258	1.70167	0.0361156	1.76367	0.159124
1104	1116	13.62	2	LVLEHLQLAPLQW	11.669	0.253622	30.216	0.447838	45.4003	1.09678	56.5517	0.738029		11.794	1.16663	29.4357	0.267689	44.903	0.493473	55.2097	1.39599		10.6427	0.524837	28.4863	0.4129	44.4035	0.133643	56.2473	0.589351		10.495	0.581242	28.0927	0.165847	45.6113	0.677078	55.8367	1.26146
1110	1116	12.63	2	QLAPLQW	15.0103	0.98212	21.9577	0.396891	37.971	0.903732	57.1723	1.13819		15.2163	0.538919	21.81	0.686426	37.18	0.251398	55.7597	0.162636		14.2267	0.802304	22.1287	0.164318	37.212	1.08187	56.7153	1.02083		14.236	1.1144	22.1953	0.401947	37.778	0.688304	55.4967	0.206391
1112	1119	13.57	1	APLQWDVL	2.295	0.255024	5.766	0.422745	27.7637	0.473521	44.5847	0.920525		2.46667	1.03743	6.71433	0.678303	27.1083	1.0158	44.5643	0.49864		2.322	0.684617	5.703	0.0643739	26.515	0.677408	44.0703	0.629249		2.5535	0.0445477	5.98733	0.260178	27.3183	0.488293	43.544	0.731354
1120	1126	4.88	1	VDGQPCD	18.179	1.06349	38.923	0.355121	48.6257	1.1986	59.3953	1.44008		19.632	0.948803	38.4703	0.971384	49.115	0.711619	60.1573	1.25051		19.3407	0.85901	39.4033	0.162648	48.412	1.38169	59.7927	1.22104		16.7145	0.320319	39.3187	0.249384	48.782	0.641117	60.5653	1.24559
1120	1128	4.62	2	VDGQPCDRE	33.0857	0.865137	42.6237	0.812222	50.089	0.991478	56.1993	0.739346		33.9803	0.743044	43.2683	0.765773	51.231	0.667296	57.549	1.08301		33.053	0.481841	44.1643	0.892859	50.388	0.721249	58.691	0.55218		33.1365	0.125158	44.645	0.722513	50.1257	0.355867	58.5107	0.452788
1120	1131	5.86	1	VDGQPCDREAVA	29.1377	1.06794	43.5113	0.963527	51.966	0.782137	58.7567	1.28415		29.005	1.40578	43.512	0.428546	51.1307	0.700046	59.668	1.52358		27.191	1.46431	43.9387	0.513873	51.852	0.137179	61.0313	1.11223		26.467	0.878227	45.4157	0.861093	51.879	0.789878	59.8387	0.411743
1133	1141	9.31	2	CQVGDPVRL	2.25	0.511722	2.38	0.283718	5.088	0.531993	18.09	1.09046		1.828	0.287991	2.59333	0.444932	4.89867	0.581179	17.016	0.530252		1.899	0.285	2.051	0.0695485	5.257	0.434164	16.9713	0.422578		2.3265	0.359917	2.342	0.264535	4.945	0.731978	16.8753	0.439973
1135	1141	8.41	2	VGDPVRL	2.34133	0.148894	2.67933	0.299009	6.45267	0.173174	21.5093	0.66956		2.73267	0.498548	2.70167	0.134968	6.474	0.417077	20.836	0.491368		2.35433	0.209087	2.61267	0.0531539	6.263	0.951766	21.1257	0.731558		2.513	0.110309	2.70367	0.18335	7.175	0.220502	20.6453	0.378186
1142	1158	10.13	4	EVRLTNRSPRSVGPFAL	5.49567	0.114631	9.426	0.0262107	18.1143	0.476502	22.3233	0.332374		5.57167	0.172529	9.49967	0.231252	18.2157	0.258369	22.02	0.161		5.55333	0.196001	9.81733	0.638733	18.0705	0.211425	22.0413	0.343525		5.3985	0.0374767	9.26333	0.483256	18.3723	0.307298	21.692	0.343017
1142	1177	10.09	5	EVRLTNRSPRSVGPFALTVVPFQDHQNGVHNYDLHD	4.742	0.113846	8.95567	0.132952	12.719	0.561292	17.4687	0.127202		4.79167	0.333068	8.819	0.104504	12.853	0.204949	17.2767	0.297517		4.525	0.248574	8.71867	0.115396	12.7765	0.026163	17.2357	0.528967		4.498	0.336583	8.85267	0.0880814	13.3327	0.111195	17.0143	0.12303
1159	1175	9.37	2	TVVPFQDHQNGVHNYDL	7.342	0.174138	15.1603	0.0713466	16.2897	0.580215	21.6383	0.275516		7.98367	0.273028	14.7537	0.228948	16.3023	0.652531	21.3697	0.450527		7.06867	0.869566	14.9363	0.250328	16.3825	0.0162635	20.5993	0.201535		7.0005	0.122329	15.1627	0.293227	17.544	0.554237	20.861	0.149369
1159	1177	8.13	4	TVVPFQDHQNGVHNYDLHD	9.28167	0.516469	15.8393	0.12228	17.5207	0.457592	22.599	0.973022		8.93	0.689602	16.0033	0.454515	17.489	0.209029	21.529	0.442098		8.94867	0.487194	15.5393	0.0159478	17.621	0.446891	21.7943	0.519262		8.5795	0.0883883	15.7277	0.664306	17.8843	0.80908	20.9057	0.562087
1182	1187	7.81	1	VGSSTF	16.422	0.973499	25.804	0.181964	39.587	0.984039	58.589	1.45152		17.189	0.991514	26.004	1.10918	39.4447	0.20151	56.703	0.626141		16.308	0.933831	25.5297	0.151507	39.6195	0.635689	57.3613	0.649869		16.828	0.222032	27.767	1.24093	42.0787	0.748939	56.8193	0.995838
1188	1201	10.11	1	YLDAVQPSGQSACL	9.748	0.236837	24.185	0.311379	35.0653	0.720571	45.1847	0.559		9.92233	1.18243	23.803	0.687631	35.2047	0.232951	44.321	0.406211		9.16867	0.370115	23.178	0.397048	34.8285	0.140714	43.987	0.699002		8.808	0.216375	23.331	0.265976	35.833	1.02689	43.2417	0.549338
1190	1201	8.22	1	DAVQPSGQSACL	13.1683	0.961899	31.0377	0.993616	41.4957	0.517979	52.613	0.9385		14.5743	0.400075	30.706	0.575455	41.6227	0.171103	51.9967	0.159679		12.989	1.09805	30.644	0.672551	41.026	0.346482	51.8083	0.197305		11.5975	0.808223	30.8173	1.08266	42.0747	0.861603	51.6417	0.668315
1202	1206	12.88	1	GALLF	0.901333	0.156251	1.324	0.408929	1.40067	0.867113	3.548	0.537663		1.021	0.206899	0.934667	0.136489	1.26733	0.734003	2.86267	0.799551		1.17933	0.722015	1.57967	0.548413	1.515	0.0749533	2.85833	0.42859		1.9125	0.874691	0.984333	0.244811	1.42933	0.442511	2.35333	0.535235
1206	1212	12.55	1	FLYTGDF	0.758667	0.421167	1.046	0.0978724	1.85167	0.0680686	9.39033	0.204798		0.944333	0.116372	0.883	0.180358	1.73767	0.323997	9.51167	0.594334		0.712	0.268006	0.779	0.0915369	1.7535	0.118087	9.684	0.388483		0.7915	0.126572	0.813667	0.133844	1.85267	0.223768	9.43967	0.683082
1208	1212	9.02	1	YTGDF	1.01633	0.378194	0.702667	0.191106	1.013	0.409051	1.749	0.305018		1.15133	0.180794	0.794333	0.209691	1.22933	0.504798	1.59033	0.289528		0.911	0.317572	0.837667	0.165307	1.158	0.22486	1.915	0.0944087		1.059	0.427092	0.975	0.124467	1.192	0.304094	1.621	0.446756
1213	1218	10.8	2	FLHIRF	6.00667	0.452505	20.8153	0.528228	33.3833	0.81943	36.9983	0.935278		7.77	0.694156	21.2303	0.420916	33.2663	0.737635	36.8467	0.807361		6.878	0.898569	20.6377	0.387299	33.9765	0.163342	37.5407	0.92427		6.77	1.06066	22.156	0.610036	33.8713	0.301812	37.2937	0.446043
1213	1231	10.02	4	FLHIRFHEDSTSKELPPSW	17.7893	0.453353	26.287	0.733983	28.8167	0.510708	29.3937	0.343244		17.647	0.865452	26.0767	0.188089	28.8673	0.722391	28.8663	0.44254		17.342	0.949316	26.4197	0.337038	27.901	0.366281	29.235	0.691035		16.8585	0.764382	26.398	0.388547	29.0073	0.249672	29.453	1.17613
1232	1242	12.39	1	FCLPSVHVCAL	9.77233	0.590346	17.4933	0.216301	25.2553	0.443381	32.5197	0.0748086		10.1007	0.88348	17.2287	0.06914	24.812	0.559806	31.269	0.209215		9.24	0.712202	16.7333	0.558197	23.999	0.0424264	31.7977	0.871032		9.36	0.207889	17.2553	0.350386	25.4727	0.274526	31.3313	0.875221
TRAPPC10					APO									TRAPP + Rab1									TRAPP + Rab11									TRAPP + Rab43
S	E	RT	Z	Sequence	3s	SD	30s	SD	300s	SD	3000s	SD		3s	SD	30s	SD	300s	SD	3000s	SD		3s	SD	30s	SD	300s	SD	3000s	SD		3s	SD	30s	SD	300s	SD	3000s	SD
3	13	11.15	1	ASEEPLPPVIY	47.3857	0.904833	61.6943	0.34659	60.8913	1.1065	60.9657	0.705742		50.357	0.190788	59.841	0.865177	60.0263	1.20217	60.7457	1.55473		46.091	0.914141	61.452	1.20125	60.216	0.25173	60.7253	0.515347		45.874	2.88358	64.483	0.779608	65.13	0.75562	63.6873	1.77106
6	13	11.07	1	EPLPPVIY	8.699	0.648655	26.9833	0.378711	39.09	0.994243	59.8263	0.867327		10.1143	0.65829	26.2963	0.974066	38.4113	0.677535	61.668	1.00588		8.157	0.246179	26.4107	0.345766	38.059	0.673166	62.2173	1.56878		7.9015	0.194454	26.4513	0.415886	38.593	0.667733	62.6267	0.502301
14	22	6.29	1	TMENKPIVT	21.012	0.401303	30.6497	0.126469	32.2437	0.660654	33.334	0.178706		21.4413	0.624649	30.3577	1.12179	32.51	0.607826	33.039	0.766501		21.3743	0.867023	29.8657	0.773652	32.6395	0.939745	33.548	0.32851		21.406	0.770746	30.3973	0.600341	33.1573	0.412816	33.8417	0.49948
14	29	8.85	2	TMENKPIVTCAGDQNL	20.231	0.708293	31.0263	0.641275	33.5617	0.398475	35.3727	1.14203		21.1687	0.932016	30.1253	0.531286	32.486	0.656318	34.4533	0.607594		20.3297	0.935605	29.9413	0.478009	33.37	0.200818	34.146	0.568003		20.29	0.685894	30.8897	0.486667	33.9973	0.699672	33.9633	0.696312
15	22	5.95	2	MENKPIVT	12.6193	0.530108	23.5117	0.92363	25.8537	0.259585	27.0393	0.325918		14.028	0.90965	23.2003	0.413401	26.242	0.880902	26.5993	0.564025		12.8217	1.00937	23.4487	1.09494	28.416	0.816001	27.1303	0.432446		12.7115	0.719128	22.9813	0.070316	26.1277	0.382871	26.42	0.28353
23	29	6.45	1	CAGDQNL	37.0007	1.03242	54.2873	0.895116	60.4097	0.873568	63.8723	1.03016		37.4657	1.9081	54.3983	0.341755	60.738	0.619355	62.859	0.320875		35.7113	1.15862	53.188	0.732167	60.7855	0.801152	63.421	1.08789		35.5415	0.987828	53.9157	0.56699	61.6393	0.750727	62.6773	0.907929
30	37	11.62	1	FTSVYPTL	7.484	1.02964	21.838	1.04549	33.1573	1.16283	52.0307	0.778938		7.61167	1.00762	20.8803	1.16091	32.372	0.830447	52.139	0.102093		6.76767	0.530378	21.1123	0.671179	31.796	1.07622	52.6163	0.352429		6.3785	0.0572756	21.652	0.876987	32.773	0.718156	51.455	0.654698
38	47	7.37	2	SQQLPREPME	10.0897	0.857984	28.758	1.15102	58.3517	1.41322	74.27	1.18697		9.75433	1.05295	28.7967	0.49849	58.3373	0.215714	73.1873	0.350914		9.836	0.263757	27.9433	0.836519	58.7175	0.663973	73.3223	1.1167		9.423	0.568514	28.3577	0.267644	58.6973	0.286395	72.9013	0.396334
48	58	5.74	3	WRRSYGRAPKM	42.0777	1.33779	48.4233	0.823323	50.9227	0.826035	52.524	1.24776		43.092	1.40031	48.2297	1.29599	50.457	0.841618	52.061	0.645212		42.8103	1.00733	49.5053	0.989677	52.273	0.292742	53.4467	0.612778		41.332	0.280014	48.4173	1.0689	51.1967	0.884468	51.4693	0.424661
48	61	7.48	4	WRRSYGRAPKMIHL	22.613	1.0043	28.452	0.0477598	34.9487	1.01753	42.6647	0.693277		22.1513	0.326197	28.9787	0.954384	34.456	0.34567	41.8097	0.839768		22.165	0.785669	28.6823	0.995626	35.414	0.975807	40.9703	0.91006		22.1255	0.802566	29.05	0.563772	37.1847	1.53281	40.2443	0.378965
49	58	4.38	4	RRSYGRAPKM	44.1597	1.54545	51.5447	0.50061	54.834	0.613968	55.541	1.3182		45.794	1.15711	50.8387	0.772837	56.116	0.806208	55.741	0.459752		42.4533	0.900801	51.083	0.434742	55.114	0.19799	55.547	0.617773		43.3845	1.18723	51.5973	0.705438	55.0607	1.41535	55.4277	0.776474
59	65	9.36	2	IHLESNF	3.55333	0.532592	12.3997	0.627765	35.463	1.28679	46.333	1.10554		3.85567	0.262157	11.8	0.69998	35.592	0.444467	44.7213	0.347914		2.84833	0.537089	11.8423	1.15292	36.5515	0.225567	46.8717	0.430368		1.9935	0.208597	12.8463	0.469315	38.922	1.39782	50.1083	1.08275
66	87	13.19	4	VQFKEELLPKEGNKALLTFPFL	11.2477	0.131766	17.2467	0.186377	28.855	0.821038	38.4103	0.177962		11.559	0.472353	16.851	0.495012	29.0727	0.258887	38.0767	0.42353		11.0103	0.271224	16.681	0.266528	28.467	0.165463	38.1727	0.184695		10.7215	0.386787	16.733	0.117435	29.357	0.702496	37.808	0.318429
69	87	12.93	3	KEELLPKEGNKALLTFPFL	11.3197	0.164214	18.4343	0.606508	30.2933	0.588971	40.0933	0.191338		11.611	0.534431	17.5917	0.347404	30.141	0.378337	39.8707	0.365382		10.926	0.0915369	17.8077	0.154714	29.7415	0.167584	40.1963	0.300161		10.7525	0.539522	17.52	0.49887	30.3783	0.512703	39.5913	0.235967
73	87	13.52	3	LPKEGNKALLTFPFL	10.754	0.114328	17.7413	0.726083	27.265	1.00159	34.801	0.597957		11.345	0.664323	17.6733	0.473968	26.4233	0.319062	36.03	0.238822		10.3393	0.349031	17.3007	0.192594	27.2195	0.231224	35.352	0.321492		9.827	0.552958	17.1103	0.106604	27.686	0.481096	35.804	0.380351
82	87	14.41	1	LTFPFL	1.961	0.805425	0.752333	0.63547	3.48833	0.696147	17.8627	1.92444		1.29933	1.27714	2.10033	1.00885	3.18933	0.383637	18.1853	0.911905		1.72733	1.00649	1.30667	0.812136	2.4495	0.217082	17.586	0.649581		0.5935	0.125158	0.451667	0.982815	2.69133	0.910082	18.925	0.923185
88	94	10.3	1	HIYWTEC	3.23767	0.500406	13.7627	0.159287	25.3927	0.707323	27.458	0.342527		3.28033	0.442233	13.1653	0.198203	26.0467	0.457228	27.1217	0.879239		3.012	0.314076	13.4387	0.560835	25.2185	0.0459619	26.8437	0.596331		2.4245	0.208597	13.0677	0.280001	25.6067	0.0884835	26.8073	0.576418
88	95	11.14	2	HIYWTECC	12.1477	0.126469	20.5243	0.196291	30.648	0.284121	32.5927	0.612365		12.152	0.911583	20.1473	0.602941	30.74	0.539484	31.9117	0.0680172		11.7893	0.899406	20.2813	0.186615	30.382	0.816001	32.1117	0.074036		11.971	0.54023	20.214	0.443859	31.4387	1.0065	31.7453	0.587273
96	124	12.83	5	DTEVYKATVKDDLTKWQNVLKAHSSVDWL	8.55833	0.586915	18.4437	0.337773	25.0393	0.957093	32.244	0.575232		9.203	1.05082	17.9173	0.66303	25.966	0.29565	32.5493	0.627275		7.984	0.382051	17.6053	0.510147	23.959	0.354968	31.9967	0.205573		7.7295	0.236881	17.9057	0.584017	25.7077	1.16079	32.146	0.235858
97	115	11.25	4	TEVYKATVKDDLTKWQNVL	6.756	0.0667757	16.9547	0.207322	23.0887	0.199465	29.6763	0.667352		6.986	1.15103	16.609	0.511871	22.7083	0.44387	28.7603	0.685041		6.483	0.340181	16.513	0.280079	22.1975	0.35426	29.1577	0.454304		5.9655	0.603162	15.882	0.56236	22.395	0.665528	29.0343	0.244892
98	115	11.19	3	EVYKATVKDDLTKWQNVL	5.799	0.195502	14.7797	0.424502	19.9103	0.613202	26.5693	0.341468		6.27467	0.678452	13.8213	0.139145	19.9683	0.367334	26.2877	0.732247		4.92867	0.720353	13.1177	0.838409	20.3405	0.185969	29.7213	0.780852		4.8695	0.569221	14.1773	0.0606822	20.314	0.13457	26.322	0.532196
100	124	12.18	5	YKATVKDDLTKWQNVLKAHSSVDWL	5.67	0.296552	9.58733	0.141231	15.131	0.212488	23.857	1.21201		5.909	0.207719	9.98633	0.414917	15.321	0.346394	23.3173	1.42771		5.52633	0.225908	9.419	0.0738986	14.474	0.14425	23.3503	0.174429		5.296	0.200818	9.65267	0.337663	15.52	0.208856	22.9477	0.704061
116	124	9.95	3	KAHSSVDWL	10.2287	0.280152	15.3423	0.248902	17.4193	0.215045	26.3893	0.469293		10.507	0.512957	15.538	0.221621	17.4237	0.166572	27.0497	0.662795		9.524	0.870311	15.2343	0.366934	17.266	0.00424264	26.7173	0.717344		9.09	0.700036	15.7413	0.266215	17.8323	0.303342	25.108	0.520049
125	141	6.99	4	IVIVENDAKKKNKTNIL	35.0313	0.943241	33.6047	0.558955	34.1213	0.963968	38.727	1.02329		33.3187	0.667286	33.8443	0.786021	33.8043	0.461654	38.1933	0.521664		34.908	0.991546	33.3857	0.675346	34.1215	0.0205061	38.2683	0.964382		34.3315	1.0246	34.066	1.08896	34.5427	0.573727	37.432	0.358802
125	148	7.33	4	IVIVENDAKKKNKTNILPRTSIVD	33.8497	0.945283	37.2523	0.330385	38.5417	0.921637	42.2827	1.17706		33.9227	0.856722	37.216	1.16633	38.672	0.094016	41.391	0.4861		33.7457	0.910556	37.2577	0.442697	38.6775	0.251023	41.42	0.727639		33.007	0.304056	37.4863	0.534678	39.668	0.884504	40.949	0.161084
149	162	5.64	3	KIRNDFCNKQSDRC	22.5323	0.595853	27.912	0.719571	38.9843	1.30672	45.6383	1.00928		25.2407	1.23561	27.7647	0.861663	39.3043	1.21713	44.2367	0.488234		22.2153	0.0897682	27.514	0.913092	40.142	0.62084	45.421	0.656694		22.1235	0.362746	27.7117	1.15494	40.6267	0.180168	46.4677	0.948115
156	162	3.26	2	NKQSDRC	47.6643	0.412282	52.1357	0.689015	61.763	0.730413	61.95	1.20485		49.2333	0.295358	54.1573	1.24964	62.424	1.44674	62.5057	0.884857		46.2473	1.12478	52.6447	0.888512	62.273	0.854185	64.9297	0.813349		47.575	0.455377	52.7177	1.47741	62.613	0.849861	61.6853	1.38296
163	182	11.14	3	VVLSDPLKDSSRTQESWNAF	20.662	0.363446	33.528	0.75973	40.5117	0.615922	43.2933	0.202934		21.204	1.31956	33.1703	0.309892	41.0053	0.868041	42.9607	0.49913		20.027	0.895541	32.944	0.469999	39.639	0.0707107	42.773	0.0998649		19.7335	1.46725	33.3437	0.197505	41.6413	0.972919	42.4707	0.104615
180	190	13.12	3	NAFLTKLRTLL	0.443	0.454829	1.051	0.67835	5.828	0.288605	20.9197	0.716252		1.25	0.23441	1.58767	0.726745	6.39767	0.650605	20.2273	0.719597		0.897667	0.752743	1.45933	0.486519	5.878	0.630739	20.3243	0.731579		1.448	0.670337	1.20533	0.773602	5.97033	1.46579	20.7243	0.795327
180	191	13.8	3	NAFLTKLRTLLL	0.234667	0.228583	0.0286667	0.0395769	3.37767	0.980331	18.6743	1.22003		0.103333	0.168598	0.058	0.0582838	2.75667	1.00177	18.8673	0.272627		0.0286667	0.0445571	0.368	0.42988	4.4885	0.704985	18.3547	1.0714		0.0215	0.0275772	0.487667	0.393027	3.99267	0.691205	18.4643	0.473582
192	204	9.46	3	MSFTKNLGKFEDD	0.320333	0.0190351	1.48867	0.183647	10.6607	0.532381	25.7203	1.11869		0.325	0.114315	1.58467	0.147174	10.405	0.227923	23.9773	0.127583		0.447	0.0954096	1.36667	0.182237	10.4945	0.0685894	26.1347	1.35278		0.297	0.0155563	1.273	0.107685	10.4577	0.0974491	23.878	0.163365
192	219	11.43	5	MSFTKNLGKFEDDMRTLREKRTEPGWSF	9.896	0.585506	17.9887	0.200086	31.2873	0.334144	43.785	0.720974		9.805	0.289512	17.4437	0.262214	31.8273	0.999736	44.053	1.57522		9.62	0.695664	17.0193	0.165506	31.3825	0.40093	44.5047	1.50439		9.778	0.141421	17.0583	0.295278	31.5317	0.423505	43.1457	0.37314
255	260	10.03	2	QYVVNF	56.8933	0.961634	59.3377	0.201138	58.7527	0.922895	60.3673	0.0660101		56.8583	1.18147	58.923	0.0787337	58.8997	0.974583	59.9763	0.35822		56.1673	1.54224	59.0657	0.395723	58.0205	0.576292	59.594	0.774118		54.3655	1.65817	59.0637	0.577545	60.0273	0.188882	59.1453	0.63191
256	267	9.86	1	YVVNFGAGDGAN	33.1123	0.921555	41.744	0.543865	48.2113	1.0172	55.7107	0.341342		33.3253	1.16499	41.3617	0.488525	48.6163	0.537485	55.8967	0.612892		32.6963	1.4357	41.5887	0.18599	48.1905	0.184555	55.8563	0.840769		32.7825	0.253851	41.817	0.135337	50.181	1.65471	55.0977	0.241715
272	282	10.69	2	FCQPVKSWNGL	23.3583	0.846058	36.87	0.467892	54.538	1.36055	62.8897	0.468694		24.8947	0.724914	36.459	0.503828	53.8763	0.923093	63.3463	0.44211		22.5637	0.596075	35.4077	1.00111	53.2625	0.368403	63.219	0.732328		21.8425	1.18723	36.0477	0.772552	55.1173	1.0258	62.8997	0.768378
291	303	5.3	4	EKRESIQRREATL	3.36367	0.115794	12.5703	0.204476	38.189	1.34207	59.159	1.35591		3.40133	0.352733	12.226	0.345918	38.854	0.589918	58.8753	0.993285		2.94867	0.11707	12.129	0.344991	38.621	0.00565685	59.659	0.521882		2.8595	0.0940452	12.315	0.173035	38.9513	1.12234	59.2747	0.255794
304	310	12.06	2	LDLRSYL	3.54267	0.731165	5.60933	1.21188	6.06867	1.02681	6.43533	0.408364		4.91967	1.0165	5.19667	0.234005	6.33233	0.36869	7.134	0.555781		3.82633	0.76686	4.68233	0.454133	5.245	0.864084	6.95033	1.0777		3.9955	0.977929	5.52167	0.575709	5.66167	1.06321	7.42767	0.239703
305	310	11.15	2	DLRSYL	2.61467	0.706287	1.66333	0.374702	5.52867	0.185538	8.53	0.997824		1.88733	0.739866	1.864	0.852697	7.62767	1.16723	8.85633	0.385583		1.81833	0.482964	1.40067	0.124167	5.569	1.29966	6.82233	0.35036		0.562	0.247487	1.37567	0.344256	2.177	0.460029	3.465	0.901201
311	317	8.19	1	FSRQCTL	4.02933	0.549118	3.491	0.953346	10.2047	1.14281	12.723	0.316242		6.895	0.567066	8.26467	0.523827	11.8737	1.24311	13.1773	1.56597		3.36767	0.861759	3.576	0.560891	10.138	0.67458	11.4963	1.19424		3.737	0.264458	4.33167	0.748849	10.2433	1.07594	11.1993	1.13294
318	341	14.36	4	LLFLQRPWEVAQRALELLHNCVQE	0.229333	0.315598	4.59767	1.24535	8.47133	0.38331	17.1553	0.548548		0.376333	0.66821	3.65	0.0584038	8.36267	0.112988	17.382	0.816758		-0.065	0.585244	2.29167	0.880121	8.0685	0.511238	17.0403	0.473616		-0.069	0.629325	2.897	0.64282	8.37033	0.25652	16.8457	0.437306
318	344	14.57	5	LLFLQRPWEVAQRALELLHNCVQELKL	0.582	0.511774	3.283	0.418291	7.63033	0.315158	16.9	0.99275		0.587	0.296936	3.07133	0.493398	7.47667	0.404396	16.2773	0.932274		0.443667	0.310101	2.502	0.573365	7.4995	0.0558614	16.2147	0.133167		0.3305	0.22981	2.85867	0.273793	7.00567	0.876373	16.5853	0.74837
319	331	10.53	3	LFLQRPWEVAQRA	1.79933	0.328528	8.76867	0.314961	19.5293	0.868842	36.1257	1.43524		2.41067	0.142956	8.62567	0.21451	19.343	0.539536	35.0447	1.07578		2.112	0.33439	7.77033	0.107034	18.7955	0.294864	33.947	0.64649		2.2845	0.473054	8.08833	0.356937	20.0543	0.198077	33.852	0.581702
319	344	14.48	5	LFLQRPWEVAQRALELLHNCVQELKL	0.684667	0.0888951	3.68367	0.241798	8.36833	0.175617	16.309	0.487357		0.672333	0.29711	3.377	0.487593	8.175	0.184643	16.7043	0.4897		0.348	0.241222	3.49767	0.441074	8.194	0.312541	16.579	0.464862		0.209	0.326683	2.819	0.394498	8.00567	0.318889	16.6647	0.622966
320	341	13.94	4	FLQRPWEVAQRALELLHNCVQE	1.109	0.613046	4.21833	0.775838	10.9807	0.236521	18.206	0.51393		1.01533	0.435166	3.89033	0.729769	9.174	0.560356	17.4137	0.511504		0.175667	0.329673	3.417	0.154234	8.975	0.108894	17.565	0.637774		-0.332	1.31098	3.336	0.422227	8.92633	0.212029	17.6473	0.782873
334	341	6.79	1	LLHNCVQE	1.95533	0.129554	1.98067	0.206713	7.52267	0.658678	9.686	1.35062		1.89467	0.152027	1.93867	0.188075	8.70733	0.224063	9.65967	0.511404		2.059	0.91181	2.571	1.23613	7.514	1.02248	10.909	0.686769		2.5455	0.905804	2.45667	0.24929	6.75433	1.40647	10.0223	1.58327
345	354	10.47	1	LEVSVPPGAL	19.97	0.431056	35.8447	0.213488	45.0857	0.563379	58.746	0.319005		20.3527	1.29953	34.9793	0.253646	45.4823	0.941835	63.2503	0.521051		19.082	0.977411	35.0457	1.1202	44.7015	0.767211	63.473	0.242629		17.7255	0.661145	34.2837	0.305459	45.007	0.374797	61.6207	1.40548
345	356	10.75	1	LEVSVPPGALDC	16.5363	0.900358	28.1763	0.131005	38.6327	1.18768	52.2297	1.14961		16.5627	0.985176	27.573	0.432958	37.7497	1.48588	52.413	1.96298		16.0437	1.29452	28.194	1.07784	36.6455	1.18158	53.931	1.01739		15.6905	0.105359	27.3837	1.11025	38.5267	1.66328	55.975	1.42405
358	363	13.51	1	VFLSCL	6.702	0.394159	6.745	0.363982	6.83333	0.850459	7.667	0.425475		7.05333	0.63138	6.21467	0.277493	8.24433	0.883278	7.54633	1.34044		6.96667	1.05734	5.79033	0.295529	6.9565	0.0912168	7.51133	0.876854		8.063	1.46513	6.23167	0.693147	6.49033	0.766571	7.007	0.529942
363	373	11.95	2	LEVLQRIEGCC	24.648	0.413047	28.512	0.747719	30.8457	0.701166	40.7933	0.904133		25.53	0.470745	30.9383	0.672012	32.8167	1.07648	41.2973	0.978921		24.5867	1.20003	27.927	0.128487	28.9595	0.150614	40.6153	0.216278		23.74	0.568514	27.5403	0.880508	29.1233	0.748378	40.117	0.189557
374	381	4.26	2	DRAQIDSN	48.4013	0.895269	69.0337	0.908473	68.3483	0.366575	70.314	0.82835		51.1677	1.05622	68.4877	0.708825	69.2433	0.826748	70.538	1.06944		46.863	0.922073	69.2977	0.166064	69.9875	0.00353553	71.7267	0.644668		44.8055	1.21269	69.187	0.872759	69.3617	0.991692	70.0227	0.593408
382	388	7.59	2	IAHTVGL	9.42	1.06807	20.26	0.149589	33.084	1.0154	48.553	1.27672		9.98433	0.876022	20.5	0.727981	32.7867	0.386914	47.5423	0.546561		8.93233	0.602945	19.955	0.734402	32.5755	0.342947	47.5713	0.594396		8.374	0.547301	20.5707	0.318221	32.613	0.496245	46.6427	0.73451
389	402	11.2	2	WSYATEKLKSLGYL	1.17333	0.549778	1.08033	0.578279	1.46033	0.378377	4.51267	0.454848		1.94333	0.249885	1.778	0.673	1.72967	0.26266	5.175	0.0745855		1.81	1.0099	1.48867	0.359467	1.27	0.585484	4.79167	0.0380044		1.942	0.767918	1.524	0.0990606	1.98967	0.398518	4.704	0.688891
389	405	12.79	2	WSYATEKLKSLGYLCGL	1.02533	0.272304	1.15	0.212662	2.59267	0.359592	9.01333	0.135079		0.975667	0.185619	0.998333	0.162288	2.56533	0.210372	8.96533	0.105567		0.968333	0.171512	1.05533	0.360403	2.547	0.019799	8.80767	0.167751		1.073	0.47659	1.389	0.889472	2.604	0.158597	9.02267	0.412536
392	405	11.63	3	ATEKLKSLGYLCGL	0.696	0.48305	1.175	0.536327	4.37067	1.21028	10.76	0.779918		0.688	0.0574195	1.60833	0.244831	3.05367	0.319099	10.7743	0.236593		0.694333	0.111518	1.35067	0.634875	3.3215	0.779939	10.728	0.554498		1.298	0.319612	0.878	0.19461	3.436	0.810896	10.5687	0.77726
395	405	11.41	2	KLKSLGYLCGL	1.64	0.574015	1.68167	0.830407	3.31767	0.259523	13.0947	0.958001		1.27833	0.678779	1.11867	0.248333	3.48	0.0507149	12.6927	0.331446		1.172	0.306379	1.283	0.224715	4.076	0.801859	12.5177	0.55164		1.5165	0.457498	1.52033	0.119236	3.82667	0.457727	12.5847	0.740867
406	416	6.7	1	VSEKGPNSEDL	39.904	0.802073	46.9353	0.470512	56.2953	1.6567	58.5107	0.839408		40.1093	0.864151	46.7	1.14988	55.0403	1.02977	57.9167	1.17839		39.294	1.24468	46.129	0.648297	56.8945	0.0388909	58.5507	1.1305		39.2835	1.06844	46.74	0.876149	57.1933	1.23635	57.069	0.970768
406	422	8.46	2	VSEKGPNSEDLNRTVDL	18.248	0.850066	28.6247	0.528939	46.766	0.748663	57.574	1.15042		18.5177	0.852772	28.3723	0.787757	46.519	0.360017	55.8543	0.354353		17.9917	0.797722	27.816	0.223121	46.18	0.903682	55.608	0.784514		18.0555	0.474469	28.0403	0.61458	47.7633	0.878112	54.9737	0.8165
406	423	10.2	3	VSEKGPNSEDLNRTVDLL	15.6197	0.582306	23.876	0.362777	40.1273	1.513	53.7353	0.668947		15.054	0.585092	23.4467	0.972918	40.256	0.493337	53.2247	0.805731		14.5867	0.78666	23.4597	0.276937	39.757	0.527502	53.564	0.583987		18.893	0.917825	23.1487	0.197358	40.8223	0.358207	52.5707	0.374874
417	422	7.05	2	NRTVDL	3.03	0.215787	9.58033	0.703155	39.8483	1.50131	69.6563	0.876197		3.13667	0.337929	9.12533	0.807255	43.0047	1.33939	70.2297	0.206486		3.20733	0.425618	8.61533	0.718102	40.3365	0.596091	69.203	0.787838		3.5305	0.897319	9.77033	0.771604	39.5627	1.06734	68.3473	0.245482
417	423	9.63	2	NRTVDLL	2.86433	0.950125	8.14967	0.157017	30.9343	1.06605	64.4487	0.847444		2.70933	0.590356	10.3303	0.603048	29.7217	0.810072	63.481	0.68188		2.10967	0.362561	7.75733	1.24489	29.782	1.20774	63.2663	0.796952		2.9885	1.61715	8.44733	0.165681	30.1787	0.62956	62.9263	0.64058
423	448	8.91	3	LAGLGAERPETANTAQSPYKKLKEAL	18.312	0.979032	21.8197	0.275576	30.228	0.868399	42.6383	0.884801		18.209	0.784067	22.2413	1.01658	30.091	0.942519	41.5897	0.629572		17.893	0.690361	21.477	0.409535	30.034	1.00268	41.258	0.343645		17.642	0.213546	21.6387	0.346558	31.1327	1.13566	41.3053	0.627143
423	453	10.64	3	LAGLGAERPETANTAQSPYKKLKEALSSVEA	17.8177	0.547308	23.0147	0.435665	29.895	0.672019	39.775	0.576815		18.069	0.96246	22.515	0.818577	29.5547	0.460158	39.1237	0.297547		17.7987	0.577602	22.5837	0.378201	29.7165	0.205768	39.1337	0.242087		17.4295	0.33729	22.5483	0.667675	30.5463	0.206807	38.818	0.284828
424	448	8.52	4	AGLGAERPETANTAQSPYKKLKEAL	19.7007	0.517423	23.169	0.118013	29.822	0.275746	42.1453	1.09597		19.0373	0.580429	22.4107	0.636247	28.1373	0.438517	39.406	0.543905		19.3183	0.819859	22.881	0.10413	29.5155	0.526795	41.1697	0.255226		18.9815	0.267993	23.091	0.338678	30.8473	0.57369	40.619	0.269072
424	453	10.58	3	AGLGAERPETANTAQSPYKKLKEALSSVEA	17.153	0.461184	21.613	0.235612	27.9027	0.785892	37.1253	0.834161		17.5423	0.82967	21.474	0.472288	28.092	0.931793	36.3857	0.308111		16.642	0.846158	21.209	0.125869	27.599	0.356382	36.2787	0.08778		16.6335	0.57912	21.561	0.554208	28.063	1.16261	37.3313	0.481458
454	464	8.2	3	FEKHYLDLSHA	1.89567	0.543875	2.63667	0.82157	1.46133	0.10062	5.564	0.817195		1.15033	0.67427	1.19333	0.176647	1.55133	0.454799	5.165	0.595385		1.39667	0.808793	1.46867	0.512767	1.4575	0.695086	5.43233	0.735503		1.0095	0.36416	1.24867	0.293001	1.52067	0.549496	5.43133	0.230079
455	468	9.76	4	EKHYLDLSHATIEM	0.604333	0.304622	0.981333	0.36747	1.04767	0.359016	3.90767	0.118837		0.678333	0.23513	0.765667	0.134768	1.44833	0.346551	4.12	0.233949		1.04833	0.70298	0.713333	0.404258	1.0175	0.762968	3.67367	0.132613		0.307	0.0947523	0.943	0.111692	1.09867	0.0238607	3.74967	0.297574
469	480	7.76	3	YTSIGRIRSAKF	1.442	0.277346	1.924	0.0854576	7.05767	0.457526	16.2583	1.38692		1.55033	0.34517	1.96867	0.167709	6.722	0.678948	15.8797	1.43847		1.11133	0.0744737	1.901	0.354868	6.8685	0.133643	15.3923	1.37258		1.2175	0.0714178	1.83567	0.171407	6.637	0.182557	15.9817	0.295948
469	484	6.83	4	YTSIGRIRSAKFVGKD	1.14567	0.0950386	1.745	0.192	5.859	0.182	14.4823	0.799938		1.12167	0.185775	1.73233	0.302895	6.179	0.207856	14.081	0.247006		1.17033	0.156465	1.401	0.0857146	5.899	0.113137	14.0443	0.346458		1.118	0.0650538	1.63733	0.1757	5.672	0.198484	14.0833	1.20155
489	500	4.2	3	YMRKKAPQKAEI	9.322	0.645919	24.199	0.427442	35.4147	0.308772	50.2837	1.20102		9.75067	1.03539	23.6673	0.29847	35.5907	0.658184	50.0287	0.662665		8.917	0.985087	23.6827	0.355086	35.268	0.345068	50.9277	0.509677		8.3175	0.630032	23.725	0.0238956	35.4843	0.390249	50.7563	1.04293
501	513	10.63	2	YLQGALKNYLAEG	5.89967	0.246504	11.8587	0.922513	29.5847	0.403	55.4167	0.160531		6.00733	0.430988	11.5753	0.427594	29.5753	0.80064	55.371	0.861062		5.493	0.29636	11.0537	0.292517	29.29	0.0127279	55.579	0.552709		5.446	0.226274	11.113	0.177113	30.0967	0.44264	55.271	1.00785
514	527	8.59	2	WALPITHTRKQLAE	1.87667	0.322078	5.66433	0.208433	7.05833	0.129075	8.62333	0.240737		1.722	0.0896047	5.45867	0.30618	7.15167	0.293533	8.92033	0.406253		1.59767	0.224776	5.34667	0.110292	7.3785	0.0714178	8.44233	0.159895		1.626	0.207889	5.18	0.538649	7.04167	0.334128	8.71233	0.294619
514	537	9.3	3	WALPITHTRKQLAECQKHLGQIEN	10.5703	0.455645	19.0047	0.401555	23.5043	0.734461	28.0117	0.253111		10.6913	0.807237	18.962	0.39035	23.479	0.347104	27.9843	0.655669		10.365	0.867763	18.7583	0.549037	23.3775	0.140714	27.3	0.939747		10.0545	0.122329	19.0147	0.0890187	23.948	0.380193	27.2217	0.299081
529	537	5.06	1	QKHLGQIEN	27.8783	0.274274	47.044	0.8026	54.6073	1.02316	54.16	0.416863		29.8257	0.579829	47.0257	1.20787	54.4497	1.53366	55.447	0.5277		28.084	1.0577	46.2493	0.993407	53.852	0.666095	56.4397	0.746225		25.5155	1.42058	47.0677	1.12909	53.8227	1.23587	56.2587	0.682467
539	544	7.7	1	LQTSSL	2.43733	0.547542	2.545	0.841432	10.151	0.501255	38.6577	0.318334		3.39967	0.932867	2.99667	0.0456545	7.39933	0.198722	33.27	0.126012		2.03667	0.264381	2.57067	0.593633	7.715	0.128693	33.8057	0.43468		2.242	0.581242	4.01433	0.441536	7.46267	0.182281	32.442	1.40965
545	562	6.39	2	LASDHHLTEEERKHFCQE	6.59867	0.408726	10.5147	0.302804	15.5167	0.564156	24.3273	0.540001		6.798	0.200749	10.3887	0.512393	15.4827	0.210495	22.6057	0.758652		6.49567	0.291069	10.0773	0.299001	16.113	0.243245	23.0833	1.15107		6.5135	0.0982878	10.4557	0.318001	15.789	0.483631	23.0587	0.901981
566	585	9.47	4	FASQPSDSPGHKIVLPMHSF	7.957	0.489371	15.043	0.169337	24.4357	0.724455	30.5557	0.613614		7.91333	0.41991	14.5097	0.758011	24.5327	0.201882	29.8187	0.122317		7.84733	0.732697	14.505	0.26905	24.134	0.00565685	29.6413	0.4851		7.6795	0.0855599	14.511	0.268632	25.0983	0.715023	29.2253	0.371444
567	585	9.3	4	ASQPSDSPGHKIVLPMHSF	7.951	0.362873	12.7977	0.169801	23.2093	0.636117	29.916	0.654397		8.08833	1.04438	13.004	0.906931	23.0127	0.10404	28.7143	0.543177		7.83833	0.461587	12.621	0.275712	22.7645	0.62579	28.6943	0.696401		7.473	0.0523259	12.5817	0.832599	23.348	0.486509	27.967	0.644563
567	588	10.41	2	ASQPSDSPGHKIVLPMHSFAQL	7.191	0.13164	12.6327	0.0375544	20.9567	0.608155	26.3223	0.644849		7.25267	0.450622	12.4593	0.515783	21.0977	1.09554	25.773	0.278189		6.97067	0.595999	12.0797	0.0656836	21.081	0.954594	25.808	0.136176		6.911	0.226274	12.193	0.302065	21.175	0.711395	25.568	0.092
589	606	10.36	3	RDLHFDPSNAVVHVGGVL	9.88967	0.178691	20.6377	0.234892	33.1937	0.731486	46.9183	0.701112		10.065	0.444793	19.9937	0.315121	33.138	0.426606	46.9067	0.742275		9.41033	0.654769	19.9947	0.449823	31.619	0.241831	48.3647	0.329397		9.1975	0.795495	19.7333	0.180423	32.984	0.571501	46.31	0.759423
598	606	9.14	2	AVVHVGGVL	5.51233	0.126469	19.8867	0.290107	32.4053	0.529847	55.3193	0.586107		5.27333	0.658016	19.531	0.830498	31.4817	0.38323	55.3937	0.430954		5.21433	0.643026	19.3213	0.401708	32.127	0.363453	55.104	0.742188		4.9915	0.0205061	19.15	0.894896	31.359	0.275647	54.1127	0.251774
599	606	8.91	2	VVHVGGVL	5.98967	0.540741	23.7143	0.696025	39.7847	0.946009	60.9117	0.596746		6.495	0.511012	22.9893	0.423246	37.4473	0.579528	58.6817	0.618078		5.48867	0.60887	22.3033	0.0667108	37.2165	0.699329	58.654	0.941405		5.2765	0.607405	22.631	0.394244	38.345	1.18441	55.9333	1.61295
608	612	9.69	1	VEITM	10.925	0.511833	10.995	0.439959	13.37	0.393747	14.009	1.12063		10.1353	0.5686	10.6017	0.922152	12.0353	0.733644	13.173	0.04996		9.67633	0.503812	11.801	0.220959	11.2435	0.726199	13.5267	0.346711		13.5025	0.737512	12.351	0.629548	11.5423	0.550694	13.2947	1.03436
613	624	8.4	2	YSQMPVPVHVEQ	5.40733	0.475123	7.51333	0.433647	13.662	0.289005	25.2113	0.8051		5.40433	0.448804	7.33367	0.484576	13.735	0.66082	21.2893	0.836646		5.19467	0.605892	7.39333	0.441799	13.1745	0.379716	20.8173	1.08913		5.3035	0.381131	7.70467	0.410683	13.6407	0.313465	20.5877	0.464948
625	631	10.36	1	IVVNVHF	13.001	0.358235	17.1403	0.121344	30.101	1.01334	40.6027	0.42021		13.3817	0.839039	16.6383	0.163323	30.0063	0.650311	40.078	1.15995		13.0377	0.891992	16.6133	0.3085	29.238	0.797616	39.3107	0.359962		13.048	0.108894	16.799	0.374063	29.8147	0.364256	39.4567	0.351393
632	644	7.11	2	SIEKNSYRKTAEW	49.583	0.999654	51.325	0.301511	50.1443	1.35596	52.142	0.925775		50.8027	0.343759	49.924	1.33853	50.0417	1.20643	50.874	1.10322		49.2177	0.402768	50.6727	0.719827	50.907	0.192333	51.398	0.182096		50.1945	1.16602	50.1417	0.939261	52.1923	0.748471	51.9757	0.385955
645	671	10.58	4	LTKHKTSNGIINFPPETAPFPVSQNSL	38.3873	0.596738	45.7327	0.620033	45.8053	0.70728	47.1297	0.443844		38.877	1.1464	45.1267	0.732038	46.094	0.430687	46.3257	0.717251		36.723	0.920058	45.1067	0.325506	45.41	0.0933381	46.1043	0.197275		36.425	1.07197	45.5417	0.173033	47.365	1.08579	46.535	0.216083
669	676	12.23	1	NSLPALEL	39.8343	0.724886	61.7707	0.758953	67.624	0.901042	69.6703	1.38598		39.5687	1.04993	61.4457	0.765358	66.3857	1.19204	68.9037	0.948187		37.9767	0.674338	61.4143	0.805968	67.6465	0.925603	66.105	0.306907		36.4865	1.21127	61.2237	1.316	66.938	1.77092	69.8763	0.70453
680	689	7.32	1	FERSPSDNSL	49.0603	1.53677	53.3483	0.531942	53.9193	1.11154	55.2253	1.3227		49.0053	1.35232	53.4963	1.23334	52.6683	0.224714	54.1667	0.92757		49.3177	1.26629	53.5903	0.571337	53.209	0.643467	54.5617	0.195689		47.5465	0.11243	53.5823	0.895258	54.0663	0.884316	53.434	0.25141
681	689	6.08	1	ERSPSDNSL	53.598	1.12149	57.9277	1.20295	57.8047	0.154017	58.5783	0.990564		53.457	1.26609	57.7007	1.16186	55.913	0.423274	58.7987	1.02473		52.185	1.01804	55.8103	0.787141	59.092	0.601041	59.323	2.06715		51.616	0.415779	57.552	0.413198	58.0203	1.24806	58.853	0.334646
690	703	11.3	2	NTTGIICRNVHMLL	43.0147	0.835695	60.4413	0.883023	59.924	0.880905	64.3163	0.739258		42.4313	0.336441	58.6763	0.489404	63.9173	1.26236	64.1277	1.18068		43.0843	0.30618	61.2687	1.12392	59.803	0.195161	62.6223	1.02322		41.2035	1.39371	62.17	1.23006	63.2793	1.48973	63.048	1.01536
704	720	9.76	3	RRQESSSSLEMPSGVAL	1.61233	0.463039	1.454	0.0545802	1.625	0.056	7.66333	0.756218		1.489	0.300481	1.412	0.0594306	1.55667	0.160513	7.60167	0.63056		1.37433	0.0995105	1.41367	0.133358	1.6195	0.000707107	7.465	0.274787		1.505	0.121622	1.42867	0.0925005	1.59033	0.0620833	7.30333	0.350603
718	739	8.86	3	VALEEGAHVLRCSHVTLEPGAN	22.2553	0.0810946	27.6907	0.270847	31.6617	0.413587	40.1063	0.664944		22.6447	1.03252	27.9507	0.455228	31.5367	0.60698	39.0483	0.864465		21.4703	1.08727	27.5303	0.433064	31.2255	0.316077	38.901	1.06611		22.2245	1.09955	29.8263	0.993781	32.0923	0.285265	38.6853	0.510413
720	739	8.03	3	LEEGAHVLRCSHVTLEPGAN	14.3063	0.536202	19.088	0.066053	23.3693	0.463998	31.8023	1.41157		14.4343	1.16318	19.5407	0.625685	23.0297	0.21302	30.7373	0.361572		14.122	0.828881	18.9863	0.28707	23.547	0.322441	31.1717	0.443511		13.77	0.216375	19.541	0.406723	23.594	0.41382	30.594	0.288376
721	739	7.49	3	EEGAHVLRCSHVTLEPGAN	13.994	0.767322	19.0283	0.0297377	23.4313	0.694396	33.4537	1.27213		14.5707	0.333553	19.0607	0.566	23.6303	0.623052	32.7863	0.266063		13.5457	0.821159	18.9723	0.15908	23.8035	0.383959	32.5943	0.432617		13.089	0.322441	19.021	0.186652	24.3917	0.77621	32.1597	0.514184
725	739	6.83	3	HVLRCSHVTLEPGAN	9.60333	0.390695	14.2833	0.243467	18.104	0.619789	29.1187	1.16389		10.0187	0.912355	14.358	0.350915	17.9987	0.204745	28.673	0.351581		9.47	0.451106	14.0953	0.244226	18.248	0.135765	28.7347	0.682535		9.025	0.274357	14.2187	0.186065	18.2237	0.18695	28.3677	0.6332
740	760	9.92	3	QITFRTQAKEPGTYTLRQLCA	13.239	0.0627455	17.048	0.397759	18.4387	0.524332	23.8253	0.16151		13.488	0.760403	16.5897	0.260433	18.5627	0.469943	23.9283	0.615521		13.165	0.618224	16.279	0.613147	18.5215	0.211425	23.5287	0.558547		13.2875	0.416486	16.76	0.296182	18.9657	0.655275	24.1707	0.290767
744	752	3.59	2	RTQAKEPGT	44.903	0.240006	50.4363	1.03479	52.9193	0.971475	62.692	0.68402		46.0943	0.97081	49.598	0.466132	54.2333	1.04963	62.5323	0.270785		43.526	0.84884	50.0323	1.07611	52.7325	1.12218	63.549	0.347823		44.1095	0.685186	50.0497	0.0851724	52.374	0.966275	62.5847	0.47965
756	766	10.97	2	RQLCASVGSVW	2.71167	0.132032	11.0273	0.893654	15.3623	0.768053	21.5707	0.472826		1.405	1.05548	10.5743	0.760761	16.2913	0.348048	22.3347	0.935655		1.665	0.847568	11.071	0.597565	17.0145	0.402344	21.6527	0.111608		1.4575	1.04723	11.101	0.79504	16.8247	0.275725	21.9923	0.115889
767	777	12.28	2	FVLPHIYPIVQ	5.24333	0.0706918	19.4233	0.396234	38.542	0.905842	51.4827	0.407215		5.63933	0.864625	18.6017	0.479829	38.1397	0.531673	51.119	0.563277		5.19033	0.131728	18.5253	0.413553	37.7215	0.00212132	51.6257	0.566061		4.6265	0.248194	19.393	0.720659	38.7113	0.601648	51.089	0.229817
767	778	12.93	2	FVLPHIYPIVQY	4.127	0.406794	15.6223	0.213533	33.0853	0.856884	45.0473	0.373939		4.782	0.515031	15.6537	0.431877	33.207	0.443643	44.4767	0.568286		4.46	0.38461	14.804	0.662817	32.0175	0.137886	44.3167	0.0602771		4.1045	0.235467	15.604	0.569845	32.271	0.61778	44.446	0.375388
767	780	13.25	2	FVLPHIYPIVQYDV	3.03833	0.203205	11.319	0.137982	24.0067	0.503131	34.2177	0.312209		3.00233	0.370918	11.363	0.3618	24.035	0.207933	33.369	0.73166		3.057	0.446275	10.824	0.121025	23.524	0.268701	33.6033	0.560047		2.7845	0.40093	10.8943	0.0765005	24.1953	0.400892	33.1517	0.40415
779	787	9.64	1	DVYSQEPQL	35.34	0.745651	47.6707	0.27253	53.2077	1.25552	62.8613	0.928337		38.651	0.780358	47.1587	0.236145	51.6897	0.917344	61.953	0.938146		33.922	1.46308	47.3657	0.43225	51.451	0.195161	61.3813	0.981578		33.2015	1.01611	48.099	0.286759	51.586	0.438086	60.7173	0.842815
788	796	9.41	1	HVEPLADSL	37.364	0.871039	48.194	0.677434	54.3743	1.04938	54.6693	1.12985		38.779	1.60469	48.2213	0.824874	54.4423	0.867314	54.0577	0.400942		38.7753	0.924303	47.7797	0.37268	53.645	0.698621	56.6583	0.699461		35.9775	0.358503	48.328	0.290153	54.792	0.583932	53.7323	0.949935
798	806	7.97	3	AGIPQRVKF	3.79567	0.390003	12.8327	0.69472	15.0877	0.76235	35.9343	0.846878		4.13767	0.695501	11.9553	0.473143	14.7217	0.593081	33.748	0.510765		4.305	0.490548	11.804	0.417101	15.635	0.217789	33.5433	0.50751		3.9055	0.105359	13.0497	0.883816	14.876	0.266265	34.4193	1.41189
807	826	8.35	2	TVTTGHYTIKNGDSLQLSNA	15.6827	0.259631	19.9203	0.194186	23.0827	0.58526	39.1497	0.618851		15.5553	0.596124	20.0533	0.610356	22.5917	0.473302	36.3133	0.490999		15.219	0.603506	19.8833	0.436171	23.473	0.909339	38.5227	0.0850078		17.4645	0.762968	20.172	0.306158	23.636	0.119779	36.7067	0.767744
831	851	7.82	3	ILCQAESRAVVYSNTREQSSE	39.2903	1.26378	43.132	0.946874	43.9203	1.09813	56.8993	1.26093		38.8097	0.959201	42.7153	0.960644	43.818	0.58461	55.377	0.977652		38.722	0.983141	42.217	0.626543	44.735	0.677408	55.533	0.620578		38.7965	0.979343	42.9293	0.811843	45.3263	1.46914	53.9547	0.296672
833	845	6.3	2	CQAESRAVVYSNT	43.1487	1.05944	46.1947	0.611433	49.9127	0.969967	66.42	1.28205		43.447	0.832963	46.502	1.00181	49.439	0.985003	66.7467	1.06116		42.3807	1.58553	45.1827	0.479166	50.1635	0.982171	66.5193	0.50322		43.8395	0.743169	46.5983	0.595164	50.2677	0.147561	66.2563	0.703095
833	851	5.91	3	CQAESRAVVYSNTREQSSE	45.156	1.12423	49.2757	0.872701	51.2867	1.43727	63.577	0.759643		45.8493	1.26177	48.763	0.704458	52.3227	0.643944	63.3553	1.04413		44.1263	1.06677	48.6493	0.903526	52.3035	0.0502046	63.931	0.550733		44.6085	1.65534	48.7783	0.651373	52.063	0.878572	62.9663	0.525995
836	851	5.21	3	ESRAVVYSNTREQSSE	40.755	0.761396	45.1453	0.503341	48.0357	1.36621	63.047	0.650793		41.3527	1.30391	44.7993	0.990971	49.065	0.645756	61.658	0.740034		40.3127	0.517643	44.7177	0.65295	48.416	0.0325269	62.073	0.247774		40.0085	0.570635	44.976	0.508664	48.9823	0.685537	61.717	0.256922
838	851	4.85	2	RAVVYSNTREQSSE	42.7517	0.631991	46.5277	0.408472	49.397	1.0651	60.151	0.599452		43.3437	0.659911	46.4113	0.420257	49.6833	0.786831	58.9753	0.843441		41.91	0.554505	47.1213	0.690364	48.911	0.939038	60.8367	0.789337		41.2465	0.32739	47.409	1.34307	48.6527	1.23818	59.6907	1.02676
840	853	5.36	2	VVYSNTREQSSEAA	50.8527	1.30736	56.7197	1.07141	61.3883	1.26252	68.1667	0.927953		52.3913	1.24956	56.3273	0.484778	64.0353	0.466783	67.4387	0.596927		49.6403	1.14768	56.3583	0.525062	62.1915	0.726199	67.8523	0.768773		47.8685	0.66963	57.0213	0.885289	62.8103	0.615739	67.6187	0.295794
846	853	3.51	2	REQSSEAA	45.0427	0.311507	54.2227	0.985495	63.1067	1.26438	64.6233	0.816209		46.0607	0.729374	52.777	0.897594	63.4333	0.764106	63.4287	0.329099		44.2713	0.306781	53.0897	0.705185	63.029	0.746705	63.9163	0.73193		45.5775	0.806809	52.7313	1.44507	62.257	0.395459	65.232	1.00407
854	873	10.27	2	LRIQSSDKVTSISLPVAPAY	11.476	0.418663	20.7503	0.244404	33.3847	0.177678	41.9123	0.227016		11.7053	0.777144	20.8047	0.62809	33.7147	1.18561	41.9167	0.789784		10.9463	0.476567	20.5327	0.495738	33.7195	0.276479	42.583	0.358155		11.273	0.0905097	20.857	0.529567	34.8613	0.689219	42.1447	0.425737
865	873	10.69	1	ISLPVAPAY	3.41833	0.253332	12.6037	0.0983328	28.543	0.434522	41.6613	0.792025		3.97033	0.786103	11.8343	0.18335	30.865	0.510013	40.8207	0.786075		2.989	0.397795	12.1363	0.704713	32.3055	1.16743	40.631	0.372219		2.6665	0.183141	12.787	1.11719	31.5017	0.819245	42.558	0.494149
865	878	12.77	2	ISLPVAPAYHVIEF	2.64767	0.287844	7.76233	0.814394	16.477	0.46906	25.525	0.549584		1.845	0.283723	6.204	0.336754	15.706	0.369004	21.7157	0.494466		2.55933	0.15211	7.12033	0.879927	15.951	0.500632	23.7633	0.746915		2.1895	0.641346	6.22767	0.387043	16.5193	0.454225	22.8197	0.605473
881	895	11.03	1	EVLSLPSAPALGGES	39.1153	0.219475	43.0597	0.97875	45.0517	0.0605337	48.0817	0.481975		39.5037	1.09126	44.4867	1.25229	44.9037	0.519409	49.028	0.347046		38.2783	0.584005	43.7033	0.421542	44.2065	0.647003	48.285	0.791538		38.757	1.13844	44.209	0.462222	45.969	0.907922	48.023	0.696149
881	897	11.69	1	EVLSLPSAPALGGESDM	36.0623	0.161537	40.762	0.563282	41.238	0.707378	43.944	0.0678159		36.1207	0.645858	40.1093	0.432477	41.349	0.701278	43.7187	0.808338		35.4773	1.00599	40.5363	0.353483	40.8255	0.348604	43.8357	0.559504		35.66	1.22188	39.9067	0.436411	42.214	1.34717	42.9123	0.508374
898	916	3.46	4	LGMAEPHRKHKDKQRTGRC	30.1587	0.780503	30.3623	0.981434	30.9897	0.746432	30.5873	1.42245		31.0953	0.689979	29.2353	0.25319	31.7227	0.117347	30.3927	0.472712		29.503	0.490837	30.171	1.37616	30.9535	0.886005	32.0307	0.496774		30.695	0.581242	30.071	1.05639	30.828	0.950972	31.383	0.803665
900	916	3.2	4	MAEPHRKHKDKQRTGRC	28.8643	0.846792	29.3987	1.17925	29.9097	1.19202	29.4087	1.75212		30.2397	0.644706	28.3567	0.538396	30.7653	0.46803	29.197	0.162714		28.3887	0.955537	28.9397	1.18872	29.892	0.777817	30.8187	1.13312		29.486	1.11864	28.843	0.815835	29.6077	0.819851	30.386	0.897669
917	933	12.11	2	MVTTDHKVSIDCPWSIY	12.484	0.582536	21.929	0.549654	29.149	0.440841	39.2377	0.624399		12.448	1.03064	21.746	0.848127	29.0527	0.275787	39.071	0.209234		11.9257	0.352145	21.2983	0.400801	28.3765	0.304763	39.3393	0.305197		11.4535	0.205768	21.5747	0.628885	29.8083	0.815116	38.394	0.417612
917	936	12.23	3	MVTTDHKVSIDCPWSIYSTV	15.02	0.336755	27.0287	0.190998	35.8747	0.28405	44.4163	0.441825		15.6097	0.45705	26.542	0.460859	36.1187	0.400322	43.936	0.487008		14.5357	0.672615	26.3303	0.248001	35.084	0.164049	43.8937	0.140433		14.1795	0.560736	26.3233	0.491225	36.5847	0.97582	43.626	0.297928
937	952	12.34	3	IALTFSVPFRTTHSLL	5.47667	0.423794	12.1567	0.266995	21.815	0.417856	33.7183	0.395395		5.66467	0.466123	11.654	0.282956	21.6897	0.288287	33.2823	0.561509		5.22067	0.392854	11.5857	0.526789	21.317	0.176777	33.4503	0.114028		4.9625	0.313248	11.4917	0.157824	21.641	0.420273	33.257	0.696847
940	952	10.92	3	TFSVPFRTTHSLL	6.52933	0.399386	11.169	0.259709	17.8693	0.420311	22.321	0.0943981		6.64067	0.807037	10.744	0.205896	17.972	0.332066	22.4263	0.14381		6.23067	0.181266	10.9563	0.453944	17.1895	0.0954594	22.66	0.470816		5.842	0.427092	10.9673	0.362018	17.7627	0.181506	22.6183	0.0993848
953	961	4.27	2	SSGTRKYVQ	8.62567	1.09372	11.0617	0.280233	13.9007	0.319922	22.2847	0.365492		9.52167	1.29414	10.546	0.339535	15.0573	0.650146	20.13	0.719425		8.80433	0.732735	10.6797	0.251242	13.6155	0.970858	22.9053	0.458442		9.109	1.0748	11.3207	0.422209	13.385	0.59925	22.377	0.06063
964	969	5.77	1	VQNLSE	15.4413	0.533008	18.9483	1.01452	19.2383	0.440355	28.4513	0.444864		15.5473	0.408247	18.4653	1.51041	19.4097	0.726028	27.75	0.644916		13.681	0.149077	17.326	0.846973	17.418	0.379009	24.898	0.94875		14.924	0.0494975	18.7497	1.00862	19.372	0.508811	27.6303	1.07905
971	978	10.89	1	DFQLSDSY	3.546	0.254896	9.94033	0.622232	23.6813	0.806333	36.5437	0.676921		3.582	0.237994	9.20267	0.220214	23.8607	0.611474	36.9577	1.05107		3.37667	0.439698	9.09867	0.850961	23.426	0.135765	36.782	0.932578		3.354	0.128693	9.45533	0.0650026	24.1993	0.578225	36.4773	1.00272
971	979	12.66	2	DFQLSDSYL	1.79133	0.0110151	5.06233	0.156449	17.5537	0.423331	31.4083	0.327441		1.806	0.0969484	4.95533	0.288285	17.464	0.32402	31.0887	0.626815		1.78433	0.304845	4.60333	0.222327	17.2005	0.00636396	30.7637	0.897097		1.6195	0.053033	4.58367	0.381787	17.377	0.935502	30.681	0.184448
979	988	8.54	1	LVDTGDSTDL	21.824	1.01415	29.3367	0.865449	41.3587	0.624296	45.9807	0.771872		22.6267	0.801188	31.0903	0.849236	42.095	0.235612	45.6307	1.31401		21.7207	0.921207	29.5527	0.408994	42.0245	0.359917	45.7373	1.15055		20.9275	0.279307	30.6467	0.933119	43.2963	1.00681	44.229	1.12474
980	988	7.38	1	VDTGDSTDL	26.0717	1.14355	35.2303	0.487067	50.5767	0.481133	52.7557	1.00784		25.9123	1.07945	35.4417	1.12406	48.51	0.0735051	51.936	0.729048		25.805	0.715734	35.1127	0.464338	48.843	0.240416	51.7233	0.925387		25.7715	0.0346482	35.2	0.636651	50.644	0.551649	51.0227	0.28807
989	1008	10.59	2	QLVPLNTQSQQPIYSKQSVF	12.573	0.161109	17.1177	0.278515	22.9993	0.187687	31.3743	0.513027		12.5783	0.605773	16.7213	0.271846	22.793	0.659505	30.998	0.829895		12.4387	0.149697	16.5127	0.281002	22.813	0.0452548	30.045	0.771209		12.4325	0.372645	16.6943	0.148547	23.052	0.381933	30.5023	0.689758
996	1008	9.36	2	QSQQPIYSKQSVF	5.29967	0.44025	11.784	0.46723	19.1913	0.624966	35.0997	1.1134		5.25833	0.584685	11.384	0.607566	19.115	0.41575	33.1047	0.185775		4.95833	0.491692	11.063	0.368004	18.912	0.0169706	33.17	0.486155		5.3815	0.369817	11.3937	0.186044	19.953	1.10487	33.255	1.10226
1009	1013	14.46	1	FVWEL	3.357	0.239274	4.43067	0.271482	4.664	0.926795	3.461	0.869485		4.15433	0.424246	4.726	0.468891	5.25967	0.853798	4.24933	1.09716		3.05133	0.158904	3.60567	0.445841	5.026	0.333754	3.33667	0.199254		2.124	0.64771	3.13767	0.49542	4.00133	0.370684	2.28633	0.56653
1013	1023	10.3	2	LKWTEEPPPSL	19.6767	0.76703	34.9503	0.232674	57.073	0.825936	64.2057	0.423644		20.716	0.948192	34.3017	0.20578	55.652	0.566073	63.4743	0.579843		18.959	0.793957	33.9563	0.197257	55.039	0.0692965	63.2357	0.369282		19.8705	0.539522	34.2173	0.419946	56.495	0.394666	62.9393	0.381808
1028	1036	8.35	1	SVGFSPASE	29.2633	0.669616	37.4273	0.118154	46.4193	1.29044	59.0127	0.797588		29.4353	1.36391	37.3667	0.539982	46.2073	0.254803	58.8573	0.553929		33.25	0.810356	39.883	0.878656	47.074	0.0339411	60.9807	0.274194		28.7005	0.627204	37.355	0.470013	46.7897	0.263906	58.2397	0.590632
1040	1049	9.42	1	SISLKPYTYE	23.0923	0.56086	37.9867	0.838523	49.5757	0.986816	64.0653	0.987069		24.5887	0.669248	37.1043	1.02188	48.9517	1.12196	62.7127	1.14262		22.3503	0.882273	36.8113	0.101619	50.4655	0.532451	63.378	0.853166		21.8385	0.951059	36.964	0.896246	50.832	0.462325	62.649	0.798401
1040	1050	11.92	1	SISLKPYTYEF	17.4813	0.674045	29.8107	0.982536	40.5693	0.761518	51.9967	0.661242		18.1387	0.848428	29.167	0.166334	40.7847	0.704192	50.5693	0.455006		17.1543	0.606661	28.8767	0.204493	39.52	0.340825	51.346	0.112468		17.0155	0.533866	29.264	0.363784	40.998	0.556542	51.2347	0.739038
1056	1073	13	2	FTLYNVKAEIFPPSGMEY	9.55933	0.259192	16.7473	0.345373	22.479	0.53294	27.8583	0.426264		10.0323	0.0493694	16.1873	0.172541	23.0993	0.576144	27.5477	0.213378		9.356	0.280086	16.0183	0.153262	21.9995	0.0190919	27.2573	0.190077		9.5065	0.163342	16.1937	0.147018	22.8867	0.628812	27.1533	0.62805
1064	1073	11.47	1	EIFPPSGMEY	29.1087	1.02036	42.151	0.667899	47.8423	0.311201	48.5577	0.767112		28.4457	0.988712	41.2407	0.196215	47.8247	0.86191	49.0007	0.488013		28.108	0.90922	39.6363	0.683692	46.569	0.0339411	49.086	0.889737		27.9805	0.581949	39.9483	0.236433	48.3247	1.1744	48.496	0.473849
1073	1079	6.55	2	YCRTGSL	7.69867	0.627572	32.358	0.393676	48.83	0.539703	57.5553	0.947018		8.49933	0.807075	31.462	0.679013	48.9633	0.532384	56.555	0.806073		7.37333	0.494097	31.6397	0.803044	49.3865	0.0516188	55.787	0.536817		6.8035	0.734684	30.9503	0.387558	48.874	0.561741	56.3997	0.233252
1086	1092	9.02	1	ITRLSDL	12.549	0.255971	24.599	0.433485	38.9553	1.06247	60.4653	0.495387		12.8197	0.887979	23.4853	0.590387	39.3307	0.669189	59.6257	1.18231		12.3827	0.717062	23.663	1.16579	39.001	0.333754	60.164	0.824802		12.5855	0.470226	24.2017	0.890216	39.6227	0.228614	59.038	0.732844
1093	1108	9.31	3	LEVDKDEALTESDEHF	24.64	1.25261	40.384	1.23877	44.7863	0.975033	46.3113	0.362605		25.6217	1.39307	40.4913	0.603056	45.1903	0.37997	45.2977	1.16892		25.5027	1.41133	40.148	0.614885	44.6095	0.515481	45.385	0.909991		22.8175	1.39936	40.5537	0.506786	46.843	1.19948	44.5627	0.594194
1093	1112	9.19	2	LEVDKDEALTESDEHFSTKL	19.0873	0.560887	35.3587	0.91573	41.062	0.367207	44.561	0.41539		20.2047	0.399044	35.1133	1.09053	40.3007	0.597851	43.097	0.9336		18.252	0.721861	34.8703	0.685861	40.2115	0.207182	44.0277	0.224086		18.9355	0.829436	35.3337	0.650124	40.702	0.705417	42.7117	0.318569
1109	1114	8.25	2	STKLMY	3.28667	0.191662	12.4387	0.520721	19.9173	1.00263	31.1637	0.776312		3.96333	0.612073	12.329	1.0676	22.2583	1.29232	30.0213	0.793974		4.75033	1.08692	11.9927	0.323161	18.346	0.504874	31.081	0.260092		2.6605	0.402344	12.8883	0.485397	18.884	0.823585	30.001	0.812426
1114	1123	10.48	1	YEVVDNSSNW	16.505	0.688766	20.437	0.815826	22.8157	0.716387	37.633	1.43142		16.8103	0.888599	20.409	0.540459	27.5293	0.640282	37.2633	1.31666		15.9457	0.302503	19.9097	0.944108	22.767	0.325269	36.9247	0.795701		16.4745	0.143543	20.038	0.273593	24.526	1.36732	36.0223	0.955643
1133	1147	6.99	3	ISMPVAARATHRVHM	6.79533	0.312257	20.469	0.357609	35.912	0.975033	38.8977	1.14745		6.91033	0.786115	19.8597	0.617999	35.851	0.398094	38.2537	0.560074		6.44267	0.381137	19.7217	0.841324	36.008	0.111723	38.2847	0.782775		6.24	0.131522	19.7127	0.0992085	36.166	0.65323	37.779	0.303079
1136	1147	4.3	3	PVAARATHRVHM	8.979	0.906169	21.181	0.563204	34.0677	0.213678	35.8127	0.836849		9.148	1.15399	20.6627	0.302055	34.3793	1.12531	35.3793	0.504698		7.93733	0.350163	20.7503	0.799801	34.367	0.313955	36.4627	0.453899		8.1985	0.194454	20.9057	0.738106	34.7497	0.77317	36.328	0.173517
1138	1147	6.94	3	AARATHRVHM	7.73233	0.816974	19.857	0.493884	32.9113	0.928371	36.0637	0.745382		7.82567	0.472785	19.9507	1.04625	32.57	0.784954	35.3227	0.898334		7.613	0.411472	19.5573	1.10373	32.862	0.138593	34.8863	0.896993		8.415	1.26006	20.0153	0.541385	33.7577	0.739903	34.2737	0.507833
1148	1153	13.4	1	EVMPLF	1.333	0.152214	1.4	0.366628	2.39467	0.53432	10.8307	0.529612		1.25933	0.110564	1.42667	0.398791	2.001	0.250567	10.8147	0.634431		2.074	1.2251	1.46467	0.749576	2.4645	0.692258	10.983	0.670555		1.6825	0.447599	1.40767	0.144687	2.41767	0.255314	10.7723	1.21477
1148	1154	13.09	1	EVMPLFA	2.384	0.646084	6.836	1.00379	14.5013	0.465872	20.4153	0.786064		2.48533	0.417842	6.04033	0.335054	16.7887	0.823047	21.1377	1.02213		3.24633	0.633609	5.829	0.514187	15.1785	0.361332	20.4343	0.432025		3.171	0.881055	6.24067	0.967527	14.5043	0.54	22.2897	1.07214
1154	1164	12.17	2	AGYLPLPDVRL	0.884	0.217145	1.83367	0.29484	7.878	0.409424	21.4777	0.394971		0.817333	0.175027	1.399	0.0471275	7.53067	0.343529	20.8953	0.395284		0.786	0.0798686	1.502	0.39946	8.382	0.316784	21.3683	0.629696		1.0105	0.422143	1.52267	0.142514	7.56067	0.121993	20.8417	0.715821
1155	1164	12.23	2	GYLPLPDVRL	0.984333	0.0618493	1.74633	0.140905	9.147	0.0760197	22.8577	0.542074		1.128	0.165158	1.70233	0.0515396	8.87733	0.508374	22.6273	0.464539		0.990667	0.138045	1.83567	0.205344	9.1595	0.463155	22.9823	0.22466		1.056	0.186676	1.50633	0.132001	8.82633	0.532325	22.7093	1.32828
1165	1178	6.23	3	FKYLPHHSAHSSQL	12.9157	0.379039	13.5457	0.120807	18.7727	0.36744	26.8803	0.381833		12.862	0.18851	13.68	0.238346	18.863	0.389555	26.4917	0.416166		13.3243	0.816689	13.7293	0.415242	18.619	0.196576	26.5483	0.536635		12.7485	0.072832	13.4977	0.358754	18.935	0.131731	26.3737	0.0551936
1183	1189	10.86	2	WIENDSL	53.4623	0.634733	56.306	0.613509	58.3997	0.864016	59.6783	0.33472		53.9163	0.708627	55.3237	0.272896	57.7887	0.300761	59.4427	0.856327		52.191	1.15101	54.3717	0.611817	58.591	0.960251	57.221	0.859888		52.546	0.196576	55.869	0.340137	61.5993	0.792785	58.022	1.16281
1190	1204	6.01	2	SVDKHGDDQPDSSSL	36.2207	0.762656	35.5473	0.738244	35.796	0.690372	36.7913	1.20998		36.5397	0.917898	35.5733	0.855615	35.8287	0.581063	36.255	0.781723		35.39	0.785802	35.2663	0.335514	36.237	0.203647	36.7217	0.809448		36.434	0.494975	35.7027	0.735527	36.5913	0.697744	36.1307	0.347242
1205	1226	7.16	5	KSRGSVHSACSSEHKGLPMPRL	18.3557	0.914287	22.218	0.258884	22.5933	0.488837	23.6297	0.711053		18.2663	0.59319	22.278	0.645009	22.562	0.233938	23.141	0.380505		18.1183	0.67809	22.1307	0.181605	22.793	0.0494975	23.1943	0.523421		18.012	0.196576	22.8587	0.789852	22.531	0.457038	22.656	0.247085
1227	1243	9.58	2	QALPAGQVFNSSSGTQV	14.2173	0.247245	20.3077	0.0950807	33.754	0.6346	48.4923	0.994143		14.2287	0.720421	19.8467	0.286233	33.8297	0.198535	47.247	0.361556		13.7843	0.611466	19.8837	0.3751	33.748	0.0876812	47.7183	0.60448		13.345	0.483661	19.775	0.184008	35.5237	0.259232	46.975	0.640424
1227	1244	10.97	2	QALPAGQVFNSSSGTQVL	13.2433	0.401478	18.477	0.25721	31.7137	0.663245	48.1497	0.736474		13.4597	0.421006	18.031	0.206879	31.3657	0.419697	46.462	0.668851		12.8473	0.529343	17.95	0.216839	31.4025	0.154856	48.094	0.762882		12.43	0.448306	17.8877	0.44659	32.0573	0.71839	47.43	0.737106
1244	1255	9.35	2	LVIPSQDDHVLE	34.7167	0.637067	35.674	0.368883	35.342	0.469855	36.9457	0.475186		34.702	0.812204	35.4447	0.581001	35.3967	0.426559	35.804	0.51393		34.1677	0.969555	34.896	0.592932	34.9235	0.222739	35.3003	0.300899		34.365	0.233345	35.576	0.222448	36.3353	0.921838	35.137	0.52353
1245	1255	7.81	2	VIPSQDDHVLE	42.466	1.30763	43.9857	0.46377	42.851	1.44409	45.2817	0.749629		42.5137	1.67142	44.2243	0.95582	43.0653	1.05989	45.035	0.652368		41.1693	1.0315	43.5053	0.667489	45.8565	1.55493	44.7667	0.974401		42.1425	0.584777	44.2087	1.32948	43.8773	0.836092	44.14	0.753036
1255	1265	3.11	2	EVSVTHHHHHH	13.9917	0.564868	15.593	0.489984	14.7273	0.398274	15.5693	1.13239		14.977	0.561697	14.1987	0.214715	15.1533	0.73467	14.7847	0.237197		14.8057	0.668587	16.2383	1.00287	15.358	0.859842	16.31	0.911329		14.8985	0.990657	14.8213	1.019	14.7107	0.377813	15.7033	0.551299
1256	1265	2.94	2	VSVTHHHHHH	11.232	0.361042	11.5993	0.461407	11.844	0.449848	11.7857	0.814464		11.7743	0.281042	11.4	0.336121	12.162	0.44568	11.8007	0.0801332		10.9217	0.31834	11.5497	0.385103	11.848	0.104652	12.3633	0.500412		11.4365	0.528209	11.2493	0.529	12.0087	0.481006	12.2233	0.399086
