# Supplementary material for: The substrate specificity of the human TRAPPII complex’s Rab-guanine nucleotide exchange factor activity
Source: Commun Biol. 2020 Dec 4;3:735. doi: 10.1038/s42003-020-01459-2 (PMC7719173; doi:10.1038/s42003-020-01459-2)
Supplement: Supplementary file 5 — Supplementary Data 2 [file 42003_2020_1459_MOESM5_ESM.xlsx]

## Sheet: Figure 2B
Rab11- Concentration Curve	[TRAPP] nM
Time(s)	0	0	300	300	150	150	75	75	37	37	18	18
0	1	1	1	1	1	1	1	1	1	1	1	1
11	0.980067	0.996994	0.969576	1.01488	0.997221	0.89589	0.983066	0.99298	0.993021	0.998695	1.01636	1.03953
22	0.974531	0.986132	0.969442	1.0157	1.00066	0.896394	0.989065	0.991994	0.984949	1.00565	1.007	1.02105
33	0.95863	0.982326	0.962519	1.02027	1.0079	0.900473	0.977488	0.991191	0.96955	1.00298	0.999091	1.03028
44	0.951718	0.994433	0.9536	1.00285	1.01163	0.890439	0.968918	0.984177	0.975501	1.00407	0.999694	1.03543
55	0.95261	0.988176	0.9432	0.99946	1.01372	0.894205	0.973225	0.978498	0.973465	0.996132	0.994021	1.02096
66	0.949421	0.992072	0.939647	0.986214	0.99462	0.875989	0.963697	0.968642	0.961285	0.991259	0.994515	1.0298
77	0.938605	0.98548	0.915847	0.979146	0.977736	0.877413	0.96358	0.96999	0.97035	0.992071	0.989278	1.02303
88	0.940596	0.991014	0.926715	0.955937	0.966872	0.879395	0.962341	0.964059	0.959896	0.989523	0.995372	1.01607
99	0.950892	0.97388	0.90337	0.917857	0.949921	0.861942	0.95216	0.961274	0.964002	0.979556	0.992677	1.01039
110	0.933009	0.979275	0.894675	0.818057	0.938971	0.836255	0.941922	0.957357	0.959862	0.977981	0.978161	1.00259
121	0.936274	0.980701	0.882598	0.802231	0.931759	0.843825	0.941738	0.948438	0.954162	0.976306	0.975943	1.01303
132	0.935533	0.984733	0.875089	0.802382	0.921404	0.815325	0.939184	0.940582	0.949999	0.985366	0.970116	1.00919
143	0.936904	0.97678	0.858558	0.803814	0.913872	0.782774	0.927119	0.942992	0.938771	0.973387	0.97449	1.00287
154	0.92951	0.971781	0.855943	0.784301	0.914163	0.786493	0.930237	0.941423	0.949828	0.983437	0.96614	0.999618
165	0.931756	0.971031	0.845237	0.779936	0.905875	0.785904	0.934286	0.934331	0.940277	0.968354	0.971511	1.0009
176	0.933987	0.969888	0.835213	0.771402	0.871529	0.769972	0.93375	0.938309	0.930162	0.954568	0.958834	1.00251
187	0.935464	0.9712	0.827341	0.768194	0.794391	0.775648	0.911219	0.926934	0.933933	0.964993	0.971611	0.990978
198	0.916761	0.972471	0.821695	0.75999	0.870974	0.771074	0.916251	0.926689	0.920194	0.964212	0.957861	0.995288
209	0.924769	0.975203	0.806308	0.749248	0.871932	0.773327	0.916968	0.922571	0.933799	0.952371	0.956149	0.994553
220	0.918825	0.954596	0.803207	0.746216	0.863474	0.764187	0.909091	0.915101	0.922665	0.95383	0.956638	0.99646
231	0.910758	0.954229	0.795019	0.739578	0.851897	0.754918	0.905858	0.925098	0.924337	0.951374	0.940561	0.983124
242	0.921178	0.949854	0.782175	0.742115	0.855776	0.759324	0.904117	0.919102	0.876981	0.949987	0.953538	0.984105
253	0.907981	0.951244	0.777059	0.731885	0.854935	0.749503	0.899301	0.918274	0.87995	0.959442	0.953021	0.989031
264	0.903394	0.955209	0.765083	0.717145	0.845123	0.733688	0.900205	0.915664	0.869622	0.949133	0.948927	0.97662
275	0.901734	0.946556	0.765356	0.717204	0.841127	0.730822	0.890475	0.898531	0.914155	0.948719	0.943562	0.977672
286	0.913184	0.940465	0.755727	0.706175	0.832923	0.729591	0.89688	0.914584	0.908602	0.940832	0.951106	0.973477
297	0.902689	0.93902	0.740174	0.692992	0.84505	0.733084	0.889906	0.906845	0.911247	0.9395	0.935781	0.97305
308	0.910512	0.934339	0.731584	0.684545	0.829836	0.72785	0.879627	0.905005	0.907886	0.934069	0.94227	0.966028
319	0.913611	0.929565	0.730399	0.675186	0.819701	0.716122	0.876328	0.899042	0.910981	0.927482	0.935717	0.966311
330	0.89346	0.934223	0.72568	0.674864	0.812903	0.718263	0.882674	0.900375	0.903177	0.938674	0.942121	0.96171
341	0.906192	0.924474	0.709322	0.665844	0.809527	0.717155	0.860648	0.885091	0.905962	0.933813	0.936945	0.96416
352	0.897626	0.920005	0.709726	0.661106	0.807576	0.711851	0.872281	0.888584	0.906982	0.932284	0.934147	0.957476
363	0.892785	0.721431	0.697808	0.653138	0.805694	0.710217	0.872795	0.886936	0.903376	0.932219	0.931011	0.955375
374	0.892813	0.920229	0.691534	0.648738	0.800083	0.711573	0.866799	0.884622	0.901751	0.920548	0.926436	0.957627
385	0.89434	0.936846	0.678233	0.641046	0.794705	0.704706	0.86996	0.886137	0.90198	0.933536	0.935979	0.96038
396	0.890023	0.92676	0.671294	0.632301	0.790969	0.693418	0.857734	0.875927	0.902153	0.921773	0.929811	0.942095
407	0.890696	0.917949	0.670661	0.624176	0.798134	0.688322	0.852964	0.881953	0.886444	0.920753	0.921821	0.943869
418	0.897154	0.926671	0.651873	0.625922	0.776523	0.685802	0.863112	0.883707	0.90211	0.919077	0.915092	0.955467
429	0.890787	0.928618	0.643808	0.615276	0.777177	0.679085	0.854647	0.873569	0.89556	0.913143	0.922831	0.952115
440	0.896493	0.909876	0.639599	0.612395	0.776211	0.673134	0.838773	0.867438	0.884663	0.91149	0.905493	0.948362
451	0.89174	0.917115	0.632375	0.600888	0.77506	0.670698	0.837746	0.872527	0.885583	0.908833	0.911244	0.94049
462	0.891769	0.915083	0.642721	0.5971	0.771756	0.672626	0.846637	0.86142	0.884382	0.909358	0.910811	0.92991
473	0.889892	0.918287	0.619348	0.591891	0.764173	0.657092	0.840326	0.861963	0.886098	0.903476	0.903678	0.939391
484	0.885659	0.919212	0.618417	0.581115	0.757755	0.661729	0.830504	0.855515	0.878438	0.908179	0.909819	0.938875
495	0.887922	0.910895	0.611032	0.583003	0.748027	0.660347	0.832683	0.86058	0.888866	0.901327	0.904689	0.942494
506	0.886855	0.915663	0.604813	0.569106	0.746836	0.654081	0.833496	0.854481	0.875005	0.904046	0.910003	0.932715
517	0.897966	0.908758	0.589169	0.568476	0.745428	0.648506	0.829222	0.851464	0.885602	0.895359	0.908706	0.929474
528	0.887533	0.91312	0.584711	0.556548	0.738972	0.652392	0.820675	0.847617	0.88321	0.899841	0.894507	0.930429
539	0.882749	0.913692	0.58204	0.551037	0.734441	0.650484	0.819368	0.838993	0.877372	0.896666	0.890419	0.933349
550	0.885083	0.910651	0.568433	0.541334	0.734777	0.64398	0.818179	0.848519	0.875366	0.897946	0.899501	0.925959
561	0.873458	0.905923	0.567776	0.546645	0.72906	0.638072	0.818982	0.834272	0.868777	0.901024	0.899119	0.927288
572	0.883141	0.905485	0.561371	0.540115	0.727311	0.634721	0.807161	0.832823	0.863529	0.892918	0.90233	0.933479
583	0.867661	0.913643	0.55602	0.52946	0.724873	0.624963	0.81868	0.829612	0.868783	0.878296	0.90625	0.919587
594	0.873647	0.898131	0.546852	0.526899	0.718393	0.63253	0.814439	0.830834	0.860791	0.891925	0.893505	0.91327
605	0.872462	0.904366	0.5376	0.527994	0.721942	0.628852	0.798618	0.828934	0.863088	0.891359	0.898743	0.91913
616	0.871011	0.910242	0.536092	0.518272	0.710105	0.616773	0.798771	0.833196	0.86036	0.8843	0.886971	0.915394
627	0.875827	0.893907	0.525464	0.509875	0.705137	0.611784	0.803985	0.822817	0.862259	0.882821	0.884634	0.914915
638	0.871095	0.89705	0.53453	0.508745	0.701868	0.605499	0.801551	0.818298	0.856301	0.881479	0.895567	0.925218
649	0.867744	0.900481	0.520447	0.501759	0.698711	0.608658	0.798937	0.823669	0.857869	0.883832	0.880402	0.911823
660	0.87064	0.896654	0.512684	0.497658	0.701701	0.604716	0.794507	0.823789	0.85897	0.874517	0.891402	0.918017
671	0.869855	0.904381	0.502878	0.493243	0.685222	0.599183	0.791459	0.810388	0.853674	0.878837	0.8906	0.912408
682	0.857637	0.893892	0.492535	0.492913	0.69231	0.600035	0.794258	0.801248	0.855259	0.870501	0.882208	0.918223
693	0.859435	0.896337	0.498896	0.484389	0.684224	0.589488	0.784938	0.817986	0.850568	0.871345	0.876488	0.902644
704	0.859535	0.895773	0.489852	0.482215	0.683679	0.584123	0.782098	0.808072	0.847842	0.860566	0.868153	0.907325
715	0.856298	0.893077	0.480118	0.471491	0.677671	0.580384	0.791568	0.804262	0.847938	0.874754	0.870173	0.907892
726	0.84252	0.888774	0.482593	0.468472	0.666249	0.580888	0.77622	0.808151	0.846404	0.861833	0.874732	0.907001
737	0.848598	0.887656	0.472927	0.458462	0.67346	0.576975	0.768346	0.79373	0.848722	0.858169	0.871875	0.900823
748	0.850137	0.889279	0.469012	0.4664	0.667707	0.577107	0.777183	0.799245	0.840669	0.86932	0.875652	0.901041
759	0.854077	0.882206	0.457131	0.448422	0.663326	0.569237	0.770125	0.789537	0.838887	0.861225	0.862826	0.905241
770	0.842931	0.880448	0.458289	0.449	0.659852	0.566135	0.771721	0.78865	0.842108	0.872738	0.87015	0.89698
781	0.85433	0.879311	0.448004	0.441093	0.654569	0.570776	0.761685	0.802331	0.835839	0.866131	0.871159	0.88707
792	0.83384	0.888776	0.444725	0.439188	0.65586	0.561763	0.751682	0.786879	0.83513	0.855602	0.872546	0.890411
803	0.848835	0.886343	0.44901	0.43815	0.65235	0.563752	0.764512	0.784059	0.840075	0.86192	0.861775	0.90269
814	0.839179	0.87605	0.440018	0.430098	0.640204	0.561973	0.755008	0.78477	0.838192	0.856091	0.861324	0.886773
825	0.856249	0.882049	0.427552	0.424458	0.642155	0.559381	0.751995	0.781885	0.82722	0.842876	0.85026	0.89487
836	0.847212	0.880603	0.427943	0.4255	0.640581	0.550591	0.755041	0.792264	0.819113	0.848129	0.864747	0.889813
847	0.834628	0.876059	0.423366	0.413285	0.636457	0.543694	0.754677	0.78038	0.828732	0.853675	0.859655	0.882359
858	0.834596	0.867917	0.417772	0.411982	0.630854	0.546279	0.740896	0.777562	0.832292	0.853881	0.855673	0.893297
869	0.839584	0.876291	0.406355	0.410852	0.625887	0.541614	0.740629	0.773115	0.821093	0.849788	0.860273	0.886664
880	0.831008	0.867562	0.404154	0.398023	0.626607	0.535806	0.733832	0.777239	0.826119	0.840491	0.859567	0.895009
891	0.840888	0.871821	0.399665	0.404313	0.621418	0.539559	0.73806	0.770758	0.821807	0.847616	0.85467	0.883126
902	0.844592	0.868409	0.397837	0.391195	0.619639	0.5412	0.73236	0.764267	0.822107	0.842511	0.855637	0.880636
913	0.838185	0.877358	0.395163	0.387212	0.617791	0.532923	0.733678	0.772955	0.817537	0.843712	0.86126	0.880124
924	0.833101	0.876499	0.391373	0.389292	0.611194	0.532939	0.735562	0.763652	0.812747	0.840801	0.844356	0.878845
935	0.828141	0.876897	0.378898	0.385489	0.609492	0.529647	0.726181	0.750629	0.817636	0.819364	0.852682	0.874105
946	0.819475	0.872574	0.369871	0.379788	0.610558	0.519139	0.72398	0.76271	0.815369	0.83578	0.861794	0.8775
957	0.832782	0.866399	0.371803	0.37161	0.598637	0.513662	0.720797	0.755479	0.810222	0.840942	0.848093	0.880428
968	0.834966	0.858637	0.377128	0.371078	0.595558	0.516671	0.721283	0.750483	0.820162	0.842812	0.841146	0.893227
979	0.819795	0.864463	0.35462	0.372343	0.593731	0.515666	0.72923	0.749358	0.808894	0.83234	0.844885	0.873285
990	0.834412	0.87013	0.363014	0.367798	0.595999	0.506679	0.716905	0.748602	0.811309	0.83894	0.847838	0.86733
1001	0.819094	0.866401	0.358984	0.365663	0.594631	0.508125	0.721508	0.749109	0.803562	0.829174	0.837697	0.870211
1012	0.829534	0.86688	0.352546	0.358729	0.577876	0.496019	0.710415	0.745978	0.811628	0.836302	0.841145	0.867258
1023	0.830026	0.863636	0.347477	0.359365	0.585491	0.506512	0.705542	0.742897	0.807087	0.822788	0.844536	0.863986
1034	0.808033	0.854157	0.338555	0.356722	0.583744	0.494492	0.703727	0.733951	0.807038	0.817982	0.832231	0.867189
1045	0.822759	0.857127	0.335233	0.34568	0.583178	0.494364	0.703149	0.735947	0.800749	0.822926	0.83599	0.866543
1056	0.82004	0.859195	0.340275	0.341956	0.577504	0.49018	0.703953	0.740015	0.796267	0.824618	0.838582	0.862931
1067	0.828421	0.861719	0.331512	0.340561	0.579739	0.486318	0.699788	0.725201	0.793748	0.826006	0.828449	0.867294
1078	0.829803	0.850453	0.325612	0.340492	0.57319	0.483739	0.685253	0.726333	0.803228	0.816786	0.835514	0.863301
1089	0.809645	0.843594	0.324399	0.335951	0.567567	0.489006	0.697649	0.725455	0.804062	0.816217	0.828371	0.860461
1100	0.82048	0.850762	0.314401	0.329044	0.562191	0.477118	0.694724	0.721936	0.797566	0.825585	0.832159	0.858969
1111	0.807921	0.856455	0.312242	0.327655	0.566401	0.483613	0.693575	0.7238	0.797328	0.814504	0.829539	0.864027
1122	0.817099	0.848155	0.309459	0.319866	0.559667	0.481735	0.690017	0.727748	0.789939	0.816389	0.822798	0.858853
1133	0.815606	0.844362	0.309219	0.317285	0.556051	0.47643	0.700717	0.71788	0.788015	0.820294	0.827923	0.849992
1144	0.807016	0.84907	0.316851	0.31885	0.552215	0.47093	0.693631	0.719694	0.78987	0.804622	0.82665	0.85001
1155	0.806387	0.846161	0.306564	0.313737	0.551524	0.463285	0.68434	0.710534	0.786037	0.794127	0.825914	0.852097
1166	0.805082	0.848522	0.299105	0.311904	0.552075	0.468298	0.685928	0.708836	0.792977	0.813179	0.820077	0.84307
1177	0.803196	0.841232	0.29329	0.304928	0.543731	0.466862	0.683635	0.716092	0.791509	0.807645	0.820759	0.853304
1188	0.796961	0.843543	0.293219	0.306707	0.545643	0.463668	0.683169	0.70546	0.788293	0.807946	0.824618	0.850894
1199	0.806783	0.845747	0.280917	0.300835	0.547091	0.453264	0.671802	0.697117	0.785217	0.806644	0.810916	0.854135
1210	0.810788	0.845759	0.28182	0.294149	0.539659	0.458612	0.680089	0.704783	0.784814	0.794124	0.814286	0.844074
1221	0.804165	0.836238	0.280561	0.29532	0.530238	0.461068	0.671367	0.707902	0.789477	0.799468	0.825944	0.844529
1232	0.790496	0.84823	0.270293	0.29269	0.522403	0.449222	0.664517	0.70232	0.782887	0.796266	0.817163	0.835389
1243	0.808199	0.842032	0.264718	0.293353	0.529104	0.450179	0.676742	0.695814	0.769221	0.805179	0.821438	0.839284
1254	0.793309	0.840202	0.271213	0.289448	0.522946	0.446108	0.678126	0.69984	0.777798	0.799888	0.822357	0.839503
1265	0.793271	0.834764	0.269266	0.28128	0.519608	0.441	0.668167	0.698254	0.776231	0.797697	0.814633	0.848843
1276	0.797918	0.835702	0.256246	0.27892	0.516889	0.438117	0.67003	0.688893	0.782263	0.797335	0.816082	0.835646
1287	0.796566	0.826067	0.260114	0.279099	0.525507	0.440332	0.666439	0.695065	0.774114	0.791231	0.806358	0.825603
1298	0.803742	0.837138	0.253804	0.275914	0.511852	0.436401	0.660296	0.68802	0.777953	0.791218	0.807873	0.836579
1309	0.799011	0.832417	0.256662	0.274867	0.519307	0.427367	0.663881	0.684151	0.776412	0.787424	0.80571	0.837706
1320	0.807284	0.837732	0.247284	0.27356	0.511107	0.435592	0.655543	0.689419	0.768991	0.788092	0.807638	0.841529
1331	0.79561	0.837526	0.252209	0.270898	0.509035	0.429404	0.656744	0.679326	0.768746	0.787061	0.810797	0.833574
1342	0.79047	0.838152	0.241398	0.266288	0.515273	0.432982	0.655208	0.687275	0.787972	0.791971	0.803846	0.837452
1353	0.801545	0.839843	0.239584	0.265003	0.519038	0.432352	0.654498	0.673235	0.768865	0.786536	0.798703	0.843008
1364	0.80095	0.828686	0.235853	0.257809	0.51076	0.428183	0.650589	0.683752	0.768016	0.783787	0.808651	0.83054
1375	0.784366	0.833931	0.228181	0.255795	0.499196	0.427006	0.640315	0.674836	0.762763	0.779605	0.803121	0.827899
1386	0.788434	0.824265	0.23133	0.251987	0.495035	0.416107	0.64115	0.679159	0.76304	0.773227	0.805571	0.831688
1397	0.779847	0.83467	0.223701	0.248432	0.501533	0.42394	0.652941	0.677006	0.760975	0.787475	0.799914	0.836954
1408	0.780415	0.828013	0.223424	0.244777	0.488381	0.415092	0.644423	0.677635	0.773474	0.779527	0.799527	0.825014
1419	0.785373	0.823809	0.219639	0.244537	0.489694	0.415381	0.653765	0.675596	0.76452	0.771675	0.791225	0.825909
1430	0.781692	0.82837	0.223397	0.246015	0.486265	0.410796	0.642631	0.675134	0.754785	0.786118	0.799008	0.820724
1441	0.781382	0.831613	0.222688	0.240758	0.483305	0.411739	0.633604	0.662281	0.762507	0.769961	0.798627	0.820126
1452	0.790906	0.829094	0.212166	0.239445	0.477058	0.406243	0.63313	0.657976	0.761832	0.777356	0.798841	0.822469
1463	0.782744	0.831382	0.215529	0.238468	0.48048	0.402978	0.631182	0.666724	0.757277	0.778657	0.803164	0.822768
1474	0.781051	0.828471	0.207636	0.24097	0.481629	0.406959	0.630095	0.665065	0.756529	0.777714	0.797044	0.818891
1485	0.776506	0.829193	0.209867	0.234618	0.478525	0.391333	0.637807	0.661494	0.758393	0.763294	0.789939	0.819233
1496	0.774599	0.819527	0.202209	0.23193	0.479107	0.400822	0.632297	0.663371	0.749769	0.77064	0.787326	0.818238
1507	0.779483	0.818169	0.195477	0.224763	0.473126	0.392403	0.62977	0.6555	0.752544	0.764375	0.782617	0.815434
1518	0.773448	0.822958	0.196897	0.221507	0.467706	0.385065	0.628726	0.65034	0.752582	0.759924	0.791301	0.816938
1529	0.780381	0.820201	0.190992	0.220852	0.465321	0.388496	0.624396	0.640849	0.745036	0.767109	0.781653	0.811745
1540	0.767433	0.80655	0.196367	0.220117	0.462798	0.389167	0.613527	0.650519	0.745933	0.768153	0.780731	0.817177
1551	0.776586	0.818326	0.190007	0.212856	0.462338	0.38968	0.625105	0.642221	0.743603	0.759632	0.790978	0.802749
1562	0.767943	0.811307	0.188671	0.214265	0.468034	0.388061	0.62428	0.651269	0.74196	0.751632	0.776924	0.810522
1573	0.774144	0.813001	0.183613	0.216219	0.463442	0.38232	0.624766	0.638608	0.743117	0.767831	0.788034	0.809767
1584	0.773282	0.806236	0.181466	0.214134	0.456842	0.378526	0.610125	0.640247	0.7416	0.762124	0.770127	0.803199
1595	0.765823	0.809554	0.177832	0.210244	0.453292	0.370825	0.611216	0.632539	0.738357	0.750844	0.785423	0.811472
1606	0.765457	0.818195	0.181278	0.20601	0.450728	0.372961	0.615392	0.642675	0.743182	0.752978	0.776397	0.814831
1617	0.770652	0.816309	0.176941	0.210174	0.450555	0.369594	0.613088	0.64054	0.743474	0.755621	0.771369	0.802226
1628	0.763476	0.809344	0.170441	0.204201	0.445025	0.371487	0.608223	0.640315	0.736432	0.748686	0.775778	0.809037
1639	0.760446	0.807528	0.169872	0.201334	0.448276	0.364147	0.601356	0.645046	0.743692	0.752116	0.770518	0.806385
1650	0.761718	0.811129	0.166747	0.202399	0.442095	0.372558	0.60451	0.627852	0.734019	0.753955	0.770188	0.809509
1661	0.76946	0.813589	0.16902	0.193907	0.436609	0.373116	0.596759	0.633809	0.736859	0.749849	0.769102	0.811862
1672	0.759046	0.80938	0.158406	0.1921	0.439428	0.364503	0.594443	0.630306	0.739644	0.745185	0.767053	0.797076
1683	0.762688	0.800106	0.160821	0.195556	0.429419	0.36322	0.600249	0.631436	0.732547	0.752447	0.769677	0.797995
1694	0.755761	0.807513	0.162104	0.198087	0.435994	0.361895	0.590675	0.622732	0.725567	0.752518	0.768125	0.802389
1705	0.752655	0.80244	0.160466	0.189612	0.440886	0.362249	0.602797	0.624587	0.726671	0.744033	0.771608	0.801547
1716	0.759854	0.805946	0.156961	0.190426	0.43139	0.35641	0.595045	0.622706	0.727699	0.748171	0.771415	0.796848
1727	0.765573	0.799466	0.156899	0.181536	0.428159	0.357823	0.597573	0.626757	0.734582	0.747151	0.759732	0.799186
1738	0.750455	0.802378	0.149581	0.184866	0.432891	0.353805	0.590892	0.621019	0.718256	0.742076	0.773186	0.789989
1749	0.757716	0.800355	0.154016	0.177606	0.422312	0.344589	0.594796	0.612189	0.736362	0.734569	0.766816	0.794577
1760	0.749815	0.803575	0.148745	0.186148	0.423541	0.34852	0.586456	0.604804	0.728929	0.738354	0.765107	0.797652
1771	0.750638	0.789187	0.146525	0.177345	0.42576	0.346716	0.588973	0.614548	0.731099	0.743212	0.769113	0.789305
1782	0.755959	0.800687	0.142989	0.177279	0.418177	0.342678	0.579785	0.613833	0.72331	0.732818	0.762994	0.792421
1793	0.755067	0.794192	0.141972	0.17429	0.420871	0.349962	0.584354	0.613949	0.726598	0.735099	0.756203	0.787374
1804	0.745027	0.791865	0.141175	0.16884	0.412381	0.336442	0.580129	0.60376	0.713701	0.734268	0.760282	0.789654
1815	0.758552	0.797022	0.135294	0.172078	0.412069	0.339282	0.591187	0.612476	0.720203	0.748995	0.769257	0.783875
1826	0.749866	0.794646	0.139038	0.165665	0.407505	0.341016	0.574978	0.60439	0.71869	0.735042	0.752585	0.783911
1837	0.748166	0.794403	0.138839	0.166475	0.40413	0.333857	0.58036	0.598772	0.71682	0.732591	0.747351	0.790109
1848	0.750558	0.79524	0.134726	0.166493	0.411818	0.329774	0.569405	0.601367	0.719467	0.730453	0.748719	0.787554
1859	0.742753	0.799939	0.128975	0.16411	0.408958	0.335262	0.569548	0.593665	0.713065	0.729957	0.751464	0.781536
1870	0.753314	0.797094	0.126028	0.161336	0.397346	0.330122	0.573609	0.596415	0.721006	0.727227	0.749011	0.782097
1881	0.741103	0.790608	0.128671	0.165728	0.400159	0.328881	0.57091	0.598373	0.715324	0.7379	0.745543	0.785427
1892	0.74808	0.788855	0.12724	0.160695	0.403075	0.33383	0.572365	0.588384	0.716771	0.719489	0.754626	0.780687
1903	0.744621	0.790769	0.121684	0.15918	0.403115	0.330762	0.569584	0.593842	0.717115	0.72255	0.757455	0.775144
1914	0.744338	0.788044	0.124762	0.15854	0.393655	0.333822	0.567569	0.598123	0.710214	0.729754	0.744979	0.784988
1925	0.736021	0.788176	0.112465	0.152818	0.395316	0.316447	0.562984	0.59322	0.716745	0.722293	0.756068	0.774405
1936	0.74175	0.791927	0.11251	0.151135	0.39624	0.324266	0.563248	0.586425	0.71051	0.717303	0.744262	0.768539
1947	0.741989	0.78885	0.116605	0.151321	0.388212	0.315382	0.562823	0.588575	0.706588	0.716212	0.745411	0.769344
1958	0.731703	0.786446	0.110245	0.146934	0.38583	0.316819	0.558627	0.586935	0.711316	0.711991	0.743737	0.770624
1969	0.743262	0.786908	0.10519	0.148518	0.381302	0.318291	0.559371	0.583893	0.708126	0.711916	0.740244	0.767124
1980	0.728238	0.78695	0.106257	0.150852	0.380706	0.312071	0.548671	0.581318	0.698037	0.71463	0.737811	0.765648
1991	0.731619	0.786288	0.106185	0.144958	0.385943	0.303439	0.5536	0.58284	0.699511	0.715516	0.743659	0.771157
2002	0.73283	0.791563	0.107899	0.146326	0.375826	0.309589	0.5539	0.575746	0.705765	0.713716	0.737846	0.764615
2013	0.734526	0.784388	0.109624	0.144742	0.372411	0.313194	0.544826	0.573961	0.703966	0.71813	0.734056	0.775944
2024	0.73835	0.786164	0.10474	0.140977	0.378775	0.30237	0.549043	0.577757	0.708835	0.714456	0.743164	0.771713
2035	0.736994	0.770801	0.10299	0.145632	0.370705	0.303371	0.547906	0.571668	0.702902	0.719048	0.729495	0.759657
2046	0.730499	0.781166	0.09798	0.141747	0.378737	0.308278	0.550525	0.576006	0.697998	0.706467	0.731071	0.768359
2057	0.730412	0.774822	0.102931	0.138528	0.376509	0.304366	0.545005	0.569873	0.704993	0.706703	0.72599	0.765297
2068	0.721521	0.778943	0.102009	0.135607	0.377548	0.300011	0.54076	0.56883	0.698252	0.714521	0.737966	0.763358
2079	0.729427	0.784044	0.094752	0.132988	0.369153	0.301084	0.540913	0.570273	0.700603	0.700049	0.735205	0.75012
2090	0.739717	0.781097	0.098159	0.130795	0.369632	0.30227	0.547194	0.570121	0.698795	0.701015	0.731512	0.767671
2101	0.721336	0.771493	0.088193	0.136069	0.371734	0.297319	0.531746	0.555192	0.691286	0.705727	0.734062	0.767842
2112	0.717372	0.767747	0.092478	0.126159	0.365329	0.2981	0.528863	0.569753	0.694467	0.695599	0.737636	0.756522
2123	0.730937	0.763882	0.087274	0.126961	0.360426	0.293312	0.532689	0.568489	0.686299	0.710713	0.732581	0.76167
2134	0.733051	0.773416	0.086075	0.122272	0.37042	0.29141	0.541763	0.55867	0.689051	0.700394	0.724945	0.756766
2145	0.720535	0.759718	0.082109	0.124699	0.361065	0.291785	0.529376	0.569874	0.688726	0.701141	0.718153	0.75653
2156	0.728845	0.773394	0.087087	0.124423	0.355493	0.29618	0.526512	0.561176	0.68783	0.693496	0.727834	0.758107
2167	0.724145	0.783152	0.089146	0.125677	0.352053	0.285207	0.525581	0.560572	0.686112	0.697076	0.729998	0.757481
2178	0.716796	0.766858	0.076764	0.118565	0.355547	0.289194	0.516504	0.564353	0.687579	0.698842	0.720127	0.75441
2189	0.727873	0.76424	0.080724	0.118997	0.349789	0.284517	0.524842	0.558899	0.690014	0.696378	0.726009	0.751302
2200	0.714487	0.764724	0.081402	0.125786	0.353876	0.281066	0.523648	0.550818	0.677074	0.69741	0.724912	0.749993
2211	0.711331	0.770963	0.078306	0.121171	0.350184	0.281672	0.517901	0.547766	0.681838	0.688185	0.721499	0.746542
2222	0.719105	0.771741	0.075349	0.117048	0.347121	0.27562	0.526978	0.544207	0.69023	0.69009	0.720572	0.751198
2233	0.713147	0.768882	0.08478	0.110798	0.348543	0.27433	0.512936	0.546696	0.682605	0.693702	0.711444	0.756875
2244	0.711935	0.768619	0.075482	0.115446	0.343793	0.277552	0.520696	0.54394	0.682326	0.692279	0.702147	0.74318
2255	0.715828	0.767053	0.07469	0.113387	0.343196	0.276795	0.519253	0.549755	0.688097	0.675825	0.711112	0.737085
2266	0.704828	0.756628	0.070387	0.112377	0.337398	0.266422	0.516772	0.546827	0.676681	0.683931	0.716433	0.750231
2277	0.702262	0.761927	0.072111	0.109237	0.335847	0.277278	0.514181	0.546309	0.679118	0.687379	0.715505	0.739893
2288	0.711615	0.757887	0.071725	0.114342	0.340869	0.270605	0.5255	0.537866	0.675103	0.694391	0.720779	0.741059
2299	0.715291	0.765562	0.063633	0.113194	0.340245	0.274786	0.518668	0.537924	0.676584	0.684598	0.712899	0.744342
2310	0.707945	0.758457	0.062475	0.10418	0.333599	0.267857	0.504066	0.531529	0.680249	0.682367	0.7091	0.732698
2321	0.710659	0.753793	0.055808	0.102936	0.336097	0.268191	0.506449	0.53759	0.676354	0.683581	0.704619	0.737652
2332	0.706957	0.765343	0.064254	0.102515	0.339243	0.268207	0.508073	0.54011	0.673511	0.685293	0.712771	0.737227
2343	0.70976	0.758339	0.058307	0.107708	0.337043	0.259011	0.506105	0.530484	0.668869	0.676848	0.705609	0.740597
2354	0.70246	0.757822	0.063366	0.102067	0.336392	0.259648	0.512167	0.534792	0.674034	0.679365	0.719508	0.739504
2365	0.706515	0.752687	0.058559	0.104617	0.333023	0.257978	0.505455	0.528113	0.668251	0.681821	0.71113	0.727534
2376	0.709155	0.76762	0.061007	0.098434	0.331295	0.250957	0.50472	0.537776	0.670491	0.678626	0.700239	0.736557
2387	0.706018	0.759776	0.061076	0.103853	0.326983	0.257482	0.495759	0.531259	0.680407	0.680536	0.696222	0.734685
2398	0.700441	0.752136	0.057374	0.095294	0.329542	0.260567	0.502245	0.523407	0.670971	0.676327	0.699646	0.734506
2409	0.700062	0.753861	0.055446	0.097811	0.323533	0.259395	0.497014	0.535604	0.664475	0.668798	0.706438	0.733834
2420	0.706264	0.75463	0.05784	0.097505	0.327149	0.254602	0.501246	0.5254	0.664527	0.675417	0.706992	0.734938
2431	0.703792	0.757308	0.050619	0.097197	0.318755	0.24824	0.492038	0.516434	0.665142	0.669915	0.707154	0.7303
2442	0.695934	0.750569	0.05873	0.100756	0.320327	0.250064	0.493124	0.520665	0.667418	0.669668	0.700325	0.730288
2453	0.707392	0.749543	0.0497	0.09934	0.318719	0.253104	0.496177	0.52211	0.667493	0.667754	0.695451	0.731818
2464	0.698131	0.752109	0.049814	0.097033	0.315646	0.246744	0.486715	0.518561	0.661576	0.67691	0.694341	0.727187
2475	0.698234	0.748093	0.050496	0.087797	0.318232	0.248217	0.488751	0.519015	0.662112	0.670088	0.701843	0.731188
2486	0.705459	0.742873	0.048123	0.091016	0.311576	0.252157	0.491091	0.517742	0.663942	0.662046	0.687046	0.725388
2497	0.705753	0.760279	0.047487	0.093884	0.316778	0.242076	0.48528	0.511836	0.65796	0.674644	0.693249	0.727896
2508	0.693474	0.742358	0.051667	0.094704	0.308639	0.241619	0.482976	0.515537	0.658973	0.67038	0.688502	0.73389
2519	0.698398	0.749317	0.046074	0.095476	0.307424	0.239298	0.482787	0.514611	0.658115	0.666148	0.700782	0.714395
2530	0.691974	0.750308	0.047438	0.086559	0.309231	0.235818	0.481539	0.510338	0.652193	0.665796	0.687611	0.712629
2541	0.696188	0.746824	0.04183	0.087271	0.308989	0.238476	0.483121	0.503596	0.653499	0.660557	0.686578	0.724456
2552	0.689228	0.744806	0.049533	0.08698	0.306827	0.241537	0.479565	0.506906	0.653373	0.661946	0.689135	0.721764
2563	0.686411	0.749261	0.036577	0.081802	0.308017	0.243534	0.48103	0.507836	0.661646	0.658158	0.693091	0.716948
2574	0.684048	0.751807	0.037288	0.083551	0.304128	0.233863	0.482535	0.499434	0.657723	0.660545	0.6887	0.726688
2585	0.682557	0.743561	0.041437	0.085715	0.309194	0.23547	0.472734	0.506688	0.649761	0.656817	0.683306	0.714769
2596	0.688034	0.74715	0.038162	0.086206	0.300417	0.234336	0.475727	0.510802	0.655259	0.656374	0.682767	0.717821
2607	0.68146	0.747816	0.040401	0.081289	0.30741	0.232852	0.470841	0.506408	0.644603	0.663796	0.690019	0.716737
2618	0.677754	0.738154	0.037265	0.077287	0.306913	0.236927	0.463011	0.496355	0.656098	0.657155	0.686777	0.716291
2629	0.66773	0.745618	0.040723	0.079534	0.293654	0.228288	0.467271	0.504839	0.650585	0.652176	0.674619	0.70554
2640	0.685903	0.734045	0.033089	0.077459	0.298031	0.226537	0.472391	0.490844	0.642943	0.658345	0.688756	0.714381
2651	0.685724	0.735778	0.03704	0.077904	0.291062	0.226702	0.473112	0.490496	0.643815	0.649723	0.685484	0.712816
2662	0.676446	0.735578	0.033995	0.07748	0.301894	0.232671	0.473094	0.496589	0.642346	0.6443	0.68507	0.715784
2673	0.672745	0.739501	0.032593	0.084101	0.292198	0.227086	0.470313	0.497513	0.646058	0.659006	0.683823	0.716873
2684	0.686648	0.731139	0.03514	0.075556	0.296603	0.223112	0.467558	0.492918	0.640259	0.647064	0.688038	0.706945
2695	0.686103	0.737756	0.030838	0.074983	0.29409	0.221017	0.464077	0.485906	0.639367	0.66081	0.672679	0.709086
2706	0.67483	0.734297	0.036475	0.076997	0.291548	0.218522	0.466573	0.492352	0.642882	0.657578	0.681853	0.710093
2717	0.674819	0.728907	0.029709	0.07391	0.281766	0.215945	0.463531	0.486326	0.647964	0.638564	0.675023	0.707993
2728	0.676212	0.733059	0.030863	0.069832	0.290552	0.216419	0.463485	0.492408	0.646659	0.649479	0.666932	0.703002
2739	0.687858	0.728783	0.029305	0.070339	0.28665	0.212695	0.458509	0.479445	0.639416	0.641649	0.67738	0.704247
2750	0.671062	0.729571	0.032148	0.068243	0.288017	0.224878	0.463642	0.487584	0.644075	0.64562	0.676966	0.700877
2761	0.666834	0.739192	0.0302	0.071077	0.282863	0.219048	0.456426	0.479821	0.635341	0.637241	0.674734	0.699876
2772	0.680003	0.730894	0.030559	0.069675	0.282431	0.213394	0.459768	0.484339	0.642642	0.649653	0.674689	0.708517
2783	0.662452	0.726499	0.019521	0.071684	0.281637	0.213655	0.456539	0.481745	0.643782	0.648579	0.669994	0.702301
2794	0.681558	0.735866	0.020545	0.066597	0.281828	0.215216	0.444398	0.476049	0.638242	0.644085	0.67237	0.690559
2805	0.668329	0.732527	0.025831	0.070881	0.272714	0.212648	0.458628	0.478984	0.63051	0.634605	0.669021	0.707001
2816	0.671716	0.728314	0.028751	0.068163	0.275262	0.210588	0.450121	0.47727	0.629533	0.636816	0.674356	0.689792
2827	0.661818	0.727258	0.019476	0.067717	0.269864	0.214773	0.44756	0.47148	0.646375	0.635	0.671952	0.699692
2838	0.680239	0.726192	0.022773	0.071613	0.272095	0.203624	0.437245	0.470425	0.639012	0.63857	0.662329	0.688441
2849	0.658235	0.732235	0.017053	0.067244	0.273617	0.206291	0.451721	0.474262	0.629672	0.639359	0.6742	0.69987
2860	0.67325	0.728748	0.022128	0.064681	0.267187	0.208058	0.450217	0.476694	0.629594	0.630577	0.664159	0.692384
2871	0.661497	0.728293	0.026275	0.061918	0.276034	0.20444	0.447169	0.47234	0.632489	0.644175	0.661353	0.688221
2882	0.662272	0.719143	0.018872	0.065333	0.275636	0.201436	0.444314	0.470129	0.63327	0.63265	0.677713	0.69446
2893	0.669509	0.725303	0.016857	0.066771	0.267234	0.202155	0.436536	0.465841	0.629415	0.635271	0.665982	0.692678
2904	0.669412	0.725952	0.017335	0.059082	0.266753	0.20492	0.444438	0.462934	0.629624	0.631643	0.66901	0.697923
2915	0.665863	0.716186	0.017077	0.062394	0.270423	0.191685	0.432454	0.467952	0.62632	0.633012	0.659386	0.688863
2926	0.67634	0.719913	0.018419	0.060582	0.266718	0.201086	0.434752	0.472048	0.622315	0.631503	0.662206	0.696306
2937	0.663983	0.719419	0.011979	0.063809	0.263353	0.198429	0.447793	0.470625	0.62866	0.637928	0.659014	0.688394
2948	0.662116	0.718969	0.022719	0.057009	0.262028	0.197186	0.439707	0.456012	0.617631	0.629392	0.660715	0.68963
2959	0.650593	0.721061	0.013822	0.054565	0.262824	0.19659	0.429542	0.459805	0.618947	0.621092	0.665319	0.691572
2970	0.658902	0.717673	0.011431	0.060024	0.257368	0.196176	0.435222	0.455809	0.620456	0.628067	0.655694	0.689273
2981	0.650865	0.715193	0.018007	0.061206	0.263878	0.195602	0.433348	0.459941	0.619807	0.619956	0.664541	0.694376
2992	0.658027	0.723917	0.008056	0.060462	0.264847	0.194726	0.428415	0.45653	0.616456	0.623162	0.652949	0.690869
3003	0.658575	0.711704	0.014576	0.061436	0.26093	0.188973	0.427523	0.444145	0.623291	0.636156	0.649899	0.678064
3014	0.650033	0.706229	0.011678	0.053682	0.255216	0.191776	0.433569	0.453284	0.620261	0.619594	0.659376	0.684889
3025	0.642666	0.71763	0.01142	0.058606	0.255747	0.191008	0.428308	0.45377	0.620182	0.62481	0.658289	0.69063
3036	0.65611	0.711963	0.010672	0.06135	0.259046	0.193259	0.42451	0.450693	0.615615	0.621368	0.653417	0.68127
3047	0.651492	0.719261	0.015388	0.057294	0.251653	0.187693	0.425616	0.459899	0.619255	0.628412	0.648468	0.692355
3058	0.65804	0.713811	0.008239	0.056935	0.256342	0.189149	0.429184	0.445616	0.61696	0.617129	0.650453	0.686513
3069	0.646566	0.702123	0.009076	0.051323	0.25279	0.18587	0.424913	0.450495	0.610371	0.615688	0.640053	0.678832
3080	0.6476	0.717463	0.016389	0.050153	0.24811	0.181512	0.423961	0.458104	0.610962	0.611485	0.650203	0.675433
3091	0.64903	0.701297	0.007695	0.055179	0.249807	0.186016	0.427064	0.449564	0.614986	0.620788	0.64967	0.674338
3102	0.6511	0.709157	0.00393	0.051685	0.243469	0.18613	0.417525	0.441929	0.622742	0.615611	0.646452	0.682517
3113	0.647092	0.704219	0.003849	0.047929	0.255477	0.177896	0.418656	0.451558	0.609699	0.622494	0.643875	0.684243
3124	0.65456	0.705994	-0.00049	0.045916	0.242833	0.175931	0.412912	0.45399	0.61211	0.597218	0.64156	0.674834
3135	0.650695	0.713248	0.005539	0.051372	0.244004	0.179647	0.417961	0.443744	0.608642	0.609475	0.646434	0.676629
3146	0.649888	0.703661	0.004791	0.047886	0.248292	0.185475	0.414829	0.43937	0.6056	0.61669	0.646581	0.67416
3157	0.650558	0.701387	0.00365	0.04824	0.245936	0.178961	0.417783	0.436741	0.609522	0.61765	0.635369	0.672933
3168	0.640466	0.696323	-0.00087	0.052518	0.245519	0.175258	0.403742	0.434853	0.606188	0.606353	0.640829	0.683691
3179	0.644385	0.70667	0.001941	0.04853	0.241935	0.175069	0.408741	0.439232	0.612191	0.606568	0.647549	0.665882
3190	0.64376	0.703725	0.00129	0.044614	0.244637	0.169397	0.411916	0.435623	0.605401	0.609212	0.636784	0.671251
3201	0.641531	0.705832	0.006262	0.044361	0.234855	0.178949	0.412403	0.439526	0.611547	0.61266	0.632195	0.667002
3212	0.637307	0.699475	0.008547	0.046881	0.23968	0.17093	0.402955	0.432578	0.606179	0.605452	0.642703	0.668188
3223	0.64687	0.708755	-0.00034	0.049048	0.242658	0.174169	0.406434	0.441317	0.603829	0.599745	0.640263	0.669974
3234	0.650319	0.701846	-0.00014	0.043872	0.238731	0.172948	0.412921	0.432383	0.599177	0.605955	0.639479	0.665073
3245	0.643416	0.696667	0.00244	0.044597	0.233477	0.171797	0.395792	0.43099	0.592055	0.604159	0.635712	0.66287
3256	0.63896	0.697241	-0.00287	0.049502	0.235005	0.158412	0.40005	0.420755	0.60587	0.60637	0.637241	0.672731
3267	0.641361	0.696247	-0.00333	0.041474	0.239289	0.170346	0.402237	0.430368	0.601936	0.60685	0.640565	0.672067
3278	0.64057	0.70093	-0.00047	0.050382	0.228414	0.161199	0.404314	0.432471	0.606594	0.609434	0.626269	0.661852
3289	0.625215	0.703168	-0.00098	0.04667	0.232348	0.167702	0.391715	0.432032	0.601866	0.608501	0.631371	0.664258
3300	0.638541	0.697182	1.38e-05	0.045067	0.230244	0.162477	0.390258	0.432173	0.591987	0.603079	0.624126	0.657355
3311	0.637123	0.702912	-0.0028	0.044639	0.233351	0.168187	0.39908	0.418806	0.595369	0.597609	0.628382	0.660453
3322	0.631273	0.696459	-0.00072	0.042935	0.233504	0.164294	0.389453	0.430018	0.600013	0.594342	0.630406	0.672713
3333	0.629944	0.703219	-0.00116	0.045411	0.231908	0.167479	0.391791	0.431455	0.599742	0.599159	0.636611	0.65811
3344	0.632069	0.692604	-0.00455	0.040877	0.233177	0.160399	0.402683	0.423111	0.595471	0.59596	0.626486	0.661211
3355	0.627911	0.695117	-0.00541	0.043356	0.222812	0.162223	0.388813	0.417224	0.598083	0.605714	0.628943	0.662531
3366	0.628551	0.695969	-0.00121	0.045794	0.221924	0.162871	0.389654	0.424627	0.593513	0.594693	0.631398	0.660336
3377	0.6334	0.707083	0.002522	0.040711	0.226269	0.160012	0.39064	0.415148	0.595777	0.598792	0.62776	0.658623
3388	0.625342	0.689122	-0.00653	0.04401	0.223571	0.157481	0.383433	0.418689	0.590917	0.594018	0.623423	0.664311
3399	0.635545	0.686913	-0.00514	0.040056	0.222137	0.156367	0.397222	0.411844	0.591612	0.598075	0.619923	0.651254
3410	0.627929	0.679573	-0.01089	0.03873	0.226671	0.153524	0.383674	0.413227	0.59514	0.597331	0.615901	0.657396
3421	0.628082	0.693745	-0.00653	0.038295	0.22205	0.158477	0.382094	0.409068	0.594023	0.586176	0.625443	0.651723
3432	0.633265	0.686826	-0.00552	0.036064	0.226849	0.153716	0.391643	0.411411	0.591449	0.597921	0.620514	0.656256
3443	0.620706	0.684128	-0.00333	0.042879	0.220973	0.149822	0.385312	0.408102	0.588782	0.589128	0.618997	0.653388
3454	0.62334	0.682978	-0.00518	0.038513	0.221282	0.155458	0.379822	0.415804	0.5929	0.584963	0.623533	0.648346
3465	0.630935	0.684256	-0.00588	0.037101	0.218912	0.156835	0.379077	0.404545	0.586809	0.593176	0.619831	0.656609
3476	0.627811	0.680838	-0.01158	0.031357	0.221433	0.153657	0.388403	0.416735	0.594037	0.584977	0.625832	0.651144
3487	0.628017	0.694144	-0.00943	0.031319	0.219625	0.154715	0.374229	0.408933	0.5868	0.581361	0.620323	0.64671
3498	0.62856	0.687079	-0.00778	0.035923	0.215066	0.153686	0.378984	0.404416	0.58271	0.585971	0.622051	0.651659
3509	0.61518	0.687323	-0.00357	0.031941	0.211629	0.148165	0.373702	0.40183	0.58169	0.589368	0.613325	0.659636
3520	0.622678	0.687031	-0.01277	0.032755	0.218592	0.145373	0.381729	0.399715	0.579992	0.589585	0.621	0.646044
3531	0.62621	0.685286	-0.01395	0.031705	0.216873	0.147627	0.3758	0.405682	0.580415	0.583109	0.619376	0.641246
3542	0.616853	0.682355	-0.00754	0.035563	0.21573	0.144844	0.367884	0.403808	0.585971	0.577269	0.621856	0.652311
3553	0.622194	0.684071	-0.01417	0.03695	0.219273	0.143585	0.373122	0.402187	0.581669	0.580414	0.616811	0.648456
Rab1- Concentration Curve	[TRAPP] nM
Time (s)	0	0	300	300	150	150	75	75	37	37	18	18
0	1	1	1	1	1	1	1	1	1	1	1	1
11	0.94562	0.957634	0.97836	0.998762	0.992627	1.00845	0.998542	0.993209	0.998798	0.999259	1.00354	0.997286
22	0.949297	0.950655	0.961091	0.987156	0.983673	0.992882	0.988643	0.987247	1.00283	1.00251	0.99206	0.991019
33	0.958952	0.953009	0.958461	0.958782	0.977458	0.982431	0.982616	0.98547	0.999831	0.992795	0.999055	0.982425
44	0.940009	0.953873	0.934565	0.937989	0.966671	0.977111	0.972846	0.982687	0.9884	0.986225	0.995016	0.977053
55	0.95658	0.951621	0.941106	0.917152	0.962648	0.9785	0.97596	0.977598	1.00033	0.989198	0.982868	0.975102
66	0.961932	0.958198	0.931525	0.903904	0.965852	0.979395	0.969224	0.98027	0.992235	0.980412	0.987124	0.97325
77	0.957972	0.948648	0.923213	0.887202	0.9416	0.971439	0.979205	0.978227	1.00067	0.984318	0.985632	0.972822
88	0.950724	0.949675	0.916169	0.87222	0.940811	0.962878	0.964449	0.967486	0.985351	0.977642	0.98457	0.967878
99	0.96222	0.936241	0.892942	0.864554	0.943159	0.970103	0.979767	0.968625	0.983913	0.973158	0.983944	0.964973
110	0.969311	0.935489	0.898712	0.852576	0.931378	0.953977	0.967216	0.965627	0.984748	0.979435	0.985103	0.971745
121	0.954457	0.941227	0.885157	0.844158	0.923572	0.953143	0.96133	0.957598	0.975347	0.977176	0.971316	0.963001
132	0.956949	0.93463	0.882306	0.838032	0.918014	0.949206	0.962503	0.950405	0.974362	0.974154	0.974025	0.964955
143	0.956811	0.939039	0.880396	0.837784	0.926569	0.931128	0.957213	0.949746	0.969749	0.970573	0.979017	0.962046
154	0.957207	0.934601	0.867037	0.822079	0.91128	0.934343	0.965178	0.947078	0.968314	0.97426	0.972122	0.963313
165	0.961032	0.926148	0.868892	0.811809	0.910206	0.919061	0.945289	0.94759	0.958485	0.968623	0.971574	0.970531
176	0.96012	0.935371	0.869606	0.807879	0.949382	0.929355	0.947352	0.936305	0.966499	0.96357	0.970057	0.958435
187	0.960114	0.918029	0.844272	0.797939	0.849703	0.912285	0.939359	0.937222	0.965169	0.951056	0.960224	0.951574
198	0.960632	0.923916	0.846057	0.802672	0.856914	0.923508	0.935495	0.927765	0.961118	0.9558	0.966898	0.951101
209	0.959743	0.923005	0.846201	0.783566	0.849609	0.910979	0.930097	0.922605	0.963841	0.958651	0.964252	0.962767
220	0.957897	0.931713	0.829214	0.787702	0.827223	0.844885	0.929777	0.925323	0.953789	0.964117	0.972582	0.952195
231	0.957708	0.914955	0.820605	0.786095	0.818504	0.838692	0.945158	0.92408	0.958098	0.947524	0.958861	0.951551
242	0.956962	0.909428	0.817593	0.77002	0.825453	0.840357	0.924748	0.911893	0.959052	0.953761	0.96641	0.945628
253	0.958262	0.896219	0.810406	0.775727	0.811638	0.824103	0.93555	0.920797	0.959666	0.939248	0.956532	0.946418
264	0.952369	0.900127	0.802209	0.768348	0.811989	0.818423	0.918213	0.916154	0.958327	0.954827	0.956506	0.955129
275	0.954699	0.89859	0.80431	0.757699	0.802199	0.820649	0.922939	0.908872	0.950657	0.947237	0.953552	0.936805
286	0.942874	0.939976	0.804179	0.74949	0.799415	0.808667	0.919718	0.912928	0.950872	0.935648	0.951449	0.94336
297	0.939252	0.960421	0.807113	0.748945	0.802568	0.818775	0.918354	0.904411	0.945248	0.941491	0.962549	0.947616
308	0.938588	0.946004	0.784205	0.735182	0.802591	0.800756	0.917947	0.909153	0.948552	0.936543	0.949571	0.943748
319	0.943982	0.948866	0.783317	0.735976	0.806052	0.819367	0.910903	0.901716	0.943965	0.937186	0.957081	0.938695
330	0.939192	0.940915	0.785928	0.739731	0.791901	0.802555	0.916939	0.89172	0.945642	0.931575	0.943915	0.935593
341	0.935874	0.939524	0.770674	0.729184	0.793755	0.805628	0.907744	0.894439	0.944095	0.932385	0.948023	0.936111
352	0.944213	0.939905	0.769368	0.731028	0.791005	0.781613	0.893678	0.886897	0.948133	0.937427	0.956944	0.939602
363	0.922156	0.939942	0.759061	0.719442	0.780972	0.79306	0.894487	0.883577	0.932078	0.921806	0.953518	0.940744
374	0.933543	0.937723	0.760398	0.714751	0.770534	0.794078	0.900173	0.890644	0.940296	0.925303	0.940172	0.935124
385	0.937495	0.934734	0.76056	0.715409	0.774161	0.790534	0.8969	0.879592	0.938088	0.929843	0.937509	0.925748
396	0.938564	0.928908	0.746779	0.698713	0.757102	0.779571	0.890827	0.885022	0.935256	0.920364	0.937521	0.940455
407	0.92895	0.938662	0.746743	0.702459	0.764056	0.778826	0.890314	0.880792	0.927886	0.927041	0.931243	0.938793
418	0.939168	0.94317	0.731869	0.713581	0.763688	0.786236	0.888886	0.875528	0.937104	0.918007	0.932887	0.926448
429	0.930768	0.922775	0.738566	0.698951	0.752089	0.773865	0.887928	0.876404	0.933106	0.919372	0.940879	0.935602
440	0.935676	0.932519	0.739781	0.690758	0.752568	0.772485	0.882664	0.876833	0.930781	0.92154	0.936006	0.937188
451	0.931168	0.92362	0.725125	0.697577	0.740168	0.76827	0.887662	0.87171	0.935132	0.915166	0.935711	0.928129
462	0.940184	0.944326	0.711456	0.689672	0.748058	0.768868	0.885301	0.866249	0.919212	0.920458	0.927886	0.922472
473	0.930568	0.932811	0.717747	0.693705	0.744211	0.766159	0.882038	0.865548	0.941767	0.912975	0.940624	0.914096
484	0.921285	0.931264	0.7141	0.682645	0.754891	0.762868	0.877439	0.862416	0.856278	0.908258	0.926279	0.916819
495	0.93165	0.92598	0.715774	0.685348	0.740728	0.758939	0.879947	0.858281	0.861818	0.909206	0.941535	0.928995
506	0.932444	0.919602	0.705259	0.673776	0.74276	0.757255	0.869431	0.863976	0.841142	0.902189	0.925199	0.920425
517	0.930071	0.931185	0.708045	0.677115	0.747401	0.747985	0.872559	0.867109	0.844604	0.925937	0.926878	0.925346
528	0.922008	0.933834	0.685956	0.671376	0.740228	0.748727	0.869858	0.864816	0.847721	0.914667	0.933824	0.923971
539	0.92186	0.932438	0.694294	0.666222	0.731456	0.751608	0.871063	0.855597	0.844167	0.908935	0.940219	0.921297
550	0.918422	0.928588	0.691644	0.663373	0.736872	0.739729	0.870159	0.849259	0.83783	0.905952	0.93114	0.912122
561	0.927068	0.917678	0.693707	0.658089	0.73046	0.742892	0.862911	0.861521	0.833601	0.898803	0.920728	0.91556
572	0.923953	0.915471	0.680444	0.657154	0.734151	0.751188	0.871122	0.857102	0.836508	0.89963	0.919516	0.925462
583	0.92585	0.91823	0.677498	0.647705	0.725069	0.732022	0.864498	0.844876	0.834732	0.894704	0.919045	0.919687
594	0.923831	0.921321	0.678085	0.645765	0.723348	0.742289	0.861881	0.849287	0.826062	0.902589	0.91978	0.921608
605	0.927225	0.927374	0.6647	0.635397	0.711404	0.730216	0.860833	0.839414	0.827716	0.899573	0.921266	0.913429
616	0.917046	0.920153	0.667448	0.630126	0.717618	0.73855	0.86553	0.851271	0.830202	0.897335	0.925038	0.916762
627	0.93083	0.929632	0.660269	0.63304	0.712101	0.724433	0.857805	0.838544	0.828167	0.897313	0.917981	0.915473
638	0.919383	0.918758	0.642832	0.627832	0.714496	0.723855	0.854308	0.851269	0.82967	0.896612	0.924343	0.903133
649	0.914387	0.921329	0.648766	0.628586	0.700865	0.731417	0.860077	0.843184	0.82909	0.898968	0.915031	0.907717
660	0.923456	0.91885	0.649562	0.607092	0.700354	0.723212	0.856394	0.842114	0.817185	0.89245	0.923132	0.911833
671	0.931667	0.917	0.637523	0.61541	0.710309	0.723254	0.856436	0.838394	0.826405	0.885408	0.918147	0.910011
682	0.921152	0.914942	0.622239	0.619452	0.703596	0.716217	0.846888	0.830956	0.833398	0.889576	0.915255	0.904145
693	0.915243	0.912204	0.635506	0.606291	0.701722	0.72402	0.850285	0.832605	0.820093	0.890578	0.914839	0.899786
704	0.916675	0.913912	0.635563	0.605943	0.695651	0.71161	0.842411	0.823884	0.809444	0.898245	0.918788	0.908079
715	0.914914	0.909161	0.639471	0.60264	0.69542	0.709661	0.84701	0.833539	0.820184	0.891408	0.914114	0.905883
726	0.925098	0.908263	0.623152	0.590011	0.695152	0.704896	0.834894	0.82771	0.821983	0.882232	0.915862	0.914592
737	0.928989	0.910985	0.618064	0.590474	0.693468	0.706858	0.845226	0.818639	0.822213	0.886631	0.91306	0.90245
748	0.919411	0.917643	0.621057	0.582669	0.691429	0.706834	0.844361	0.816745	0.809646	0.889067	0.911102	0.908124
759	0.918449	0.917905	0.606547	0.580588	0.693998	0.704686	0.84266	0.824452	0.811579	0.886443	0.914807	0.898301
770	0.908668	0.916128	0.609566	0.575282	0.681877	0.698422	0.843491	0.827671	0.81516	0.880888	0.921141	0.908005
781	0.90941	0.915519	0.60319	0.571968	0.676836	0.702263	0.836495	0.821083	0.808936	0.882292	0.913557	0.89829
792	0.918244	0.918891	0.599113	0.564245	0.678251	0.702187	0.829476	0.822308	0.812866	0.883481	0.915304	0.901624
803	0.910133	0.907195	0.596509	0.558533	0.678518	0.698906	0.838315	0.813895	0.811262	0.874219	0.902614	0.900582
814	0.915982	0.908855	0.596153	0.554701	0.683497	0.684866	0.841588	0.808974	0.806549	0.874901	0.911147	0.90373
825	0.918945	0.907027	0.591521	0.549162	0.670488	0.690251	0.832377	0.81912	0.814137	0.876824	0.91287	0.898416
836	0.919524	0.911205	0.590172	0.548171	0.668339	0.69426	0.834242	0.809101	0.807895	0.885344	0.904231	0.897436
847	0.911622	0.904827	0.587265	0.556687	0.664862	0.685652	0.827203	0.807255	0.807645	0.876695	0.909061	0.897934
858	0.904751	0.90759	0.58324	0.545856	0.674342	0.688998	0.839933	0.821097	0.811994	0.88229	0.901082	0.887432
869	0.914665	0.901475	0.57116	0.538218	0.665119	0.68395	0.821644	0.816876	0.80373	0.869324	0.890801	0.89397
880	0.922813	0.899841	0.572431	0.536077	0.664237	0.696452	0.826221	0.80813	0.792162	0.877691	0.896958	0.896833
891	0.908328	0.907551	0.572116	0.542593	0.660308	0.676662	0.833773	0.819339	0.794338	0.866431	0.899205	0.890277
902	0.928444	0.89587	0.564968	0.530394	0.655542	0.667484	0.828535	0.806567	0.812095	0.872909	0.899976	0.891298
913	0.900245	0.909668	0.554645	0.53792	0.656576	0.674471	0.820817	0.803499	0.796154	0.874731	0.897288	0.887687
924	0.912009	0.906789	0.557867	0.532081	0.652622	0.677038	0.827176	0.801558	0.803659	0.872718	0.904368	0.895818
935	0.910231	0.911258	0.558868	0.533865	0.651924	0.671902	0.816832	0.803927	0.800869	0.863052	0.894069	0.895705
946	0.899582	0.902268	0.553046	0.517493	0.652255	0.674618	0.819677	0.796424	0.793131	0.857481	0.903693	0.886103
957	0.902866	0.899132	0.548572	0.531414	0.661023	0.666073	0.817751	0.802199	0.78613	0.863684	0.894536	0.890725
968	0.898867	0.903155	0.549629	0.523182	0.651524	0.666353	0.816738	0.803566	0.795699	0.856214	0.903019	0.886527
979	0.909496	0.905588	0.54575	0.51136	0.637703	0.661114	0.810849	0.802215	0.798324	0.86586	0.887846	0.883887
990	0.914004	0.906972	0.541248	0.520566	0.635594	0.657287	0.828121	0.798004	0.785586	0.859207	0.895297	0.882229
1001	0.906244	0.897511	0.538862	0.511922	0.641441	0.660528	0.809887	0.802377	0.799342	0.866111	0.899397	0.888046
1012	0.908738	0.885778	0.530682	0.505103	0.638589	0.661653	0.811795	0.799444	0.792256	0.858216	0.89968	0.88017
1023	0.910673	0.901819	0.527513	0.495872	0.634214	0.650585	0.820153	0.797978	0.788451	0.869259	0.900405	0.885566
1034	0.89951	0.89181	0.528603	0.496693	0.634664	0.66112	0.80581	0.791234	0.786921	0.855349	0.891326	0.883838
1045	0.906531	0.892882	0.514466	0.497678	0.634604	0.644567	0.814701	0.792857	0.792443	0.855175	0.891343	0.885235
1056	0.915625	0.900572	0.513198	0.492646	0.626054	0.651184	0.808606	0.78582	0.787046	0.849323	0.888536	0.881805
1067	0.90562	0.893622	0.509024	0.488057	0.638049	0.646812	0.808542	0.792436	0.790399	0.853362	0.901116	0.88943
1078	0.910353	0.894024	0.514931	0.489056	0.628644	0.652336	0.809162	0.787011	0.791165	0.856246	0.884404	0.885096
1089	0.902605	0.88791	0.497966	0.491047	0.625046	0.651244	0.80034	0.782605	0.784422	0.85431	0.891047	0.884767
1100	0.906021	0.904439	0.507029	0.489727	0.615244	0.644955	0.799317	0.770538	0.794515	0.856412	0.892754	0.880544
1111	0.90926	0.889958	0.494182	0.474659	0.62662	0.64523	0.788265	0.783312	0.791563	0.849136	0.892828	0.886002
1122	0.900729	0.904731	0.496452	0.474425	0.616586	0.643525	0.805074	0.779216	0.783863	0.856448	0.889608	0.88072
1133	0.900399	0.883689	0.500756	0.463373	0.629001	0.639265	0.794434	0.784707	0.781498	0.839	0.896366	0.879462
1144	0.904345	0.897721	0.495819	0.468135	0.612593	0.650622	0.790282	0.773989	0.778353	0.852872	0.894521	0.876165
1155	0.898336	0.897468	0.485191	0.461045	0.60434	0.6395	0.796797	0.77388	0.78122	0.853445	0.884988	0.878239
1166	0.894948	0.887837	0.476687	0.456194	0.614165	0.626803	0.796329	0.776231	0.787615	0.847297	0.882228	0.869521
1177	0.903244	0.896792	0.483131	0.457445	0.609271	0.623187	0.784577	0.793386	0.776458	0.850264	0.886048	0.880947
1188	0.891872	0.891091	0.473991	0.462264	0.609046	0.633069	0.79364	0.793116	0.776823	0.846489	0.892545	0.872226
1199	0.905208	0.893106	0.472934	0.457528	0.59897	0.627702	0.788665	0.777613	0.779816	0.847619	0.882816	0.879451
1210	0.888205	0.886243	0.48445	0.451896	0.603282	0.625757	0.796148	0.775764	0.777829	0.851368	0.889062	0.874351
1221	0.891136	0.890663	0.467695	0.452476	0.600472	0.619057	0.78488	0.769368	0.776378	0.845153	0.885735	0.876499
1232	0.905285	0.882328	0.462742	0.444675	0.598652	0.623651	0.783455	0.771594	0.784859	0.847001	0.881539	0.877401
1243	0.895046	0.880403	0.45923	0.441534	0.591555	0.624044	0.783125	0.77308	0.769408	0.859451	0.883208	0.871881
1254	0.901324	0.887303	0.463453	0.442405	0.595328	0.61524	0.778684	0.779834	0.780411	0.842492	0.888746	0.87485
1265	0.909322	0.891742	0.453663	0.436484	0.588183	0.62479	0.788167	0.768404	0.774013	0.842896	0.890431	0.868865
1276	0.896296	0.890532	0.457196	0.434566	0.594613	0.611702	0.789136	0.762011	0.77813	0.846779	0.888897	0.867249
1287	0.898264	0.881794	0.446	0.437449	0.581056	0.604576	0.785216	0.76904	0.781223	0.835105	0.865345	0.878392
1298	0.899368	0.887926	0.448163	0.424007	0.589345	0.621451	0.776835	0.770491	0.769435	0.839025	0.878093	0.86476
1309	0.908004	0.877676	0.440238	0.425202	0.592407	0.616141	0.773464	0.757384	0.768509	0.839286	0.876252	0.868679
1320	0.90652	0.873249	0.431833	0.421659	0.584537	0.616202	0.784603	0.761945	0.780111	0.835665	0.874672	0.868638
1331	0.889632	0.893007	0.43882	0.422318	0.578082	0.607665	0.777765	0.773791	0.783693	0.840008	0.880055	0.871631
1342	0.88504	0.88652	0.430395	0.40314	0.586328	0.602656	0.776403	0.75513	0.76887	0.847163	0.875694	0.869015
1353	0.893758	0.883926	0.423828	0.416262	0.580354	0.592978	0.777429	0.763497	0.777774	0.834878	0.873753	0.869196
1364	0.884712	0.88236	0.43158	0.411723	0.577843	0.590125	0.785127	0.759477	0.768675	0.837564	0.868787	0.867733
1375	0.881837	0.878122	0.419586	0.408029	0.574477	0.602496	0.769235	0.751673	0.769461	0.838281	0.868516	0.865006
1386	0.893781	0.880755	0.424111	0.412139	0.582098	0.597159	0.771994	0.749492	0.767869	0.836053	0.874493	0.877895
1397	0.900642	0.881738	0.41841	0.40146	0.57438	0.594864	0.780858	0.74768	0.765038	0.826363	0.876191	0.865979
1408	0.888793	0.881831	0.413482	0.400767	0.564233	0.597705	0.771431	0.755437	0.766322	0.821231	0.877316	0.857945
1419	0.890084	0.883297	0.404668	0.391113	0.573525	0.591106	0.77473	0.750873	0.765013	0.837538	0.877855	0.871061
1430	0.889975	0.88718	0.411743	0.389575	0.565546	0.582549	0.766622	0.749887	0.761266	0.834048	0.872333	0.864113
1441	0.886203	0.880812	0.408092	0.381657	0.561807	0.592875	0.756464	0.750162	0.773785	0.834792	0.882167	0.866275
1452	0.883331	0.87717	0.403167	0.385047	0.565172	0.594506	0.764232	0.745111	0.766464	0.831084	0.876545	0.855036
1463	0.88037	0.885276	0.404391	0.389573	0.563181	0.593702	0.774337	0.739623	0.752739	0.824592	0.878537	0.872798
1474	0.883995	0.881764	0.390878	0.382331	0.554924	0.587278	0.768636	0.746651	0.759484	0.832587	0.862996	0.862882
1485	0.892143	0.873495	0.388038	0.379662	0.555756	0.581643	0.760421	0.745353	0.751533	0.827022	0.873229	0.864889
1496	0.881446	0.876333	0.39476	0.36807	0.557053	0.573541	0.768017	0.75045	0.755818	0.834545	0.877456	0.863219
1507	0.894098	0.895973	0.396642	0.36521	0.558858	0.579938	0.758927	0.758301	0.75527	0.825274	0.876765	0.865878
1518	0.890102	0.873241	0.381674	0.367562	0.552781	0.580648	0.761708	0.74554	0.751878	0.815331	0.856929	0.868662
1529	0.896963	0.875902	0.384017	0.366985	0.546813	0.572203	0.763166	0.745597	0.763409	0.825179	0.865961	0.863718
1540	0.87891	0.8741	0.37034	0.356263	0.54607	0.577057	0.755938	0.747159	0.760207	0.823569	0.873709	0.854649
1551	0.883288	0.872223	0.379558	0.358812	0.553001	0.571627	0.757997	0.74436	0.761661	0.83352	0.869906	0.861285
1562	0.882549	0.880911	0.377895	0.352774	0.544174	0.57308	0.761965	0.749139	0.759498	0.827787	0.857642	0.861765
1573	0.882384	0.876544	0.372871	0.352914	0.552234	0.58736	0.757566	0.746748	0.752341	0.831184	0.862187	0.853868
1584	0.891877	0.86969	0.368391	0.351823	0.542158	0.572089	0.754544	0.732481	0.757885	0.830262	0.868876	0.849291
1595	0.880272	0.871611	0.375605	0.339762	0.542564	0.562474	0.759749	0.728722	0.754905	0.827925	0.867834	0.857592
1606	0.875782	0.87618	0.360406	0.357194	0.532669	0.567589	0.764823	0.735646	0.74898	0.825197	0.870218	0.856234
1617	0.88868	0.872891	0.35676	0.355217	0.536251	0.571081	0.759528	0.736003	0.751183	0.826342	0.863685	0.857286
1628	0.890265	0.864685	0.347599	0.336967	0.533239	0.565109	0.748634	0.732084	0.749712	0.82552	0.861304	0.865908
1639	0.886349	0.869421	0.352881	0.338676	0.529646	0.56004	0.739432	0.73273	0.75354	0.828001	0.868523	0.854558
1650	0.876036	0.872246	0.348811	0.332702	0.527339	0.56617	0.750294	0.732981	0.759706	0.82464	0.857562	0.84539
1661	0.870972	0.868125	0.344975	0.326479	0.536222	0.562086	0.742905	0.727928	0.757244	0.819248	0.870693	0.85072
1672	0.881222	0.871393	0.346721	0.337208	0.532799	0.553876	0.754263	0.728178	0.753495	0.820118	0.864294	0.853678
1683	0.896912	0.878377	0.343336	0.327516	0.536022	0.555476	0.746342	0.729216	0.745441	0.817123	0.859806	0.859186
1694	0.897042	0.870567	0.342257	0.321618	0.527031	0.560151	0.73698	0.726367	0.756778	0.810669	0.861657	0.854551
1705	0.883125	0.861777	0.333179	0.329394	0.518096	0.555728	0.745256	0.731148	0.743099	0.817769	0.868904	0.848913
1716	0.885938	0.867613	0.33621	0.33186	0.529958	0.556752	0.73803	0.727036	0.752719	0.801098	0.861472	0.854059
1727	0.875049	0.872641	0.330629	0.320036	0.519985	0.543028	0.73565	0.721283	0.740325	0.807686	0.85825	0.852232
1738	0.89033	0.871376	0.333102	0.309486	0.52167	0.540839	0.740439	0.722496	0.742868	0.813847	0.869437	0.85178
1749	0.870346	0.852132	0.337769	0.30826	0.512639	0.54001	0.739478	0.720194	0.738911	0.808304	0.859663	0.855415
1760	0.880203	0.868204	0.327887	0.320425	0.514093	0.543811	0.744466	0.722531	0.737784	0.814272	0.858131	0.86057
1771	0.87327	0.856425	0.316279	0.314067	0.509664	0.546459	0.737382	0.721606	0.734543	0.807295	0.851154	0.851253
1782	0.872438	0.863433	0.31863	0.306611	0.512098	0.534773	0.740105	0.722444	0.746439	0.822169	0.864951	0.850829
1793	0.866486	0.856014	0.311538	0.302136	0.50621	0.54343	0.744798	0.725444	0.742551	0.807641	0.853883	0.851056
1804	0.871365	0.864697	0.318691	0.297398	0.508508	0.530995	0.741721	0.726824	0.750712	0.80639	0.846722	0.855268
1815	0.863764	0.86243	0.306576	0.305515	0.510234	0.540294	0.730484	0.71655	0.740429	0.805711	0.864621	0.836274
1826	0.873266	0.862329	0.309533	0.298042	0.505173	0.535367	0.741052	0.71199	0.740648	0.806782	0.85635	0.848761
1837	0.866614	0.862008	0.306512	0.295332	0.502972	0.533067	0.736836	0.719021	0.745065	0.801415	0.850743	0.840405
1848	0.872886	0.85639	0.304383	0.305728	0.499159	0.532676	0.733454	0.713244	0.735358	0.804773	0.856493	0.845874
1859	0.870411	0.861551	0.306087	0.294106	0.506276	0.529231	0.727486	0.715496	0.748381	0.804232	0.852046	0.842467
1870	0.870263	0.858909	0.296688	0.296199	0.492994	0.531819	0.72426	0.710389	0.736103	0.807206	0.847586	0.838954
1881	0.886869	0.848334	0.292314	0.294753	0.492803	0.518535	0.725522	0.708794	0.742332	0.809439	0.847112	0.846678
1892	0.852389	0.858039	0.299531	0.293375	0.497388	0.518673	0.720578	0.713836	0.726136	0.805585	0.850128	0.850196
1903	0.874563	0.866358	0.291343	0.291177	0.488443	0.515841	0.728178	0.702819	0.74385	0.803607	0.850207	0.837398
1914	0.876217	0.864146	0.287294	0.279426	0.494138	0.525028	0.719972	0.703248	0.738419	0.799236	0.856402	0.846835
1925	0.8635	0.861808	0.285771	0.280933	0.488696	0.524429	0.734494	0.711762	0.735415	0.80039	0.845026	0.842911
1936	0.869215	0.859862	0.287763	0.280097	0.486034	0.517645	0.726343	0.698633	0.736156	0.800581	0.852368	0.841527
1947	0.865542	0.854728	0.283431	0.274579	0.491206	0.512103	0.723426	0.703427	0.726158	0.803356	0.841682	0.849621
1958	0.874804	0.840413	0.279914	0.2803	0.489315	0.515627	0.725016	0.700005	0.730784	0.801775	0.844853	0.83771
1969	0.864905	0.856471	0.270922	0.261094	0.485994	0.523874	0.726316	0.712756	0.734355	0.793992	0.850056	0.838901
1980	0.87503	0.862724	0.276275	0.262436	0.474891	0.512355	0.722796	0.698594	0.739335	0.802457	0.844052	0.835107
1991	0.868927	0.849699	0.274306	0.258855	0.481421	0.512614	0.717696	0.69957	0.730887	0.800626	0.848605	0.833577
2002	0.863595	0.848601	0.27341	0.258118	0.477147	0.502966	0.718058	0.705039	0.73111	0.794917	0.847996	0.841246
2013	0.862264	0.856739	0.263966	0.266125	0.476011	0.51342	0.723856	0.700951	0.731947	0.794083	0.8513	0.832284
2024	0.876793	0.85721	0.267646	0.252436	0.48243	0.506865	0.712946	0.701921	0.732464	0.792374	0.847834	0.839066
2035	0.860824	0.852004	0.260709	0.254307	0.479426	0.502138	0.715169	0.699306	0.731535	0.800848	0.84339	0.843013
2046	0.861063	0.852131	0.257401	0.256117	0.47943	0.511767	0.721285	0.703233	0.72194	0.790084	0.839666	0.840775
2057	0.869656	0.85427	0.263268	0.243743	0.464672	0.503204	0.712579	0.699223	0.725767	0.787691	0.847809	0.831349
2068	0.870067	0.85632	0.258876	0.253986	0.466857	0.496099	0.708049	0.702178	0.727646	0.781738	0.834822	0.828343
2079	0.864299	0.859507	0.254468	0.241939	0.474103	0.503106	0.724721	0.698698	0.731712	0.781109	0.840123	0.838496
2090	0.871573	0.848869	0.257209	0.237225	0.459458	0.503685	0.702226	0.697096	0.729538	0.795013	0.841824	0.8389
2101	0.857566	0.843678	0.256129	0.244575	0.466839	0.499877	0.711312	0.691159	0.73103	0.79745	0.846646	0.837336
2112	0.857788	0.858455	0.245564	0.236092	0.464495	0.496265	0.704591	0.696762	0.716421	0.795422	0.840907	0.836218
2123	0.87082	0.845105	0.238936	0.244966	0.462188	0.489168	0.702144	0.698971	0.72136	0.795084	0.843872	0.828829
2134	0.862354	0.847456	0.239016	0.22465	0.467192	0.487655	0.696185	0.692857	0.722365	0.787071	0.844217	0.832279
2145	0.859539	0.838742	0.238561	0.23968	0.468299	0.494805	0.713743	0.701262	0.720344	0.786259	0.847345	0.831186
2156	0.884495	0.837891	0.223854	0.23256	0.455708	0.497304	0.705309	0.69021	0.725742	0.791172	0.842666	0.831394
2167	0.860377	0.848338	0.236254	0.231485	0.456792	0.484531	0.6966	0.6929	0.722518	0.789851	0.841238	0.833152
2178	0.861674	0.843875	0.231019	0.221874	0.452621	0.487375	0.699801	0.685447	0.713053	0.787742	0.839075	0.839497
2189	0.859088	0.841644	0.23092	0.223809	0.455966	0.480468	0.703503	0.685223	0.726625	0.782797	0.83744	0.829205
2200	0.866873	0.847265	0.22748	0.219053	0.448834	0.473837	0.695244	0.684354	0.716975	0.790409	0.840882	0.826522
2211	0.855406	0.846858	0.226099	0.214156	0.451743	0.48834	0.69719	0.682664	0.722149	0.793183	0.832449	0.817214
2222	0.849472	0.843963	0.228716	0.223052	0.44653	0.486918	0.698219	0.687497	0.721198	0.787698	0.836257	0.825619
2233	0.862671	0.836852	0.21537	0.222377	0.453425	0.47906	0.708463	0.685606	0.720515	0.786044	0.82979	0.826802
2244	0.850484	0.85344	0.222458	0.212898	0.446158	0.473372	0.704167	0.676404	0.722016	0.78202	0.826769	0.820764
2255	0.865403	0.846598	0.214992	0.216035	0.443306	0.473379	0.70259	0.67079	0.714629	0.789709	0.838666	0.825535
2266	0.852054	0.840684	0.215655	0.206845	0.444523	0.48103	0.702448	0.685377	0.710767	0.781092	0.837124	0.827731
2277	0.868561	0.846487	0.21044	0.211737	0.444443	0.476456	0.70046	0.683402	0.709519	0.786492	0.83087	0.82387
2288	0.865011	0.841094	0.204551	0.21099	0.433684	0.475007	0.688851	0.681382	0.70829	0.780572	0.829268	0.818528
2299	0.862331	0.839715	0.206283	0.2059	0.446768	0.474072	0.695615	0.676685	0.711826	0.775117	0.844229	0.823633
2310	0.854417	0.848366	0.19916	0.198146	0.436516	0.469452	0.688894	0.681568	0.712064	0.774428	0.82907	0.830772
2321	0.863225	0.839984	0.21085	0.197309	0.434307	0.47808	0.696077	0.667724	0.71215	0.783603	0.824612	0.826389
2332	0.85153	0.837513	0.201777	0.202984	0.440902	0.465402	0.685973	0.676581	0.718984	0.785108	0.828778	0.842642
2343	0.859503	0.835493	0.198368	0.197863	0.427932	0.468035	0.696485	0.675507	0.722594	0.774957	0.834984	0.821822
2354	0.85603	0.838544	0.190591	0.193821	0.440503	0.469304	0.689718	0.666286	0.718752	0.779949	0.829569	0.823766
2365	0.851892	0.848163	0.196864	0.196868	0.429307	0.463329	0.68537	0.667829	0.712676	0.784101	0.825267	0.829666
2376	0.856915	0.83848	0.204783	0.193326	0.4291	0.452067	0.684053	0.675221	0.716618	0.774562	0.81846	0.818583
2387	0.849038	0.837576	0.192371	0.196882	0.426027	0.454053	0.686805	0.666548	0.707909	0.774506	0.829967	0.815881
2398	0.862205	0.836074	0.192359	0.184618	0.425564	0.450313	0.693461	0.667099	0.709769	0.773182	0.828781	0.824227
2409	0.846616	0.842624	0.178563	0.18398	0.421385	0.458253	0.683342	0.671897	0.705005	0.773804	0.826338	0.824686
2420	0.848644	0.844517	0.181444	0.189498	0.425314	0.454638	0.696771	0.661074	0.706036	0.773528	0.826801	0.827186
2431	0.850496	0.83418	0.17972	0.180542	0.420431	0.450271	0.680448	0.666491	0.713939	0.774579	0.826974	0.813131
2442	0.85578	0.84256	0.17484	0.186634	0.425692	0.456374	0.68123	0.668545	0.70237	0.76106	0.830078	0.812428
2453	0.859824	0.836753	0.173665	0.170642	0.417605	0.450099	0.674284	0.669702	0.702065	0.77017	0.828949	0.813638
2464	0.852079	0.846265	0.183759	0.168541	0.420556	0.446211	0.689688	0.663126	0.697926	0.766103	0.831117	0.827307
2475	0.849606	0.834693	0.180726	0.159557	0.417612	0.448046	0.66968	0.673354	0.713796	0.776941	0.823414	0.8109
2486	0.846668	0.835287	0.167439	0.165749	0.416421	0.446217	0.676477	0.671918	0.701874	0.772203	0.828632	0.813994
2497	0.86304	0.844896	0.173331	0.165194	0.416787	0.449692	0.672942	0.664356	0.709156	0.764374	0.827069	0.826677
2508	0.858091	0.831536	0.164546	0.15926	0.405181	0.437905	0.683632	0.660092	0.715312	0.771336	0.827847	0.824683
2519	0.850985	0.84925	0.159653	0.164385	0.41576	0.439416	0.673422	0.659157	0.705154	0.771217	0.821597	0.826576
2530	0.847795	0.836276	0.160914	0.160483	0.417867	0.436198	0.682855	0.663314	0.694074	0.768515	0.821236	0.810101
2541	0.858738	0.832906	0.161207	0.161929	0.409911	0.442582	0.671281	0.660576	0.700273	0.768283	0.828983	0.805466
2552	0.847248	0.83848	0.152649	0.157439	0.406543	0.438326	0.669563	0.655698	0.698888	0.763752	0.82435	0.817607
2563	0.852757	0.847717	0.157202	0.15237	0.407336	0.430862	0.674436	0.665514	0.703592	0.774323	0.823876	0.816342
2574	0.847927	0.830951	0.152578	0.150255	0.398997	0.439045	0.672627	0.652043	0.691224	0.75888	0.826944	0.815158
2585	0.843619	0.830041	0.155181	0.158182	0.401459	0.433754	0.668484	0.654817	0.705862	0.762515	0.824846	0.813065
2596	0.843341	0.82341	0.148018	0.151307	0.407279	0.429028	0.668838	0.650224	0.701289	0.774053	0.830471	0.816017
2607	0.845139	0.829696	0.143874	0.145323	0.389437	0.442366	0.675387	0.660001	0.691347	0.767768	0.815088	0.814085
2618	0.837912	0.823315	0.1471	0.144441	0.397094	0.426274	0.67332	0.658603	0.694528	0.761717	0.824972	0.80887
2629	0.849421	0.833129	0.149192	0.141874	0.397052	0.435896	0.669503	0.664011	0.707069	0.758517	0.820008	0.809866
2640	0.848847	0.824793	0.139946	0.131465	0.394907	0.441919	0.663064	0.642138	0.695751	0.751545	0.818057	0.806734
2651	0.847607	0.831249	0.139561	0.140458	0.393891	0.427316	0.651718	0.653968	0.70721	0.755757	0.827652	0.817838
2662	0.84217	0.819965	0.140138	0.1374	0.395785	0.422673	0.664643	0.655433	0.698943	0.760808	0.812649	0.813479
2673	0.855806	0.831993	0.135265	0.137524	0.389497	0.424878	0.664827	0.66105	0.697421	0.759171	0.816877	0.80835
2684	0.846515	0.828925	0.136065	0.133694	0.392672	0.422202	0.662569	0.645151	0.698709	0.761662	0.812877	0.81296
2695	0.846125	0.825121	0.137472	0.134763	0.384951	0.428328	0.670327	0.645422	0.6977	0.75669	0.816068	0.810353
2706	0.835298	0.834102	0.129375	0.131032	0.386755	0.412555	0.661528	0.65177	0.691527	0.75358	0.811581	0.810861
2717	0.841786	0.825366	0.127748	0.135414	0.386994	0.427003	0.662314	0.64724	0.690279	0.761193	0.821965	0.815647
2728	0.840586	0.826858	0.121221	0.129527	0.384512	0.413478	0.650128	0.652105	0.6913	0.750743	0.81289	0.816098
2739	0.833938	0.821185	0.116378	0.126746	0.388255	0.411574	0.669895	0.639759	0.686812	0.750206	0.815187	0.805656
2750	0.844285	0.838121	0.121284	0.125466	0.372147	0.415381	0.660003	0.643322	0.688147	0.754942	0.816856	0.812914
2761	0.832471	0.812571	0.118107	0.124303	0.381058	0.409757	0.670629	0.646124	0.691317	0.747725	0.821386	0.804365
2772	0.840623	0.822443	0.120717	0.122808	0.374298	0.410924	0.655767	0.637872	0.691543	0.752604	0.806507	0.811099
2783	0.839222	0.825138	0.116847	0.114575	0.379233	0.412501	0.658391	0.637669	0.691655	0.757727	0.81047	0.805617
2794	0.837941	0.816103	0.119122	0.117084	0.376402	0.406119	0.650472	0.645717	0.691497	0.755941	0.810331	0.79822
2805	0.842836	0.811859	0.115956	0.117379	0.375282	0.412994	0.658213	0.633095	0.693747	0.75187	0.811229	0.805747
2816	0.831638	0.812853	0.116062	0.109806	0.378642	0.412284	0.661009	0.630401	0.686488	0.758237	0.821883	0.797251
2827	0.839552	0.827469	0.106105	0.114665	0.373011	0.414907	0.659896	0.638401	0.695066	0.745725	0.816	0.803801
2838	0.83445	0.830622	0.104112	0.11409	0.366879	0.407802	0.656901	0.634429	0.687922	0.750079	0.812194	0.795816
2849	0.855338	0.827745	0.103617	0.10841	0.368447	0.402071	0.659796	0.635575	0.690331	0.758812	0.812159	0.797823
2860	0.843611	0.826317	0.103785	0.114153	0.358646	0.404798	0.655626	0.633213	0.68328	0.752796	0.802843	0.807754
2871	0.8383	0.82342	0.105269	0.105756	0.365969	0.403992	0.649148	0.631702	0.692151	0.754407	0.810814	0.79755
2882	0.838565	0.820658	0.104265	0.100744	0.359892	0.39448	0.651375	0.639335	0.690183	0.753769	0.810114	0.796573
2893	0.847555	0.802555	0.101567	0.098829	0.364736	0.393377	0.643381	0.631799	0.695486	0.750191	0.806965	0.79911
2904	0.830982	0.817269	0.101765	0.104354	0.361639	0.405743	0.654379	0.624801	0.677173	0.744055	0.811349	0.803583
2915	0.838795	0.824669	0.092263	0.098338	0.359958	0.39765	0.658816	0.638386	0.684327	0.754695	0.810366	0.800453
2926	0.835671	0.819209	0.088201	0.094131	0.352268	0.390954	0.648976	0.639633	0.684	0.74838	0.808804	0.789948
2937	0.821563	0.816696	0.095009	0.093885	0.361012	0.395055	0.647409	0.638051	0.685863	0.736686	0.80713	0.807009
2948	0.852766	0.817498	0.088792	0.096758	0.355815	0.391431	0.64627	0.632291	0.675867	0.745045	0.812972	0.798901
2959	0.834618	0.801884	0.092792	0.092542	0.353761	0.382854	0.640352	0.630088	0.686384	0.739116	0.797466	0.798709
2970	0.82587	0.813605	0.085479	0.095827	0.351539	0.388772	0.640101	0.627101	0.686576	0.743073	0.805803	0.798563
2981	0.841342	0.818038	0.084672	0.091601	0.358315	0.386188	0.645637	0.628132	0.670418	0.73655	0.811347	0.803668
2992	0.826632	0.815367	0.084416	0.085243	0.34653	0.37988	0.642258	0.63208	0.681488	0.742994	0.808386	0.790675
3003	0.837362	0.812019	0.081677	0.085105	0.349692	0.382454	0.636024	0.621745	0.681907	0.748565	0.799284	0.796065
3014	0.831345	0.824054	0.078916	0.079894	0.350489	0.388929	0.630804	0.615692	0.682421	0.730835	0.804812	0.79608
3025	0.827029	0.810193	0.082862	0.084493	0.357449	0.383895	0.641926	0.629261	0.674977	0.739221	0.797772	0.799107
3036	0.825268	0.803053	0.082293	0.081375	0.34895	0.384609	0.639607	0.621298	0.670408	0.743301	0.7925	0.798628
3047	0.828175	0.815214	0.07143	0.091587	0.339647	0.377471	0.630997	0.621543	0.672812	0.740288	0.800358	0.79586
3058	0.82734	0.806371	0.070813	0.083525	0.346886	0.377704	0.63307	0.617195	0.680485	0.738761	0.803583	0.795454
3069	0.838811	0.810955	0.070448	0.068467	0.345626	0.382008	0.636124	0.622672	0.677599	0.749385	0.784731	0.787954
3080	0.841549	0.81495	0.070004	0.079891	0.339451	0.380361	0.628492	0.617858	0.667871	0.731214	0.801428	0.784503
3091	0.843032	0.810791	0.072541	0.076144	0.341805	0.378289	0.634714	0.61223	0.677008	0.735591	0.794879	0.7859
3102	0.834486	0.813696	0.064861	0.076173	0.34686	0.38793	0.624513	0.619799	0.676874	0.729468	0.794393	0.789841
3113	0.840543	0.813165	0.069664	0.076058	0.333037	0.374011	0.631469	0.611086	0.683957	0.739889	0.802978	0.794705
3124	0.831889	0.813831	0.061807	0.065596	0.340464	0.370484	0.631511	0.615983	0.666975	0.742848	0.796535	0.789349
3135	0.834364	0.809833	0.045415	0.067337	0.340654	0.366861	0.622395	0.607681	0.67887	0.738749	0.799351	0.786582
3146	0.822643	0.807865	0.059682	0.06092	0.334183	0.368552	0.628859	0.603957	0.669909	0.729528	0.795026	0.792271
3157	0.826209	0.803604	0.068576	0.067984	0.331194	0.364661	0.638889	0.613048	0.676185	0.735085	0.792098	0.788903
3168	0.815198	0.814909	0.057321	0.059963	0.3255	0.367737	0.632403	0.602157	0.674069	0.735549	0.798827	0.795315
3179	0.834051	0.820662	0.056725	0.067721	0.333345	0.369913	0.625198	0.612799	0.669938	0.737045	0.791033	0.787441
3190	0.833958	0.813638	0.056294	0.056193	0.332641	0.357864	0.625822	0.604517	0.679042	0.727162	0.788558	0.786535
3201	0.827882	0.800251	0.052624	0.06149	0.3284	0.372236	0.63137	0.612543	0.66881	0.733416	0.798041	0.786298
3212	0.817968	0.804218	0.047498	0.06022	0.330895	0.364373	0.621659	0.614286	0.670464	0.725715	0.789681	0.785071
3223	0.826648	0.807605	0.046754	0.058813	0.331606	0.354339	0.636513	0.610669	0.667207	0.730561	0.796328	0.785918
3234	0.818895	0.816393	0.046762	0.059112	0.317489	0.355384	0.615987	0.608373	0.662122	0.728176	0.802009	0.787586
3245	0.828034	0.814538	0.053846	0.046439	0.316909	0.356103	0.618499	0.613614	0.663157	0.721685	0.787455	0.788121
3256	0.81741	0.806845	0.039359	0.044138	0.32307	0.358413	0.622621	0.603699	0.66231	0.715791	0.797411	0.79177
3267	0.822846	0.80846	0.044055	0.053927	0.318233	0.359744	0.62726	0.609424	0.668719	0.715433	0.79284	0.781696
3278	0.821579	0.803159	0.03826	0.057888	0.315482	0.35053	0.619496	0.602338	0.658077	0.729932	0.783919	0.773386
3289	0.824069	0.810925	0.051238	0.043592	0.3143	0.354718	0.627654	0.605405	0.668408	0.723488	0.787345	0.785491
3300	0.823398	0.796598	0.038354	0.037329	0.315875	0.353654	0.616377	0.598932	0.659487	0.732302	0.783335	0.775499
3311	0.832598	0.803151	0.033549	0.037319	0.314022	0.343985	0.608434	0.608365	0.667291	0.720919	0.802697	0.774939
3322	0.824359	0.802968	0.027987	0.035134	0.312191	0.350458	0.623534	0.592669	0.660391	0.721365	0.790256	0.776855
3333	0.814417	0.805703	0.03081	0.040257	0.306448	0.34935	0.597595	0.600529	0.669256	0.728348	0.786342	0.786397
3344	0.830161	0.802455	0.025345	0.03098	0.312776	0.350184	0.614315	0.607896	0.667065	0.721257	0.787393	0.782628
3355	0.824665	0.804602	0.029571	0.039573	0.306791	0.343449	0.620805	0.597834	0.659658	0.717321	0.790278	0.778913
3366	0.81926	0.806226	0.024338	0.031927	0.306197	0.3449	0.616329	0.60125	0.653996	0.72078	0.794574	0.769354
3377	0.8234	0.801304	0.029987	0.047603	0.294318	0.350308	0.617488	0.595889	0.652523	0.720192	0.785727	0.792564
3388	0.823378	0.79725	0.023217	0.038745	0.308441	0.341817	0.609562	0.593241	0.664481	0.717521	0.789552	0.770036
3399	0.812602	0.808452	0.025855	0.029924	0.303893	0.350708	0.617374	0.60101	0.650111	0.721273	0.783451	0.783157
3410	0.812779	0.808694	0.02373	0.034997	0.308303	0.343954	0.606813	0.592939	0.654265	0.714531	0.786515	0.775404
3421	0.834777	0.808976	0.018556	0.024589	0.296115	0.346506	0.606412	0.589104	0.664956	0.716975	0.794777	0.782144
3432	0.820277	0.802129	0.018443	0.028147	0.29993	0.33682	0.605177	0.591568	0.662798	0.719253	0.784897	0.771776
3443	0.802521	0.795785	0.015302	0.023917	0.299462	0.338416	0.6073	0.585193	0.656551	0.714651	0.788164	0.769329
3454	0.82191	0.802059	0.013941	0.024215	0.292724	0.338106	0.5996	0.577125	0.65804	0.709167	0.787666	0.771064
3465	0.823541	0.802665	0.018501	0.029639	0.296755	0.334261	0.60492	0.585169	0.651792	0.7185	0.78369	0.780348
3476	0.81752	0.812649	0.012437	0.019323	0.302602	0.334006	0.611499	0.588551	0.643065	0.707243	0.791168	0.769087
3487	0.812171	0.803499	0.008428	0.018094	0.296684	0.324394	0.602	0.583518	0.656011	0.715337	0.775272	0.7767
3498	0.816505	0.799577	0.003244	0.023617	0.281237	0.342348	0.606238	0.585006	0.647716	0.724447	0.784483	0.771624
3509	0.812011	0.795433	0.01164	0.020456	0.28213	0.334338	0.603795	0.593877	0.652962	0.716794	0.777629	0.773225
3520	0.805494	0.800895	-8.9e-05	0.003861	0.296271	0.333846	0.604882	0.58714	0.64606	0.722016	0.777964	0.775099
3531	0.813601	0.796619	0.008699	0.017403	0.288448	0.335453	0.609262	0.579612	0.658193	0.709926	0.779169	0.775435
3542	0.802236	0.796104	0.001827	0.019734	0.286343	0.327875	0.592024	0.591648	0.654914	0.716553	0.784029	0.777089
3553	0.826536	0.795312	0.000548	0.012603	0.295654	0.326237	0.597442	0.588217	0.658036	0.71127	0.782562	0.769635
3564	0.816062	0.794636	-0.0022	0.009325	0.2892	0.329485	0.601454	0.585501	0.660637	0.713726	0.779757	0.773728
3575	0.824425	0.786197	5.7e-05	0.008171	0.291011	0.32676	0.597671	0.585623	0.652407	0.706355	0.784656	0.769491
3586	0.807093	0.8032	0.005284	0.003292	0.285717	0.326523	0.593317	0.57428	0.642642	0.709148	0.76837	0.770751
3597	0.821106	0.792313	0.000198	0.00055	0.289788	0.324535	0.592143	0.587762	0.647743	0.710191	0.777769	0.775116
Rab43- Concentration Curve	[TRAPP] nM
Time (s)	0	0	300	300	150	150	75	75	37	37	18	18
0	1	1	1	1	1	1	1	1	1	1	1	1
11	0.948446	0.973361	0.910098	0.93115	0.955046	0.964053	0.974603	0.977979	0.976859	0.970086	0.968644	0.981286
22	0.920157	0.94178	0.863748	0.874405	0.910836	0.948023	0.96415	0.95893	0.959083	0.963904	0.938644	0.964455
33	0.92068	0.925266	0.820719	0.821689	0.862855	0.909064	0.968578	0.938817	0.927709	0.930193	0.928867	0.930804
44	0.91981	0.907965	0.782547	0.773556	0.827356	0.887048	0.957706	0.912292	0.920987	0.920061	0.925488	0.924078
55	0.918628	0.893925	0.734797	0.72859	0.801978	0.856358	0.968036	0.884918	0.897327	0.895035	0.911038	0.903998
66	0.915629	0.873921	0.702681	0.686297	0.756293	0.828462	0.927424	0.864621	0.871331	0.894055	0.892254	0.893635
77	0.902137	0.850569	0.663967	0.646907	0.729638	0.789951	0.89726	0.841974	0.868997	0.869768	0.882346	0.86216
88	0.895543	0.839581	0.631888	0.601436	0.69854	0.760443	0.875638	0.823572	0.842067	0.831895	0.858678	0.864313
99	0.875184	0.82345	0.605137	0.580598	0.678965	0.727505	0.845222	0.800736	0.818707	0.824946	0.842264	0.842894
110	0.862844	0.807052	0.569482	0.545802	0.661391	0.698213	0.821799	0.77399	0.801964	0.805598	0.831142	0.825504
121	0.851237	0.777857	0.548626	0.506795	0.637788	0.673243	0.806629	0.760536	0.785968	0.794353	0.814495	0.811959
132	0.84946	0.777248	0.517697	0.476057	0.605601	0.645927	0.785222	0.7424	0.768122	0.782706	0.803056	0.790522
143	0.832951	0.760545	0.481101	0.458562	0.581858	0.63019	0.763473	0.720492	0.753353	0.765828	0.784323	0.788966
154	0.823678	0.74248	0.458167	0.424712	0.55195	0.59413	0.756155	0.708399	0.739466	0.748365	0.772009	0.766046
165	0.81481	0.735485	0.446833	0.408253	0.539568	0.57731	0.740236	0.690002	0.714929	0.727515	0.763259	0.745412
176	0.797843	0.707409	0.427947	0.382735	0.505555	0.560914	0.720934	0.673478	0.708606	0.720549	0.74242	0.735516
187	0.782006	0.701312	0.400909	0.369769	0.492712	0.530594	0.699477	0.653936	0.683911	0.696058	0.733425	0.727304
198	0.775228	0.686765	0.376119	0.347726	0.485553	0.517142	0.693617	0.645285	0.682052	0.685216	0.717771	0.703788
209	0.76156	0.666322	0.370704	0.318857	0.456123	0.504159	0.664565	0.615703	0.662072	0.665166	0.704022	0.695217
220	0.756369	0.667451	0.341702	0.309321	0.436168	0.473836	0.65321	0.604806	0.64235	0.658979	0.68983	0.688463
231	0.736115	0.654361	0.33294	0.290234	0.42187	0.459762	0.632627	0.580956	0.637521	0.645742	0.67326	0.660162
242	0.734842	0.646006	0.31075	0.265522	0.406617	0.452363	0.623031	0.563474	0.638206	0.630472	0.658288	0.648075
253	0.723634	0.637811	0.289808	0.248015	0.390209	0.42451	0.607134	0.53635	0.607862	0.619705	0.65951	0.65266
264	0.71046	0.618769	0.276455	0.242253	0.36797	0.420514	0.585105	0.534172	0.599671	0.610484	0.650007	0.632357
275	0.686512	0.607328	0.28007	0.221806	0.348362	0.403072	0.574218	0.507936	0.585915	0.592914	0.635043	0.623409
286	0.687451	0.610884	0.257951	0.220045	0.341804	0.380566	0.561941	0.497733	0.578803	0.577211	0.617319	0.615888
297	0.680998	0.602506	0.244994	0.203614	0.32723	0.372972	0.548302	0.487661	0.56866	0.571642	0.609345	0.600047
308	0.672822	0.586262	0.238405	0.18658	0.312023	0.360341	0.521023	0.472252	0.543052	0.561251	0.595943	0.596608
319	0.657869	0.575968	0.231885	0.18355	0.306659	0.349403	0.518466	0.465371	0.538212	0.548245	0.595124	0.575547
330	0.659794	0.562276	0.218783	0.173552	0.29655	0.333183	0.504371	0.45975	0.528945	0.535358	0.574618	0.575731
341	0.648406	0.551891	0.207186	0.166852	0.278132	0.328011	0.494498	0.446583	0.519876	0.522115	0.574587	0.565901
352	0.628354	0.542644	0.196009	0.152411	0.268148	0.313256	0.473838	0.43696	0.501346	0.525415	0.558669	0.553704
363	0.624017	0.536497	0.194919	0.146915	0.2572	0.300134	0.467192	0.433536	0.493842	0.514907	0.545048	0.544019
374	0.62013	0.540511	0.183455	0.133669	0.243991	0.285478	0.456256	0.418476	0.491557	0.507104	0.539822	0.530087
385	0.608794	0.515198	0.179187	0.126209	0.239671	0.276413	0.437282	0.410676	0.468771	0.483625	0.525455	0.518623
396	0.601515	0.504418	0.16793	0.127176	0.229039	0.273797	0.431625	0.405634	0.468327	0.487447	0.514428	0.507335
407	0.582448	0.489209	0.166801	0.114471	0.222474	0.261215	0.426062	0.387768	0.468081	0.471998	0.508394	0.505713
418	0.578376	0.489309	0.15658	0.107403	0.21729	0.250087	0.407655	0.388932	0.449387	0.465982	0.497456	0.496402
429	0.573058	0.472908	0.15302	0.101314	0.19641	0.23791	0.400557	0.376102	0.436483	0.447633	0.490405	0.483525
440	0.56047	0.474349	0.131746	0.101295	0.195121	0.23363	0.395762	0.371762	0.42883	0.439147	0.484538	0.47634
451	0.556783	0.455496	0.134522	0.093759	0.184087	0.227333	0.383392	0.359426	0.418402	0.446809	0.474604	0.46866
462	0.551042	0.450514	0.136632	0.086103	0.17877	0.218333	0.37208	0.355363	0.409766	0.430139	0.467102	0.455007
473	0.531988	0.439202	0.126681	0.079008	0.170294	0.218109	0.367992	0.350406	0.404252	0.421394	0.460084	0.451821
484	0.532074	0.437232	0.121541	0.076464	0.168691	0.200795	0.354944	0.335802	0.397776	0.41822	0.456324	0.441971
495	0.518231	0.435754	0.122559	0.082713	0.157311	0.200936	0.345323	0.333449	0.389204	0.399028	0.447198	0.430806
506	0.51191	0.4153	0.114574	0.077086	0.1488	0.18495	0.339591	0.328831	0.378608	0.400369	0.432563	0.430429
517	0.490278	0.409609	0.112505	0.060422	0.147891	0.187496	0.32781	0.31963	0.373229	0.392989	0.434182	0.426587
528	0.478753	0.403755	0.107554	0.065107	0.13583	0.18392	0.319468	0.313768	0.362559	0.387807	0.416981	0.4164
539	0.47285	0.388598	0.097632	0.058502	0.131594	0.165907	0.315414	0.311414	0.359915	0.364872	0.414646	0.40631
550	0.482134	0.387223	0.106352	0.060616	0.130669	0.160052	0.299976	0.30638	0.34963	0.377006	0.413793	0.395275
561	0.458278	0.37106	0.092087	0.053411	0.122677	0.166565	0.300487	0.293067	0.337299	0.3617	0.40166	0.38677
572	0.453654	0.373785	0.091049	0.039531	0.111568	0.156953	0.289206	0.290462	0.335156	0.348697	0.38738	0.38763
583	0.442424	0.365926	0.085191	0.048619	0.112795	0.149585	0.284273	0.287452	0.33376	0.34926	0.382265	0.378434
594	0.443905	0.352038	0.085623	0.048133	0.112549	0.143737	0.285126	0.276839	0.324048	0.341071	0.379281	0.370313
605	0.425564	0.342787	0.080679	0.044718	0.094142	0.135122	0.270336	0.277276	0.315707	0.332388	0.365858	0.360322
616	0.409714	0.337925	0.080441	0.043673	0.096058	0.134207	0.264087	0.260674	0.310301	0.330222	0.369169	0.357295
627	0.399851	0.334974	0.074427	0.046466	0.086271	0.131557	0.259049	0.261552	0.299196	0.325787	0.354612	0.355293
638	0.416133	0.337187	0.07303	0.040767	0.095707	0.124668	0.263057	0.252806	0.303032	0.30865	0.348561	0.342454
649	0.384964	0.326649	0.06775	0.038191	0.084637	0.103055	0.247558	0.245513	0.293637	0.315798	0.34582	0.335482
660	0.387802	0.327158	0.077794	0.033931	0.084381	0.095548	0.24786	0.246993	0.288891	0.307744	0.337951	0.336913
671	0.381724	0.305734	0.076141	0.034313	0.072471	0.0928	0.238552	0.244501	0.285	0.302452	0.332541	0.326912
682	0.37004	0.304595	0.066799	0.031419	0.073974	0.084589	0.225299	0.23522	0.26801	0.292056	0.331864	0.318501
693	0.368961	0.297675	0.065712	0.031407	0.064894	0.079875	0.222575	0.231832	0.262446	0.288572	0.319633	0.321772
704	0.354278	0.294462	0.068494	0.029473	0.063723	0.075583	0.216233	0.229099	0.261402	0.279571	0.307842	0.314175
715	0.358415	0.289385	0.066272	0.021233	0.060643	0.079288	0.212406	0.222448	0.262651	0.279314	0.306686	0.304781
726	0.340792	0.277527	0.064725	0.030217	0.064191	0.077571	0.215878	0.220452	0.248253	0.273247	0.308443	0.297539
737	0.339561	0.27544	0.056305	0.022506	0.058154	0.071051	0.212034	0.217492	0.248972	0.267186	0.295618	0.291857
748	0.32748	0.269405	0.058066	0.019049	0.049754	0.066083	0.193516	0.215578	0.237556	0.265029	0.285997	0.287986
759	0.319482	0.275486	0.056767	0.017209	0.049369	0.069232	0.198907	0.213385	0.244408	0.257897	0.288428	0.278591
770	0.31256	0.255103	0.050936	0.022477	0.047488	0.065018	0.184092	0.209935	0.227936	0.252847	0.282346	0.278375
781	0.317486	0.255466	0.048193	0.01681	0.04548	0.058323	0.184325	0.203565	0.224538	0.246281	0.27801	0.276991
792	0.308291	0.240169	0.048707	0.01585	0.046041	0.054194	0.185337	0.197677	0.221327	0.249024	0.265105	0.274747
803	0.292875	0.246525	0.050906	0.015813	0.034942	0.052547	0.178739	0.200369	0.214709	0.241076	0.266248	0.260299
814	0.285772	0.240092	0.04685	0.00721	0.037546	0.050131	0.172194	0.196447	0.212041	0.231863	0.259744	0.257693
825	0.28579	0.23021	0.053699	0.007331	0.038032	0.053874	0.169292	0.183638	0.201389	0.228627	0.25998	0.260332
836	0.282541	0.225916	0.048064	0.018298	0.026119	0.051566	0.16448	0.184951	0.204216	0.228228	0.251518	0.244458
847	0.265116	0.217584	0.045142	0.013213	0.026285	0.048065	0.160061	0.181212	0.197457	0.217269	0.246625	0.24594
858	0.261649	0.218833	0.046263	0.010545	0.022881	0.047284	0.15602	0.179252	0.195503	0.216324	0.242555	0.240564
869	0.249664	0.215726	0.046109	0.013331	0.027984	0.042335	0.156569	0.175442	0.192886	0.212418	0.245408	0.236342
880	0.254783	0.20479	0.047004	0.004284	0.019678	0.034196	0.148222	0.171649	0.195172	0.211313	0.23774	0.241057
891	0.245002	0.206862	0.04903	0.017321	0.02091	0.04786	0.143633	0.164905	0.180214	0.204515	0.229595	0.227141
902	0.240731	0.195332	0.039167	0.010371	0.01549	0.037029	0.141547	0.164507	0.182921	0.198034	0.232037	0.224618
913	0.253528	0.185489	0.043123	0.006882	0.017131	0.044494	0.143507	0.166566	0.175781	0.198109	0.21971	0.226425
924	0.230445	0.1884	0.030296	0.003803	0.016813	0.037814	0.132876	0.15164	0.17284	0.192013	0.226453	0.220704
935	0.235493	0.194627	0.030665	0.000328	0.01123	0.038546	0.126154	0.158384	0.167077	0.192735	0.213509	0.210043
946	0.226101	0.173314	0.031584	0.004272	0.010025	0.028975	0.131029	0.154531	0.158345	0.18785	0.214406	0.216755
957	0.213677	0.169562	0.029489	0.007398	0.007387	0.031328	0.124352	0.157881	0.159696	0.18197	0.213569	0.205749
968	0.210573	0.175167	0.025811	0.001275	0.014343	0.028885	0.126266	0.150593	0.158971	0.185055	0.204394	0.2033
979	0.208609	0.160415	0.027499	0.002328	0.002086	0.030395	0.122036	0.1497	0.156121	0.177075	0.202667	0.19411
990	0.206511	0.157524	0.018725	0.001496	0.008127	0.030211	0.116794	0.144069	0.147869	0.176434	0.191858	0.196192
1001	0.206777	0.156666	0.015313	0.003423	0.003724	0.035383	0.113194	0.144447	0.145889	0.165029	0.197559	0.188671
1012	0.191703	0.15303	0.017489	0.000273	0.004574	0.028397	0.102523	0.144074	0.148732	0.170192	0.194566	0.194615
1023	0.177667	0.158798	0.018174	0.004402	0.006331	0.03027	0.108664	0.139099	0.14124	0.173094	0.187667	0.180446
1034	0.184689	0.144258	0.019282	-0.00221	0.007319	0.026806	0.104508	0.139814	0.13567	0.16591	0.187715	0.185697
1045	0.175352	0.143241	0.019592	0.002002	0.004159	0.026005	0.106265	0.136388	0.138036	0.157391	0.182812	0.181689
1056	0.166295	0.135119	0.020154	0.005236	-0.001	0.027991	0.103016	0.131644	0.138314	0.156711	0.184774	0.179551
1067	0.169308	0.124403	0.019023	-0.00013	0.004906	0.030634	0.103141	0.132948	0.137088	0.156549	0.175854	0.175228
1078	0.163648	0.131938	0.015721	0.004716	-0.00059	0.0179	0.090596	0.124905	0.119058	0.150036	0.176303	0.175507
1089	0.158489	0.123643	0.01621	-0.00141	0.002354	0.020445	0.091817	0.126996	0.121187	0.146753	0.167461	0.173453
1100	0.150733	0.120522	0.009307	0.003785	-0.00725	0.019496	0.089738	0.119019	0.125471	0.144254	0.159096	0.157409
1111	0.143427	0.121238	0.012646	-0.00566	-0.00814	0.020771	0.091677	0.121689	0.122613	0.14298	0.163552	0.162503
1122	0.138932	0.114514	0.018135	0.004804	-0.00367	0.01362	0.084071	0.121322	0.114814	0.140926	0.159173	0.159171
1133	0.134688	0.118581	0.012667	0.001707	-0.0067	0.018535	0.078787	0.123212	0.112106	0.140656	0.158918	0.157791
1144	0.141512	0.100899	0.014841	-0.01364	-0.00793	0.015961	0.080261	0.117095	0.109958	0.130642	0.152565	0.155753
1155	0.129565	0.102648	0.023882	-0.0063	-0.0057	0.01742	0.077546	0.11548	0.114533	0.133074	0.152138	0.156463
1166	0.13395	0.102197	0.012262	-0.00917	-0.0089	0.015804	0.076744	0.117467	0.108419	0.133613	0.154684	0.156438
1177	0.120788	0.099949	0.015112	0.000584	-0.01065	0.020857	0.078356	0.111561	0.100976	0.132488	0.148473	0.146339
1188	0.119226	0.091966	0.00893	0.000523	-0.00819	0.01422	0.079081	0.1134	0.095586	0.128627	0.138613	0.151462
1199	0.115256	0.087223	0.007401	-0.0033	-0.01558	0.01856	0.071993	0.111856	0.099468	0.116898	0.134154	0.140314
1210	0.118533	0.089765	0.013412	-0.00611	-0.01649	0.017556	0.066848	0.11165	0.100643	0.121989	0.144162	0.133818
1221	0.11703	0.088664	0.013091	-0.00857	-0.01024	0.004851	0.067697	0.109912	0.092614	0.120154	0.138959	0.137399
1232	0.102859	0.085183	0.011368	-0.0109	-0.01563	0.009413	0.07144	0.105554	0.093495	0.120474	0.132833	0.138628
1243	0.094983	0.085186	0.014393	0.001113	-0.01368	0.012231	0.062803	0.107361	0.091847	0.112575	0.128009	0.134283
1254	0.100875	0.077877	0.015307	-0.00191	-0.01359	0.014567	0.067214	0.10984	0.088116	0.116159	0.127366	0.130082
1265	0.103063	0.064246	0.012787	-0.00562	-0.0171	0.011805	0.06205	0.101564	0.084072	0.113151	0.127888	0.130374
1276	0.093535	0.071351	0.010032	-0.00342	-0.01659	0.019577	0.064381	0.107163	0.086106	0.111593	0.120428	0.121573
1287	0.091666	0.068318	0.009356	-0.00745	-0.02024	0.014828	0.063505	0.100218	0.090417	0.11271	0.124843	0.121104
1298	0.081961	0.064714	0.017723	-0.00046	-0.01748	0.00819	0.062101	0.102082	0.084109	0.105119	0.121472	0.124726
1309	0.081494	0.066721	0.013093	-0.00047	-0.01905	0.00201	0.059393	0.101301	0.077943	0.102727	0.116362	0.119705
1320	0.087537	0.05509	0.01365	-0.00329	-0.01839	0.015634	0.058926	0.100934	0.072824	0.103687	0.115289	0.122486
1331	0.082591	0.0488	0.013612	-0.00853	-0.02109	0.010314	0.049567	0.09178	0.069411	0.100825	0.117666	0.115094
1342	0.073495	0.053552	0.009901	-0.00073	-0.01958	0.007093	0.049336	0.092913	0.073217	0.098355	0.114801	0.112257
1353	0.075476	0.045993	0.010456	-0.01246	-0.02092	0.007981	0.047679	0.091783	0.069551	0.096601	0.114302	0.11154
1364	0.057106	0.045676	0.011935	-0.0048	-0.02556	0.007085	0.049498	0.088013	0.067102	0.094915	0.11214	0.114812
1375	0.05607	0.046023	0.007684	-0.00053	-0.01816	0.017622	0.046047	0.091041	0.068942	0.096511	0.105087	0.103676
1386	0.066612	0.045432	0.007243	-0.01097	-0.02788	0.003507	0.047463	0.088613	0.073917	0.092991	0.109413	0.103737
1397	0.055014	0.03916	0.006641	-0.01022	-0.01986	0.012816	0.045413	0.087981	0.065751	0.09489	0.099111	0.108932
1408	0.047739	0.039493	0.011357	-0.00974	-0.0196	0.005813	0.039212	0.087348	0.055895	0.089723	0.102238	0.101612
1419	0.057534	0.029272	0.00932	-0.00675	-0.0215	0.009491	0.043741	0.089796	0.059922	0.081677	0.105581	0.10159
1430	0.048085	0.029488	0.013251	-0.0071	-0.01945	0.005273	0.047064	0.081976	0.064437	0.086014	0.095517	0.099075
1441	0.043481	0.029705	0.005468	-0.01281	-0.0196	0.007265	0.039713	0.090949	0.065128	0.085952	0.100772	0.103129
1452	0.039443	0.027064	0.010047	-0.00764	-0.02621	0.005059	0.045364	0.089215	0.060821	0.092281	0.091259	0.102242
1463	0.042885	0.033709	0.005519	-0.00901	-0.03416	0.014049	0.035443	0.08054	0.054029	0.078787	0.093473	0.101072
1474	0.041051	0.02526	0.014439	-0.01037	-0.0224	0.005874	0.040656	0.087285	0.050303	0.079747	0.093152	0.089882
1485	0.038192	0.014684	0.009742	-0.00843	-0.02134	0.001538	0.041363	0.080015	0.053218	0.082185	0.093558	0.087278
1496	0.039584	0.021749	0.009124	-0.00529	-0.02715	0.004433	0.034519	0.07887	0.052371	0.07529	0.08514	0.081486
Rab19- Concentration Curve	[TRAPP] nM
Time (s)	0	0	300	300	150	150	75	75	37	37	18	18
0	1	1	1	1	1	1	1	1	1	1	1	1
11	0.998257	1.00492	0.976683	0.960122	0.993198	0.985659	0.990414	1.00655	0.985468	0.996097	0.985114	0.983805
22	0.994901	1.00985	0.93093	0.940637	0.966673	0.983624	0.984697	0.989649	0.980056	0.986623	0.977797	0.972197
33	0.971858	1.01046	0.885736	0.903519	0.950011	0.967834	0.968099	0.971715	0.969522	0.965386	0.948586	0.963347
44	0.962651	1.006	0.839757	0.865583	0.934543	0.958239	0.951486	0.96586	0.96202	0.950124	0.940572	0.953186
55	0.963067	0.995834	0.815642	0.834648	0.896335	0.944861	0.935965	0.935104	0.953051	0.932278	0.933906	0.930985
66	0.948487	0.988876	0.720485	0.800416	0.902517	0.927682	0.932116	0.924358	0.933191	0.921469	0.915994	0.915945
77	0.94129	0.982649	0.688724	0.769311	0.87546	0.910034	0.913696	0.912354	0.927964	0.906905	0.903174	0.913684
88	0.930653	0.963605	0.659808	0.740989	0.863069	0.903246	0.888284	0.895118	0.913986	0.900266	0.890229	0.902822
99	0.93601	0.968428	0.628975	0.703562	0.84823	0.879696	0.881884	0.891191	0.899339	0.888069	0.879862	0.876615
110	0.903037	0.950826	0.604245	0.680803	0.853388	0.880488	0.870061	0.878302	0.895138	0.875006	0.864067	0.875263
121	0.894512	0.950762	0.58209	0.650791	0.83161	0.863268	0.870099	0.865294	0.886228	0.861783	0.853386	0.870126
132	0.902757	0.964769	0.56138	0.627686	0.81915	0.852125	0.843807	0.857331	0.876981	0.852908	0.849657	0.855429
143	0.88808	0.940141	0.54235	0.605181	0.79501	0.848974	0.840629	0.845976	0.846686	0.849531	0.818967	0.856036
154	0.87662	0.94608	0.520273	0.586013	0.75	0.823541	0.832227	0.838415	0.842236	0.841347	0.813462	0.850186
165	0.862531	0.936636	0.500379	0.559616	0.746064	0.811588	0.815296	0.819712	0.841298	0.819936	0.814802	0.834957
176	0.854703	0.917867	0.479001	0.532368	0.731171	0.806642	0.806946	0.808378	0.831887	0.811268	0.795269	0.824346
187	0.847992	0.914882	0.461228	0.508448	0.713017	0.7968	0.806841	0.78023	0.814553	0.809374	0.782402	0.817416
198	0.839546	0.905429	0.443819	0.488151	0.712946	0.786519	0.786765	0.743088	0.81796	0.782893	0.784857	0.808988
209	0.845318	0.886227	0.422221	0.474093	0.703515	0.78327	0.768968	0.744288	0.80716	0.779134	0.767517	0.805376
220	0.822657	0.888892	0.39798	0.460255	0.681031	0.761881	0.761509	0.748971	0.787801	0.771391	0.758602	0.796891
231	0.822397	0.87405	0.391794	0.428434	0.675229	0.752782	0.750937	0.724122	0.784702	0.76286	0.755375	0.779876
242	0.81714	0.867508	0.367894	0.414452	0.659812	0.732218	0.754438	0.72403	0.765888	0.754587	0.736695	0.783871
253	0.800163	0.850364	0.358329	0.39633	0.648118	0.740028	0.733899	0.716207	0.763654	0.734631	0.727058	0.775908
264	0.791589	0.833169	0.339656	0.382148	0.641022	0.724952	0.731236	0.695373	0.756931	0.733738	0.724059	0.751917
275	0.781211	0.829468	0.323578	0.372076	0.631667	0.707786	0.716243	0.692277	0.751655	0.718051	0.712219	0.753756
286	0.773921	0.817893	0.304713	0.355909	0.620698	0.697039	0.703479	0.679314	0.74199	0.724066	0.707067	0.739175
297	0.762446	0.804919	0.302575	0.347911	0.614162	0.700935	0.689808	0.671298	0.728571	0.713641	0.70188	0.734306
308	0.757854	0.810934	0.295357	0.333939	0.60796	0.677597	0.688201	0.655934	0.717783	0.696139	0.681554	0.724686
319	0.755409	0.804527	0.279545	0.313944	0.588024	0.668895	0.681705	0.65562	0.715057	0.68965	0.682384	0.708238
330	0.746302	0.782246	0.262716	0.304104	0.581625	0.659105	0.669366	0.653937	0.698668	0.683743	0.682102	0.705005
341	0.738192	0.786094	0.256594	0.295236	0.573961	0.639647	0.66602	0.637941	0.686273	0.676801	0.664208	0.697124
352	0.732408	0.768418	0.246593	0.274031	0.557785	0.631649	0.66059	0.620503	0.680702	0.663088	0.65599	0.69499
363	0.724521	0.768374	0.239951	0.266305	0.553797	0.623034	0.646668	0.621992	0.674393	0.657794	0.653927	0.690752
374	0.712239	0.746104	0.227315	0.262805	0.543031	0.602569	0.641798	0.617934	0.676004	0.65693	0.64485	0.673025
385	0.714841	0.75045	0.21016	0.250811	0.53118	0.606306	0.622075	0.596769	0.664184	0.642068	0.636578	0.663432
396	0.699882	0.754597	0.209273	0.237845	0.524325	0.59624	0.627046	0.58804	0.650798	0.644721	0.635444	0.665358
407	0.694748	0.724331	0.197048	0.239071	0.521595	0.581496	0.624185	0.59702	0.646919	0.628662	0.626255	0.654456
418	0.680151	0.716892	0.192932	0.226028	0.511714	0.586712	0.60595	0.583069	0.646422	0.614655	0.615073	0.64069
429	0.674988	0.709408	0.187724	0.215974	0.504042	0.566442	0.597323	0.563158	0.636625	0.61645	0.61496	0.643961
440	0.668373	0.705611	0.179151	0.214189	0.492403	0.571405	0.589697	0.571328	0.630395	0.613155	0.609962	0.64051
451	0.668269	0.710035	0.170958	0.203396	0.486032	0.561556	0.59579	0.564563	0.624329	0.608469	0.59892	0.623132
462	0.656637	0.695396	0.167653	0.19796	0.482979	0.558323	0.581235	0.553885	0.606043	0.602915	0.59637	0.622718
473	0.647129	0.685092	0.155235	0.185702	0.478162	0.548001	0.56496	0.547799	0.601586	0.587453	0.583192	0.61932
484	0.637521	0.681923	0.152451	0.18183	0.459115	0.534541	0.557876	0.546429	0.604306	0.577765	0.579912	0.601066
495	0.630927	0.674844	0.139183	0.175886	0.468907	0.531507	0.552401	0.532481	0.600039	0.574801	0.585366	0.60425
506	0.629565	0.665397	0.137433	0.165797	0.444486	0.525245	0.550197	0.537086	0.587787	0.569354	0.566667	0.598316
517	0.637604	0.667908	0.129486	0.169571	0.450356	0.50985	0.543719	0.520761	0.569484	0.5649	0.559465	0.588236
528	0.620324	0.647407	0.127247	0.161775	0.435887	0.508695	0.535228	0.508393	0.568219	0.554908	0.556294	0.586506
539	0.614415	0.639493	0.124609	0.148689	0.422436	0.50359	0.523954	0.508739	0.561567	0.55287	0.552306	0.580042
550	0.618157	0.637517	0.123777	0.141798	0.423148	0.498286	0.525405	0.504686	0.559036	0.559784	0.549736	0.571885
561	0.601018	0.62902	0.119645	0.140603	0.419457	0.482718	0.500894	0.484648	0.552337	0.536095	0.542508	0.559769
572	0.598735	0.627358	0.116923	0.130889	0.41426	0.481245	0.504023	0.485339	0.553575	0.527074	0.533209	0.566096
583	0.596153	0.620329	0.101572	0.134072	0.405347	0.474867	0.503874	0.479121	0.543015	0.524664	0.53253	0.560208
594	0.595049	0.614825	0.100173	0.125998	0.402074	0.459163	0.489108	0.480386	0.532743	0.521858	0.532245	0.549682
605	0.584377	0.609112	0.089169	0.125676	0.38569	0.455698	0.479426	0.472085	0.531539	0.51244	0.534994	0.545562
616	0.57759	0.605816	0.096479	0.117464	0.37686	0.451852	0.479472	0.461142	0.523431	0.503328	0.523617	0.539769
627	0.572841	0.603285	0.089858	0.099271	0.379185	0.438917	0.478255	0.459368	0.511831	0.500734	0.509451	0.533538
638	0.565605	0.580588	0.087997	0.08398	0.370771	0.442541	0.464197	0.448005	0.515495	0.495628	0.512402	0.527682
649	0.557877	0.575795	0.086686	0.081135	0.371494	0.420979	0.468213	0.435161	0.495804	0.491363	0.506877	0.5177
660	0.560998	0.575774	0.076732	0.073327	0.35835	0.429167	0.457289	0.44922	0.502017	0.482823	0.499591	0.505292
671	0.559666	0.563753	0.072326	0.079783	0.35137	0.419592	0.467364	0.432967	0.494469	0.480189	0.491496	0.515165
682	0.539245	0.559865	0.07611	0.069134	0.353007	0.417655	0.452609	0.426939	0.490383	0.467828	0.487871	0.506421
693	0.53485	0.551295	0.070504	0.071492	0.34526	0.407744	0.443619	0.421723	0.494398	0.473269	0.482261	0.498749
704	0.532085	0.546913	0.071744	0.062667	0.336251	0.403997	0.431355	0.420987	0.48041	0.461997	0.479179	0.498207
715	0.529656	0.557166	0.070661	0.070006	0.329663	0.399447	0.436122	0.415645	0.473924	0.463571	0.483907	0.494468
726	0.531289	0.53401	0.06511	0.060351	0.331224	0.388884	0.428817	0.409124	0.466496	0.452955	0.471947	0.491372
737	0.517278	0.523918	0.06489	0.058816	0.312744	0.383028	0.41462	0.405921	0.461652	0.4437	0.471086	0.472265
748	0.520156	0.537381	0.074282	0.054752	0.31211	0.381131	0.41616	0.397219	0.433591	0.442864	0.458925	0.480009
759	0.508555	0.532171	0.056067	0.062759	0.303914	0.372577	0.412196	0.382377	0.366384	0.426698	0.452846	0.477645
770	0.507353	0.519927	0.061139	0.05082	0.301258	0.373877	0.405887	0.392089	0.420674	0.427575	0.460559	0.473054
781	0.500595	0.533781	0.052829	0.056343	0.29951	0.372594	0.397175	0.383457	0.414674	0.434544	0.458547	0.462558
792	0.493716	0.509648	0.051037	0.04734	0.293301	0.361897	0.392777	0.366478	0.414701	0.426045	0.444684	0.466179
803	0.492294	0.506824	0.052652	0.052638	0.300933	0.358326	0.388103	0.3687	0.410883	0.417491	0.445261	0.458074
814	0.494604	0.503807	0.046898	0.052344	0.284335	0.350639	0.385164	0.365144	0.397726	0.419181	0.434843	0.450616
825	0.490883	0.48106	0.044895	0.046986	0.275477	0.346849	0.375262	0.358411	0.399395	0.404216	0.426522	0.44433
836	0.479298	0.490621	0.04352	0.045576	0.270613	0.338354	0.380735	0.359054	0.39938	0.410333	0.428513	0.450654
847	0.478768	0.488902	0.038181	0.036097	0.270837	0.338057	0.372814	0.348825	0.385739	0.398869	0.424161	0.439293
858	0.47459	0.482647	0.040772	0.045312	0.267758	0.336066	0.361473	0.343791	0.386068	0.388809	0.417466	0.429711
869	0.46812	0.480667	0.045718	0.037815	0.267858	0.329573	0.359631	0.346909	0.380364	0.392386	0.4258	0.42151
880	0.465071	0.475373	0.042664	0.043533	0.257237	0.333213	0.349099	0.331231	0.379115	0.384105	0.411189	0.432592
891	0.460377	0.467009	0.036027	0.027574	0.25361	0.311519	0.356469	0.340636	0.374317	0.380676	0.412314	0.427555
902	0.449999	0.455445	0.033528	0.031982	0.247929	0.311343	0.358547	0.331947	0.370484	0.379519	0.407681	0.413224
913	0.454	0.456234	0.038107	0.026169	0.24076	0.319508	0.350167	0.329442	0.370516	0.372014	0.40624	0.410127
924	0.451568	0.44631	0.030363	0.032525	0.244115	0.304002	0.345785	0.323507	0.36411	0.360931	0.400498	0.406477
935	0.442093	0.443848	0.029269	0.025255	0.233952	0.300882	0.333716	0.328328	0.355945	0.365416	0.407355	0.409996
946	0.442633	0.43648	0.033808	0.030808	0.235264	0.303756	0.334161	0.323585	0.354294	0.371807	0.396297	0.405468
957	0.43831	0.431733	0.030261	0.030575	0.228742	0.2964	0.340685	0.311185	0.352878	0.353985	0.389825	0.394384
968	0.43702	0.443735	0.031976	0.028192	0.22912	0.296221	0.323272	0.311243	0.349752	0.353654	0.387289	0.38481
979	0.431523	0.436505	0.026425	0.024136	0.221302	0.290862	0.317761	0.304424	0.349505	0.350717	0.382644	0.383271
990	0.426672	0.43597	0.027977	0.026676	0.217171	0.283533	0.324694	0.299066	0.343023	0.351524	0.385069	0.385102
1001	0.424388	0.422486	0.027366	0.025196	0.218639	0.276887	0.316286	0.296376	0.336078	0.334363	0.372521	0.382902
1012	0.415416	0.416279	0.023044	0.025995	0.213997	0.268017	0.311681	0.302117	0.324145	0.333714	0.372834	0.382514
1023	0.411088	0.412401	0.025224	0.022434	0.199883	0.27307	0.306151	0.289134	0.32907	0.341058	0.376467	0.379583
1034	0.40555	0.416403	0.029554	0.026443	0.192401	0.266553	0.301386	0.281028	0.324902	0.338354	0.370192	0.371574
1045	0.406674	0.407999	0.022081	0.019544	0.192882	0.264305	0.296052	0.284661	0.324399	0.33204	0.36982	0.376543
1056	0.40416	0.401472	0.023089	0.017855	0.197515	0.269608	0.288647	0.272521	0.320785	0.328205	0.364343	0.370999
1067	0.406778	0.391662	0.019274	0.016676	0.201284	0.261257	0.296243	0.280616	0.310517	0.32929	0.366994	0.356298
1078	0.403503	0.389366	0.015858	0.018714	0.18613	0.262357	0.299208	0.276862	0.315043	0.323183	0.36104	0.358421
1089	0.399968	0.382679	0.015993	0.01685	0.188066	0.257748	0.287867	0.26511	0.308945	0.32596	0.357625	0.358461
1100	0.392271	0.392314	0.016846	0.017432	0.189458	0.254132	0.283724	0.265303	0.319916	0.311	0.347291	0.353105
1111	0.387795	0.393504	0.011583	0.007724	0.186736	0.251449	0.287461	0.260263	0.303756	0.318987	0.350524	0.35366
1122	0.387684	0.38227	0.017761	0.024706	0.175012	0.240268	0.278439	0.259476	0.298555	0.308028	0.348104	0.34067
1133	0.384609	0.379156	0.007265	0.018829	0.172521	0.24776	0.270639	0.261052	0.29294	0.301447	0.34431	0.347983
1144	0.379248	0.387801	0.011931	0.021366	0.173558	0.234291	0.264394	0.263222	0.304472	0.30012	0.341369	0.33813
1155	0.384237	0.372826	0.015439	0.015523	0.16835	0.235018	0.263703	0.246402	0.295644	0.295507	0.334379	0.341831
1166	0.377859	0.363838	0.012626	0.016755	0.166132	0.242504	0.262393	0.24303	0.288095	0.287344	0.336299	0.336989
1177	0.371212	0.36553	0.016707	0.016316	0.169044	0.234292	0.262984	0.239136	0.291481	0.295687	0.324388	0.3369
1188	0.366732	0.354366	0.012818	0.016193	0.160255	0.22504	0.252426	0.232506	0.284879	0.291693	0.335375	0.330938
1199	0.358442	0.351686	0.011655	0.009818	0.158258	0.229247	0.255949	0.23308	0.285417	0.278696	0.332004	0.331626
1210	0.361724	0.356211	0.009323	0.00927	0.163154	0.22442	0.247026	0.220394	0.280891	0.287731	0.330984	0.322259
1221	0.358266	0.351481	0.012863	0.012029	0.154382	0.220424	0.246907	0.226816	0.269245	0.273062	0.324156	0.329005
1232	0.354695	0.354153	0.010597	0.002077	0.157383	0.212552	0.242881	0.23555	0.270846	0.287592	0.319861	0.313101
1243	0.357716	0.355472	0.00785	0.013255	0.144306	0.209036	0.241791	0.223229	0.26967	0.28131	0.31236	0.317998
1254	0.34981	0.356551	0.012033	0.009262	0.143317	0.208882	0.240232	0.22238	0.275378	0.259896	0.320291	0.315194
1265	0.343826	0.343758	0.008641	0.008455	0.144513	0.204759	0.237445	0.224279	0.268017	0.261129	0.305765	0.304496
1276	0.341044	0.347377	0.004346	0.00921	0.149903	0.205077	0.228957	0.218493	0.263807	0.256508	0.310929	0.305919
1287	0.347003	0.332574	-0.00853	0.01219	0.144082	0.194874	0.22637	0.220702	0.260071	0.254944	0.313078	0.302838
1298	0.342676	0.324948	0.011778	0.010054	0.142227	0.199922	0.21942	0.207274	0.262878	0.256094	0.304321	0.305863
1309	0.339035	0.330068	0.01053	0.010147	0.139298	0.202482	0.224475	0.205505	0.254967	0.261351	0.307171	0.300217
1320	0.340468	0.319161	0.008741	0.00399	0.131995	0.206674	0.216061	0.201923	0.262163	0.25831	0.299583	0.297663
1331	0.333317	0.31764	0.006381	0.003859	0.130995	0.187693	0.216771	0.213871	0.249392	0.250043	0.297044	0.292626
1342	0.327178	0.314715	0.002452	0.000747	0.134792	0.192451	0.216454	0.205987	0.248385	0.243197	0.297017	0.285337
1353	0.318768	0.324743	0.001737	0.009311	0.123519	0.19286	0.214275	0.192522	0.250339	0.250866	0.293746	0.286442
1364	0.318007	0.313642	0.001095	0.004993	0.128376	0.184235	0.204105	0.202057	0.241969	0.249286	0.298754	0.280766
1375	0.320567	0.319026	0.0026	0.001968	0.121685	0.1783	0.206039	0.191608	0.24256	0.246628	0.294846	0.287994
1386	0.314668	0.303395	-0.00409	0.001989	0.124382	0.176597	0.206077	0.191206	0.238059	0.229368	0.285832	0.272633
1397	0.310739	0.315955	0.007759	0.01008	0.118856	0.183143	0.206282	0.195623	0.237146	0.232099	0.288452	0.277978
1408	0.316715	0.304842	-0.00281	0.003527	0.122161	0.181387	0.198068	0.177427	0.233766	0.237805	0.287058	0.272951
1419	0.306369	0.299871	0.002873	0.006847	0.117876	0.169924	0.193224	0.188866	0.231823	0.230292	0.288194	0.274759
1430	0.303398	0.297443	0.002096	0.011236	0.111042	0.16781	0.192356	0.173937	0.231647	0.232843	0.279986	0.273729
1441	0.305785	0.293253	-0.00228	0.012696	0.119891	0.172631	0.192888	0.18961	0.22657	0.228805	0.282589	0.263814
1452	0.293399	0.284283	-0.00101	0.010332	0.109065	0.168933	0.190734	0.181648	0.218656	0.232168	0.278162	0.273596
1463	0.297363	0.28524	0.000593	0.001281	0.106063	0.174268	0.19298	0.179724	0.228467	0.218557	0.283181	0.273154
1474	0.295331	0.279132	-0.00018	0.009003	0.106664	0.167344	0.179932	0.1713	0.222705	0.213189	0.275249	0.265289
1485	0.294576	0.281575	-0.00347	0.002648	0.107205	0.171406	0.179427	0.173249	0.216295	0.215699	0.26721	0.261676
1496	0.291744	0.281933	-0.00096	0.005388	0.107371	0.168312	0.180456	0.174746	0.218128	0.218064	0.269005	0.260882
1507	0.290679	0.274352	0.00494	0.011746	0.094919	0.163464	0.180988	0.170426	0.222587	0.223596	0.270744	0.253591
1518	0.291997	0.273653	0.002943	0.002843	0.093938	0.164102	0.178938	0.17341	0.21245	0.208581	0.267512	0.256448
1529	0.28765	0.284137	-0.00404	-0.00035	0.099599	0.153862	0.179057	0.162903	0.22103	0.209433	0.265716	0.258936
1540	0.285073	0.274277	-0.00666	-0.00447	0.099294	0.152399	0.170599	0.159246	0.219631	0.212108	0.263693	0.248918
1551	0.275272	0.284301	0.001633	0.000601	0.100693	0.152764	0.176241	0.158448	0.21495	0.208055	0.266416	0.259324
1562	0.270807	0.280211	-0.00531	0.004702	0.091871	0.145392	0.18225	0.155883	0.214069	0.206492	0.256338	0.245683
1573	0.275162	0.264337	0.003352	0.003348	0.088442	0.14807	0.163536	0.155434	0.202889	0.203101	0.256723	0.241988
1584	0.273818	0.256497	0.003429	-0.00594	0.090105	0.147817	0.171688	0.156204	0.208784	0.18965	0.254832	0.24349
1595	0.274673	0.256911	-0.00162	9.62e-05	0.087791	0.14253	0.158309	0.159429	0.206033	0.204606	0.255952	0.234449
1606	0.267523	0.253616	0.002338	-9.1e-05	0.09522	0.145156	0.165375	0.151974	0.200079	0.195461	0.252477	0.238333
1617	0.266478	0.25613	-0.0036	0.000213	0.082963	0.146551	0.153649	0.14728	0.199278	0.189335	0.250646	0.242239
1628	0.262074	0.260062	-0.00508	0.009441	0.080607	0.143381	0.161429	0.135661	0.200907	0.186381	0.246562	0.235484
1639	0.265233	0.242084	-0.00097	-0.00205	0.080534	0.132689	0.148984	0.130947	0.19729	0.191865	0.246928	0.234115
1650	0.259242	0.249334	-0.00095	0.002174	0.083959	0.13148	0.150427	0.141767	0.194797	0.181417	0.252958	0.227861
1661	0.263026	0.249364	-0.00189	-0.00102	0.078651	0.132065	0.157842	0.134784	0.18645	0.187449	0.245793	0.236628
1672	0.259666	0.241443	0.001753	0.001829	0.070323	0.138298	0.156014	0.14147	0.183173	0.183239	0.24415	0.229424
1683	0.256422	0.247036	-0.00479	0.004447	0.07049	0.13746	0.155073	0.136058	0.190986	0.183919	0.24583	0.226886
1694	0.251802	0.248077	-0.00134	0.005607	0.070775	0.131082	0.147634	0.134003	0.188542	0.179479	0.237499	0.220224
1705	0.249715	0.246758	-0.00754	-0.0047	0.073114	0.125587	0.147343	0.13238	0.186348	0.173846	0.241908	0.223738
1716	0.251198	0.240135	-0.00108	0.009019	0.07127	0.125883	0.133534	0.139599	0.189713	0.171538	0.237479	0.224383
1727	0.243422	0.234772	-0.01189	-0.00316	0.07671	0.129113	0.150608	0.129455	0.18376	0.17293	0.231298	0.21733
1738	0.245613	0.237751	-0.01299	0.00172	0.072333	0.130349	0.145091	0.128912	0.181868	0.164899	0.233271	0.212825
1749	0.241991	0.229138	-0.00113	0.007599	0.068671	0.127975	0.139878	0.136556	0.186974	0.170208	0.233745	0.209161
1760	0.2454	0.221903	-0.00613	0.000763	0.061957	0.122789	0.133252	0.128267	0.171137	0.160357	0.239606	0.213245
1771	0.242478	0.222248	-0.01009	0.003156	0.062016	0.129715	0.13705	0.129114	0.178977	0.165895	0.226439	0.216302
1782	0.230617	0.226243	-0.00188	0.003813	0.058414	0.121359	0.135495	0.114662	0.170734	0.160618	0.230763	0.208539
1793	0.234115	0.224897	-0.0095	-0.001	0.072363	0.126901	0.126135	0.117797	0.174464	0.160121	0.225703	0.216576
1804	0.231204	0.228839	-0.00646	0.002584	0.065827	0.116815	0.133724	0.125934	0.170577	0.15588	0.229501	0.203783
1815	0.231822	0.226982	-0.00394	-0.00259	0.065484	0.117019	0.125881	0.114299	0.17059	0.153884	0.225114	0.204638
1826	0.229466	0.227491	-0.0028	-0.00496	0.052021	0.127312	0.133489	0.121638	0.168079	0.157073	0.218772	0.205025
1837	0.235832	0.22446	-0.00871	-0.00337	0.056483	0.114974	0.127789	0.115522	0.174074	0.161654	0.221696	0.203393
1848	0.229992	0.211792	-0.00103	-0.0053	0.052477	0.118656	0.122398	0.114087	0.165564	0.161575	0.21854	0.203983
1859	0.227614	0.210504	-0.00231	0.001108	0.059745	0.115336	0.122127	0.113579	0.175823	0.163962	0.21854	0.201938
1870	0.227795	0.214373	0.001976	-0.00213	0.063836	0.114569	0.121513	0.112802	0.167147	0.144671	0.218249	0.194231
1881	0.221239	0.202939	-0.007	0.003782	0.059882	0.108407	0.13068	0.110834	0.162174	0.146058	0.218012	0.195798
1892	0.224701	0.197713	-0.00413	-0.00629	0.05395	0.107909	0.111923	0.114257	0.159294	0.151676	0.219733	0.192694
1903	0.218295	0.211479	-0.01161	-0.00869	0.060557	0.106032	0.108846	0.098052	0.161468	0.143564	0.214115	0.188149
1914	0.218571	0.20202	-0.00187	-0.00264	0.06406	0.108451	0.118484	0.10555	0.152919	0.145754	0.219446	0.194268
1925	0.212118	0.207488	-0.00849	-0.00973	0.050727	0.107245	0.114374	0.110883	0.155205	0.14369	0.221537	0.186575
1936	0.205783	0.204561	-0.00373	-0.00443	0.054696	0.09784	0.114814	0.106099	0.160579	0.142945	0.213636	0.185657
1947	0.210406	0.211395	0.000724	-0.00176	0.053164	0.104286	0.120799	0.098978	0.149303	0.138302	0.208408	0.188865
1958	0.207135	0.203243	-0.00969	0.001387	0.044099	0.102279	0.102026	0.103984	0.154655	0.137724	0.212849	0.194046
1969	0.205852	0.201295	-0.00756	0.001913	0.045777	0.102972	0.107787	0.106532	0.151973	0.141635	0.206276	0.187893
1980	0.21261	0.190203	-0.0073	0.003257	0.046503	0.104377	0.113493	0.098173	0.144351	0.132033	0.212733	0.184797
1991	0.206689	0.183863	-0.00175	-0.00481	0.041595	0.106037	0.113862	0.106594	0.14946	0.134818	0.205868	0.181885
2002	0.209384	0.191493	-0.00531	-0.00632	0.04708	0.092253	0.099225	0.103222	0.149657	0.132285	0.215255	0.180029
2013	0.203101	0.189277	-0.00404	-0.00094	0.05089	0.099978	0.103493	0.097919	0.147516	0.132178	0.210555	0.188124
2024	0.202391	0.195298	-0.0073	0.000553	0.043916	0.101712	0.109581	0.10438	0.146729	0.129581	0.205309	0.178104
2035	0.202417	0.18801	-0.00796	-0.00266	0.049982	0.096279	0.10111	0.093349	0.146995	0.132469	0.208468	0.177558
2046	0.193027	0.179992	-0.00179	0.008798	0.048037	0.102335	0.104131	0.091721	0.142683	0.131279	0.199769	0.177776
2057	0.195099	0.19	-0.00245	-0.00756	0.039479	0.08751	0.104952	0.101815	0.145938	0.1253	0.201913	0.176535
2068	0.199265	0.178258	-0.00118	-0.00057	0.040801	0.093176	0.102925	0.087538	0.148389	0.128526	0.196994	0.172713
2079	0.194117	0.190632	-0.00954	0.002861	0.042145	0.086613	0.095463	0.08861	0.139755	0.131315	0.200872	0.172437
2090	0.191253	0.182174	-0.00789	-0.00016	0.041106	0.093275	0.093475	0.086847	0.1402	0.13165	0.194353	0.180846
2101	0.193181	0.185115	-0.00207	0.006238	0.04031	0.096768	0.103855	0.084314	0.142765	0.122416	0.188283	0.171865
2112	0.190325	0.176713	-0.00872	-0.00334	0.034883	0.09402	0.090621	0.091944	0.138614	0.119254	0.198738	0.169264
2123	0.189286	0.168495	-0.01006	0.00264	0.043826	0.08589	0.094604	0.080392	0.134435	0.116651	0.200638	0.172632
2134	0.189426	0.164932	-0.0118	0.000835	0.040907	0.091443	0.0919	0.083076	0.138819	0.119216	0.195531	0.165959
2145	0.184276	0.165404	-0.00926	0.000391	0.035603	0.085861	0.093853	0.075082	0.135326	0.119584	0.191609	0.175091
2156	0.185879	0.172378	-0.01455	-0.00244	0.033738	0.091335	0.087469	0.08169	0.130458	0.114687	0.196249	0.164761
2167	0.184863	0.173991	-0.00641	-0.00296	0.029589	0.087855	0.091288	0.076249	0.12952	0.123347	0.192378	0.162576
2178	0.190127	0.172909	-0.00703	0.002371	0.032055	0.091295	0.09072	0.084606	0.130944	0.114072	0.186415	0.164321
2189	0.181271	0.171723	-0.00612	-0.00403	0.034851	0.079486	0.090722	0.081163	0.130834	0.125115	0.193741	0.159794
2200	0.182586	0.167205	-0.00994	-0.00661	0.033905	0.08305	0.08535	0.079239	0.12283	0.116074	0.185545	0.161689
2211	0.181235	0.167009	-0.00703	-0.00972	0.032215	0.082446	0.09168	0.083237	0.12213	0.113288	0.188694	0.16348
2222	0.177588	0.168562	-0.00462	-0.00209	0.031754	0.085139	0.086621	0.078713	0.127544	0.109277	0.190546	0.163493
2233	0.177641	0.165032	-0.01533	0.000337	0.037142	0.092721	0.089934	0.074339	0.131388	0.106652	0.17893	0.156278
2244	0.176246	0.160358	-0.01233	-0.00096	0.034557	0.082375	0.083043	0.079168	0.135892	0.10933	0.178724	0.157288
2255	0.177096	0.160278	-0.00316	0.002158	0.031136	0.079276	0.09095	0.07345	0.12718	0.103208	0.188863	0.157051
2266	0.17532	0.159848	0.000413	-0.0017	0.031098	0.092715	0.077485	0.080122	0.121545	0.109112	0.181255	0.154188
2277	0.17746	0.153068	-0.00803	0.00274	0.036403	0.082631	0.080469	0.071665	0.128216	0.106897	0.188702	0.152013
2288	0.169625	0.166483	-0.00156	0.001129	0.025116	0.078026	0.079108	0.067493	0.120309	0.098677	0.180059	0.160451
2299	0.171969	0.165246	-0.00273	0.005115	0.030173	0.087733	0.082964	0.071509	0.120068	0.114118	0.181935	0.147332
2310	0.171305	0.159364	-0.00759	-0.0043	0.033263	0.078822	0.080008	0.072824	0.128915	0.103302	0.183962	0.159049
2321	0.172265	0.156121	-0.00303	0.000385	0.028189	0.075309	0.071313	0.064528	0.1152	0.106427	0.180596	0.148421
2332	0.161998	0.159899	-0.00119	-0.00024	0.02114	0.079985	0.069385	0.064819	0.119539	0.098586	0.183187	0.152803
2343	0.161731	0.159628	-0.00171	0.001335	0.034049	0.077195	0.083078	0.062335	0.118883	0.10328	0.178418	0.146858
2354	0.164323	0.157751	-0.0079	-0.00254	0.023292	0.079618	0.07077	0.071568	0.120686	0.095221	0.177849	0.150768
2365	0.165361	0.144875	-0.01075	-0.00182	0.02493	0.071675	0.070903	0.065148	0.114955	0.099686	0.176685	0.152962
2376	0.161031	0.155618	-0.00483	-0.0109	0.028548	0.072966	0.072714	0.068647	0.111358	0.099987	0.17821	0.144445
2387	0.16469	0.142602	-0.01127	-0.00806	0.022851	0.081603	0.063241	0.067688	0.115073	0.090865	0.172875	0.144378
2398	0.163884	0.137317	-0.00911	-0.00092	0.02803	0.081481	0.068764	0.06374	0.107722	0.092601	0.173635	0.146242
2409	0.158389	0.13931	-0.00413	0.00013	0.027188	0.080988	0.073847	0.058685	0.111297	0.102296	0.169263	0.144182
2420	0.155677	0.146744	-0.01452	-0.00127	0.027442	0.07429	0.07372	0.063027	0.107547	0.091797	0.175173	0.141315
2431	0.163074	0.142823	-0.01333	0.003841	0.025054	0.075784	0.068349	0.063901	0.109107	0.094315	0.17264	0.139331
2442	0.154908	0.141714	-0.00472	0.005598	0.026217	0.070811	0.071528	0.06653	0.108009	0.098144	0.177063	0.142057
2453	0.154804	0.149386	-0.00587	-0.0004	0.022277	0.073277	0.066974	0.05824	0.111246	0.093022	0.171656	0.139428
2464	0.152456	0.14439	-0.01352	0.004405	0.021599	0.073436	0.065846	0.062725	0.108486	0.085956	0.168865	0.13641
2475	0.15389	0.150583	-0.01165	-0.00031	0.02363	0.07097	0.069564	0.061516	0.106992	0.092011	0.169595	0.134461
2486	0.154802	0.143152	-0.00283	0.00741	0.025124	0.075788	0.065007	0.045482	0.109314	0.092788	0.176069	0.137285
2497	0.154546	0.137579	-0.00737	0.006945	0.025254	0.07723	0.068063	0.061718	0.118148	0.091563	0.171653	0.134931
2508	0.149493	0.136706	-0.0119	0.005518	0.020715	0.070818	0.063184	0.046799	0.108543	0.088068	0.175755	0.135866
2519	0.14556	0.129467	-0.00375	0.001907	0.022888	0.067968	0.061214	0.055754	0.106755	0.089463	0.168833	0.134835
2530	0.14292	0.128094	-0.0035	-0.00076	0.02191	0.062371	0.070233	0.053865	0.095571	0.084162	0.176331	0.127982
2541	0.147028	0.127867	-0.00774	-0.00399	0.025522	0.07176	0.059323	0.070074	0.103288	0.08065	0.163131	0.133983
2552	0.144884	0.134762	-0.01026	0.009682	0.024394	0.066054	0.059561	0.052197	0.105384	0.087484	0.166529	0.129158
2563	0.145787	0.132251	-0.00498	0.002869	0.021684	0.069656	0.060803	0.055335	0.098336	0.085552	0.17007	0.132484
2574	0.14569	0.127238	-0.00726	0.001311	0.028233	0.064017	0.055421	0.051662	0.103217	0.080835	0.164495	0.133729
2585	0.145924	0.129917	0.000959	0.002657	0.016222	0.065879	0.05648	0.048698	0.101853	0.074174	0.165579	0.134523
2596	0.149239	0.133054	-0.00071	-0.00512	0.013349	0.07149	0.058317	0.058486	0.103135	0.085879	0.16593	0.122825
2607	0.141585	0.128001	-0.001	0.003611	0.021875	0.069	0.067979	0.044997	0.09106	0.081006	0.156647	0.12999
2618	0.1423	0.121363	-0.00566	0.003725	0.022197	0.068334	0.055651	0.051263	0.101037	0.086622	0.159554	0.128802
2629	0.143077	0.122881	-0.01286	0.001977	0.015771	0.069405	0.05934	0.061488	0.094743	0.076522	0.159904	0.129954
2640	0.139189	0.129395	-0.00516	0.004139	0.019606	0.063468	0.058147	0.046409	0.10531	0.07047	0.162898	0.127578
2651	0.141634	0.118177	-0.00461	0.001344	0.022801	0.059843	0.055467	0.052424	0.097394	0.079411	0.165316	0.12871
2662	0.138291	0.11565	-0.0084	0.001649	0.023377	0.065899	0.054692	0.046732	0.102951	0.074956	0.157343	0.126459
2673	0.137715	0.118467	-0.01129	-0.00381	0.019088	0.076809	0.052487	0.040897	0.102564	0.08129	0.163387	0.121728
2684	0.133188	0.118729	-0.00832	-0.00259	0.018886	0.066005	0.061615	0.046274	0.097012	0.078704	0.159024	0.126291
2695	0.134849	0.127079	-0.01187	-1.5e-05	0.010089	0.062519	0.048693	0.049542	0.097984	0.077909	0.163455	0.123554
2706	0.130654	0.117854	-0.00688	-0.00414	0.015174	0.071132	0.055414	0.045088	0.092957	0.075444	0.157971	0.111624
2717	0.135154	0.119625	-0.00913	0.003066	0.016946	0.065442	0.048801	0.048279	0.095621	0.081864	0.158203	0.120468
2728	0.134242	0.124555	-0.0052	0.002338	0.020454	0.06465	0.053421	0.04673	0.09207	0.063403	0.161536	0.124089
2739	0.131761	0.126941	-0.00179	-0.00862	0.018184	0.060335	0.048944	0.042426	0.089563	0.076842	0.155282	0.118859
2750	0.128707	0.123394	-0.01064	0.00371	0.014416	0.057963	0.052488	0.047176	0.090152	0.071285	0.159538	0.118655
2761	0.129164	0.124221	0.00153	-0.00246	0.019975	0.058746	0.059171	0.04613	0.094654	0.068237	0.158497	0.11851
2772	0.137223	0.119708	-0.00445	-0.00478	0.01195	0.066917	0.055545	0.044849	0.086565	0.070154	0.160152	0.114065
2783	0.131114	0.113047	-0.00749	0.007872	0.01924	0.056381	0.053556	0.046049	0.088966	0.0703	0.166293	0.121058
2794	0.128866	0.110853	-0.01006	0.002341	0.011738	0.061515	0.046656	0.043857	0.091703	0.069573	0.158345	0.121904
2805	0.127819	0.107817	-0.00189	0.00781	0.01759	0.068762	0.051659	0.035378	0.088609	0.065226	0.15692	0.113866
2816	0.12395	0.098055	-0.00297	0.011671	0.01142	0.060568	0.051323	0.036599	0.094338	0.064708	0.155907	0.123722
2827	0.12678	0.106215	-0.0101	0.004547	0.018004	0.063559	0.055472	0.039526	0.094246	0.074657	0.160675	0.121472
2838	0.125921	0.10455	-0.00617	0.004778	0.021257	0.064563	0.046478	0.042136	0.083943	0.072775	0.15311	0.119094
2849	0.120914	0.110496	-0.00831	0.011806	0.012886	0.061027	0.03981	0.040425	0.088925	0.075256	0.15054	0.106696
2860	0.125193	0.098437	-0.00498	-0.00034	0.008868	0.062891	0.049938	0.032681	0.094491	0.070515	0.150854	0.113478
2871	0.127039	0.10921	-0.00652	0.000685	0.009154	0.063466	0.047925	0.039636	0.094273	0.069115	0.151674	0.105364
2882	0.121377	0.109879	-0.00361	0.002375	0.014027	0.057292	0.045628	0.034696	0.086485	0.069824	0.155178	0.109483
2893	0.11811	0.10817	-0.01261	0.010524	0.011456	0.053249	0.040117	0.041321	0.085943	0.064405	0.147643	0.111222
2904	0.124205	0.106529	-0.00363	0.00219	0.019982	0.060836	0.049463	0.041774	0.088748	0.065856	0.147953	0.115765
2915	0.118096	0.104002	-0.01345	-0.00179	0.008571	0.056415	0.044688	0.039152	0.084143	0.070552	0.152945	0.106635
2926	0.117198	0.103695	-0.00398	-0.00093	0.014339	0.057794	0.048302	0.043327	0.085379	0.058162	0.148397	0.120506
2937	0.113993	0.102929	-0.01696	0.005745	0.013965	0.060973	0.044273	0.032161	0.080175	0.06268	0.154026	0.114548
2948	0.118092	0.105247	-0.00946	0.001727	0.014066	0.060404	0.03951	0.037922	0.087279	0.060732	0.148848	0.109852
2959	0.120387	0.096146	-0.01092	0.004344	0.006266	0.064379	0.045991	0.043607	0.085959	0.064262	0.151971	0.111509
2970	0.121713	0.100822	-0.00609	0.003177	0.007594	0.059317	0.040377	0.036402	0.085912	0.069986	0.151075	0.112845
2981	0.110523	0.091058	-0.00569	0.007914	0.010421	0.057004	0.036656	0.037883	0.082563	0.062316	0.151427	0.105947
2992	0.111372	0.093746	-0.00635	-0.0025	0.004503	0.055877	0.037238	0.033616	0.081928	0.067608	0.154266	0.108427
3003	0.116971	0.090513	-0.00667	0.000753	0.010481	0.05825	0.041797	0.034787	0.087108	0.061078	0.15046	0.102799
3014	0.118454	0.092125	-0.0042	0.010364	0.010171	0.061277	0.041146	0.03467	0.081053	0.055965	0.148049	0.106532
3025	0.11377	0.096511	-0.00294	0.005604	0.013517	0.058256	0.043352	0.035083	0.080169	0.067979	0.14834	0.104187
3036	0.112965	0.104619	-0.00279	0.01171	0.013122	0.063047	0.040458	0.032667	0.078509	0.058883	0.148681	0.106821
3047	0.111527	0.097791	-0.00452	0.001679	0.009811	0.061909	0.041773	0.032598	0.086744	0.053946	0.154771	0.10173
3058	0.111468	0.10357	-0.00436	-0.00297	0.014175	0.066101	0.035042	0.032165	0.074696	0.055729	0.145126	0.103352
3069	0.109047	0.093879	-0.01276	0.007462	0.010008	0.054292	0.037284	0.040508	0.082659	0.066803	0.143818	0.107402
3080	0.11072	0.099645	5.45e-05	0.002121	0.011461	0.061485	0.039536	0.043608	0.081114	0.069073	0.150533	0.104775
3091	0.110311	0.08903	-0.00457	0.010838	0.012101	0.05367	0.034701	0.038911	0.085918	0.063964	0.151007	0.110304
3102	0.102984	0.091053	-0.00663	0.005865	0.010551	0.056362	0.044553	0.040336	0.079445	0.059395	0.142279	0.111972
3113	0.108158	0.078239	0	-0.00165	0.010098	0.058587	0.044555	0.027681	0.076424	0.060146	0.146043	0.102651
3124	0.105312	0.074329	-0.00359	0.004113	0.008078	0.059053	0.036174	0.025829	0.076859	0.047356	0.146687	0.099777
3135	0.106968	0.07875	-0.00716	0.013179	0.013464	0.058625	0.036039	0.032924	0.074251	0.053274	0.143834	0.108175
3146	0.106028	0.086879	-0.0103	-0.00087	0.004663	0.050023	0.037911	0.025364	0.080083	0.054905	0.142286	0.111151
3157	0.105223	0.079716	-0.0033	0.00917	0.007528	0.051407	0.035664	0.034258	0.076191	0.049605	0.14686	0.104273
3168	0.110645	0.085814	-0.01017	0.000211	0.006263	0.05686	0.035144	0.029215	0.068595	0.062125	0.148955	0.099365
3179	0.104577	0.082533	-0.00456	0.007276	0.006849	0.062773	0.037772	0.035301	0.077828	0.062797	0.147743	0.095491
3190	0.103147	0.096266	-0.00907	0.002244	0.00633	0.056522	0.032647	0.022595	0.070568	0.053886	0.14385	0.097351
3201	0.108083	0.086628	-0.005	0.005194	-0.00084	0.055453	0.031028	0.035817	0.06968	0.055497	0.145125	0.09797
3212	0.105713	0.094611	-0.01014	0.004082	0.012925	0.056895	0.027001	0.027694	0.07408	0.057415	0.145091	0.112002
3223	0.105783	0.080717	-0.00407	0.010809	0.006896	0.052588	0.041656	0.03251	0.081444	0.06115	0.145315	0.105442
3234	0.105	0.088586	-0.00484	0.006579	0.002835	0.049206	0.034608	0.027837	0.077438	0.049124	0.142832	0.096841
3245	0.100356	0.081679	-0.00917	0.005024	0.002614	0.060495	0.035841	0.034145	0.076744	0.049068	0.141225	0.097487
3256	0.10052	0.07618	-0.00912	0.009632	0.010452	0.052112	0.034701	0.02611	0.070959	0.050226	0.14541	0.097897
3267	0.103708	0.086216	-0.00496	0.010221	0.006721	0.051799	0.033948	0.028871	0.072165	0.04973	0.140371	0.095483
3278	0.09564	0.078943	-0.01343	0.002683	0.017544	0.048956	0.03729	0.026297	0.074508	0.055725	0.148562	0.099524
3289	0.098948	0.072731	-0.00588	4.05e-05	0.003548	0.052747	0.029937	0.025612	0.059646	0.054317	0.138266	0.098105
3300	0.10041	0.07546	-0.00469	0.014433	0.011072	0.058073	0.034017	0.022071	0.070775	0.044711	0.139165	0.101302
3311	0.098004	0.084904	-0.00704	0.00454	0.00108	0.048595	0.036838	0.024456	0.069901	0.052268	0.144201	0.098865
3322	0.095987	0.08283	0.000172	0.004915	0.003566	0.054459	0.032358	0.030038	0.073345	0.050936	0.146523	0.099521
3333	0.097948	0.085036	0.003435	0.004133	0.00351	0.052232	0.029741	0.024343	0.073543	0.051729	0.151309	0.090196
3344	0.096242	0.069525	-0.00069	0.003015	0.00642	0.052582	0.037493	0.030399	0.067463	0.046759	0.141357	0.101265
3355	0.095241	0.080484	-0.0075	0.011366	0.00354	0.054167	0.038823	0.030507	0.069773	0.04941	0.139534	0.097909
3366	0.095573	0.080329	0.00124	0.00185	0.014642	0.054351	0.025847	0.026152	0.071753	0.047099	0.138882	0.098711
3377	0.09571	0.086852	-0.00422	0.004382	0.020299	0.050069	0.025168	0.026161	0.072755	0.047553	0.142032	0.099443
3388	0.100947	0.074236	-0.01072	0.004449	0.004164	0.053795	0.035801	0.025662	0.071077	0.047221	0.138754	0.09161
3399	0.097054	0.077491	0.003163	0.009832	0.00976	0.051945	0.028336	0.021649	0.068532	0.052021	0.138058	0.098339
3410	0.097455	0.066337	-0.00283	0.00792	0.003788	0.049261	0.031177	0.018781	0.06869	0.043854	0.135829	0.092684
3421	0.093142	0.074443	-0.00382	0.009532	0.005697	0.0587	0.024396	0.023665	0.068648	0.042353	0.142297	0.091944
3432	0.102275	0.064541	0.007747	0.010252	0.014544	0.051025	0.031723	0.019352	0.075342	0.050776	0.139893	0.094217
3443	0.091905	0.059678	0.000509	0.001512	0.006301	0.055707	0.020377	0.029064	0.074024	0.047559	0.139089	0.085828
3454	0.094914	0.068073	-0.00518	-0.0041	0.009594	0.053074	0.032777	0.023728	0.064226	0.048656	0.145196	0.098849
3465	0.092798	0.068149	-0.00238	0.004321	0.009474	0.055764	0.032673	0.021367	0.067512	0.05197	0.135135	0.09326
3476	0.091467	0.065348	-0.00224	-0.0003	0.007031	0.048036	0.022103	0.027641	0.066799	0.05361	0.14665	0.087704
3487	0.090418	0.070538	-0.00621	0.007405	0.009097	0.053215	0.034227	0.023463	0.065408	0.043359	0.142192	0.094536
3498	0.09191	0.072124	-0.00572	0.007942	0.009107	0.05585	0.02779	0.015409	0.063949	0.048543	0.139682	0.090864
3509	0.090501	0.068256	-0.00175	0.011106	0.005134	0.053815	0.025972	0.030621	0.067401	0.03648	0.14121	0.092647
3520	0.093528	0.074764	-0.00483	0.002383	0.000518	0.050934	0.028193	0.027333	0.062535	0.038959	0.140661	0.091588
3531	0.095133	0.076756	0.000269	-0.00069	0.002967	0.052231	0.025463	0.028697	0.066219	0.036608	0.140889	0.085921
3542	0.09302	0.066113	0.001318	0.002769	0.015949	0.04944	0.0351	0.020335	0.068244	0.048593	0.14073	0.091753
3553	0.090341	0.069688	-0.00106	0.008796	0.003995	0.051146	0.021403	0.028285	0.062382	0.03842	0.134954	0.089513
3564	0.08967	0.066571	-0.00568	0.014713	0.007797	0.053476	0.023881	0.025978	0.058851	0.04171	0.141552	0.094322
3575	0.095635	0.071564	-0.00213	0.002813	0.008026	0.054326	0.031056	0.026328	0.056936	0.03995	0.140684	0.084128
3586	0.085683	0.060063	0.00049	0.00243	-0.00085	0.050408	0.030612	0.030519	0.060131	0.03668	0.139169	0.094582

## Sheet: Figure 2C
Rab11b					Rab11b (repeat assay not shown on graph)						Rab25
Time(s)	C	C	TRAPP	TRAPP	C	C	TRAPP	TRAPP			C	C	C	TRAPP	TRAPP	TRAPP
0	1	1	1	1	1	1	1	1		0	1	1	1	1	1	1
11	0.985461	0.978236	0.984698	1.00527	0.983986	0.986363	0.955824	0.988871		11	1.00674	1.00442	1.00349	0.995776	1.0123	0.98885
22	0.96807	0.961583	0.990352	1.0115	0.979895	0.979396	0.955371	0.997485		22	1.00355	1.0047	0.994007	1.00507	0.993233	0.993992
33	0.948377	0.963382	0.982729	1.0126	0.958544	1.00042	0.96084	0.992542		33	1.00881	0.993929	0.992449	0.993805	0.987054	0.990922
44	0.951977	0.9573	0.990983	1.00337	0.966999	0.971512	0.94534	0.994884		44	1.00567	0.999678	0.992407	0.991943	0.987198	0.989362
55	0.940705	0.963124	0.973873	0.998704	0.963646	0.983722	0.954546	0.991734		55	1.00347	0.990109	0.994468	0.994012	0.991207	0.976331
66	0.952084	0.958013	0.975879	0.984856	0.971679	0.983572	0.915973	0.998819		66	1.00778	0.995621	0.994445	0.993316	0.986564	0.981247
77	0.938684	0.961571	0.968358	0.96464	0.951234	0.984646	0.914411	1.00112		77	0.995588	1.0054	0.990892	0.997651	0.983322	0.983286
88	0.946372	0.963715	0.954134	0.960576	0.950765	0.968428	0.930994	0.997707		88	0.998768	1.00137	0.98956	0.991213	0.980563	0.979346
99	0.939239	0.964749	0.95095	0.953039	0.950236	0.987623	0.912211	1.00062		99	0.994113	0.9969	1.00068	0.98233	0.981557	0.972054
110	0.929975	0.967647	0.951203	0.94224	0.944642	0.985045	0.912143	1.0047		110	1.00726	0.999679	0.976303	0.985421	0.977529	0.971669
121	0.929747	0.960753	0.947771	0.918532	0.949842	0.98924	0.908837	1.00161		121	0.995662	0.982532	0.980736	0.984019	0.996564	0.964937
132	0.930186	0.963997	0.939725	0.932941	0.952869	0.996314	0.902762	1.00449		132	1.00101	0.989095	0.972133	0.97752	0.986447	0.967595
143	0.924669	0.961506	0.946734	0.929371	0.94485	0.976547	0.905303	1.01005		143	0.995124	0.994586	0.979571	0.996995	0.966909	0.965741
154	0.918446	0.95656	0.929836	0.921041	0.938561	0.968782	0.903936	0.999459		154	0.977212	0.992771	0.971634	0.98545	0.985496	0.958357
165	0.916749	0.956239	0.942685	0.908485	0.950674	0.967543	0.883639	0.993791		165	0.993144	0.998204	0.965973	0.988678	0.977147	0.749889
176	0.911239	0.935394	0.936463	0.902852	0.953645	0.974924	0.86772	0.991406		176	0.975528	0.992288	0.959326	0.974071	0.976508	0.941641
187	0.908387	0.95098	0.925086	0.905185	0.969634	0.960362	0.874547	0.975538		187	0.997836	0.98899	0.959995	0.984858	0.966264	0.947472
198	0.905252	0.947911	0.919278	0.894661	0.958026	0.973554	0.87563	0.978772		198	0.981167	0.986434	0.967292	0.967687	0.975884	0.947482
209	0.903492	0.950853	0.909646	0.88264	0.951495	0.972858	0.861896	0.966276		209	0.986521	0.97267	0.977503	0.983963	0.96507	0.940908
220	0.90775	0.938955	0.911714	0.888135	0.948853	0.964813	0.858207	0.956655		220	0.981059	0.986311	0.971284	0.971251	0.97485	0.941266
231	0.896239	0.938594	0.901548	0.885078	0.960917	0.952884	0.857133	0.952752		231	0.982433	0.982068	0.969148	0.97597	0.969071	0.949892
242	0.893857	0.938334	0.905386	0.878439	0.946448	0.96381	0.853635	0.96523		242	0.970709	0.982342	0.959033	0.96575	0.966052	0.942662
253	0.883391	0.931444	0.893734	0.873804	0.932359	0.970659	0.846816	0.944711		253	0.986118	0.972398	0.97583	0.972028	0.972792	0.943461
264	0.893316	0.930849	0.893301	0.862467	0.95206	0.948129	0.848232	0.943066		264	0.976765	0.971381	0.959929	0.961881	0.9736	0.937799
275	0.882117	0.928391	0.883221	0.869311	0.941205	0.957886	0.858568	0.941199		275	0.97856	0.978801	0.965969	0.958164	0.970727	0.930564
286	0.880099	0.921915	0.884631	0.853267	0.934312	0.967694	0.841801	0.928414		286	0.969822	0.990253	0.958408	0.955391	0.957304	0.934882
297	0.881371	0.93101	0.887079	0.859476	0.930029	0.954671	0.843888	0.929741		297	0.968494	0.979178	0.963116	0.977922	0.976121	0.931578
308	0.874033	0.924551	0.882256	0.852076	0.939036	0.963176	0.849829	0.92723		308	0.967159	0.972624	0.966612	0.967601	0.963539	0.919432
319	0.88302	0.928739	0.873898	0.859831	0.941625	0.963638	0.841499	0.920053		319	0.983772	0.968242	0.96823	0.970274	0.964187	0.942336
330	0.876907	0.913869	0.873812	0.843075	0.931928	0.961273	0.815398	0.919573		330	0.979046	0.968003	0.955467	0.961765	0.957328	0.925172
341	0.873627	0.922571	0.861819	0.84129	0.927	0.964566	0.816032	0.906276		341	0.965953	0.96987	0.948517	0.955823	0.970455	0.93559
352	0.876076	0.917237	0.861511	0.830356	0.916307	0.975567	0.81923	0.901565		352	0.964563	0.964362	0.961866	0.967174	0.95691	0.926307
363	0.864333	0.923233	0.870909	0.840514	0.925856	0.953255	0.80217	0.897634		363	0.972238	0.964847	0.954375	0.951426	0.953395	0.928974
374	0.861465	0.918857	0.850999	0.827681	0.931206	0.95896	0.80582	0.892119		374	0.967894	0.969109	0.956328	0.953643	0.957949	0.918968
385	0.865128	0.907913	0.853998	0.82499	0.92262	0.949945	0.817529	0.900044		385	0.969915	0.956818	0.955318	0.955618	0.951452	0.927913
396	0.878196	0.915014	0.854978	0.820837	0.919235	0.959695	0.805771	0.883451		396	0.973363	0.959347	0.959119	0.960613	0.959487	0.923633
407	0.863656	0.921851	0.841689	0.816909	0.91657	0.947443	0.804672	0.879889		407	0.961306	0.975224	0.951808	0.952335	0.96916	0.925507
418	0.859592	0.906308	0.833922	0.809604	0.931673	0.955761	0.799571	0.886624		418	0.961103	0.966402	0.958366	0.966552	0.955244	0.923854
429	0.851423	0.913387	0.830933	0.808838	0.913578	0.945619	0.799834	0.866005		429	0.962895	0.973345	0.949174	0.959733	0.956781	0.922609
440	0.857094	0.90373	0.839266	0.806506	0.920971	0.95107	0.782056	0.868055		440	0.965721	0.961665	0.944415	0.958951	0.946808	0.922319
451	0.863608	0.914303	0.830564	0.807269	0.919411	0.942556	0.799896	0.858369		451	0.955939	0.961941	0.955574	0.942954	0.944552	0.927376
462	0.858575	0.890191	0.8413	0.799513	0.910186	0.94421	0.788395	0.868984		462	0.960728	0.973441	0.951794	0.951934	0.950512	0.921815
473	0.861321	0.899695	0.825679	0.794177	0.913238	0.938717	0.78589	0.834223		473	0.96612	0.96211	0.949111	0.953097	0.958692	0.924798
484	0.854577	0.907956	0.823754	0.802195	0.919576	0.934334	0.782946	0.845457		484	0.964771	0.952859	0.950179	0.955794	0.946833	0.922185
495	0.861109	0.897073	0.821167	0.791086	0.90757	0.923774	0.775852	0.842118		495	0.962039	0.963981	0.953192	0.958019	0.953676	0.922069
506	0.858379	0.894846	0.81229	0.786665	0.905138	0.924047	0.774538	0.841251		506	0.980313	0.95869	0.950594	0.944687	0.950582	0.91972
517	0.856553	0.89931	0.812185	0.775307	0.908211	0.927209	0.784949	0.834292		517	0.968332	0.966413	0.943255	0.929955	0.950267	0.910465
528	0.852622	0.898196	0.804015	0.785156	0.906089	0.921204	0.768214	0.836551		528	0.968875	0.969691	0.935596	0.942737	0.940326	0.918448
539	0.851427	0.893906	0.801403	0.772662	0.891037	0.919026	0.778507	0.835292		539	0.972032	0.953469	0.948485	0.965826	0.943137	0.911929
550	0.852133	0.889981	0.78959	0.777265	0.893315	0.930371	0.772132	0.83448		550	0.957489	0.958967	0.942221	0.949026	0.928727	0.913632
561	0.851882	0.886638	0.79673	0.778349	0.899142	0.920788	0.771755	0.809448		561	0.956511	0.956411	0.951001	0.93712	0.921998	0.91098
572	0.83638	0.895526	0.789502	0.769237	0.889189	0.916263	0.7555	0.815673		572	0.949128	0.957531	0.935973	0.938526	0.946814	0.912259
583	0.846713	0.893716	0.783994	0.75506	0.912881	0.905934	0.745202	0.791599		583	0.956938	0.945721	0.938409	0.951992	0.934976	0.90658
594	0.85488	0.89346	0.785205	0.757745	0.894625	0.90337	0.747852	0.793455		594	0.961442	0.945912	0.927926	0.945099	0.936642	0.91856
605	0.850018	0.88637	0.776779	0.760078	0.895485	0.904939	0.73843	0.808073		605	0.955313	0.94871	0.936654	0.931792	0.945777	0.91324
616	0.840442	0.892243	0.779783	0.750398	0.895064	0.899779	0.738221	0.793252		616	0.950315	0.951206	0.940045	0.936715	0.927067	0.915901
627	0.838688	0.895343	0.7854	0.75751	0.879876	0.906391	0.74179	0.785614		627	0.961347	0.942843	0.933408	0.933384	0.927365	0.905977
638	0.829982	0.881637	0.775299	0.751892	0.887196	0.908595	0.727874	0.777653		638	0.95922	0.95505	0.927781	0.944804	0.933936	0.902201
649	0.846208	0.892883	0.765693	0.735854	0.893461	0.910774	0.716169	0.779867		649	0.947896	0.93975	0.928029	0.931699	0.933861	0.905724
660	0.845615	0.882101	0.766793	0.739153	0.88562	0.914046	0.716922	0.776693		660	0.956482	0.951927	0.913884	0.939435	0.943064	0.901612
671	0.824472	0.888245	0.760048	0.740157	0.869558	0.89478	0.713957	0.775053		671	0.960355	0.945173	0.931047	0.923755	0.921272	0.905123
682	0.837354	0.886233	0.762313	0.730691	0.889342	0.894636	0.718224	0.773949		682	0.952316	0.956291	0.93398	0.836149	0.922547	0.909938
693	0.835664	0.882617	0.763815	0.735235	0.885863	0.892962	0.720664	0.75825		693	0.953221	0.946852	0.933889	0.897157	0.944962	0.892519
704	0.83343	0.876805	0.762501	0.731346	0.878986	0.901925	0.707493	0.768582		704	0.960701	0.946625	0.924725	0.889607	0.935774	0.906956
715	0.82841	0.883438	0.756075	0.723776	0.883099	0.888603	0.718596	0.76227		715	0.950152	0.947399	0.934891	0.909925	0.922821	0.910527
726	0.823391	0.883378	0.746747	0.717536	0.891356	0.901574	0.716388	0.750205		726	0.955077	0.943711	0.932142	0.907902	0.93124	0.900037
737	0.824846	0.875953	0.751205	0.724482	0.875731	0.895839	0.697088	0.764302		737	0.940511	0.937722	0.922563	0.901261	0.926854	0.898707
748	0.833014	0.879778	0.749732	0.725077	0.88553	0.889581	0.689568	0.753653		748	0.950575	0.949593	0.922728	0.889287	0.937755	0.902013
759	0.822282	0.880948	0.746624	0.711311	0.876193	0.880326	0.68676	0.737258		759	0.951951	0.936487	0.922398	0.903427	0.933583	0.902679
770	0.828844	0.875752	0.739594	0.705154	0.877824	0.8918	0.686722	0.728322		770	0.948337	0.940968	0.92292	0.89908	0.930342	0.894708
781	0.820674	0.875526	0.740895	0.706857	0.860004	0.891009	0.678983	0.724182		781	0.943519	0.956313	0.937298	0.906878	0.926396	0.909456
792	0.825383	0.881414	0.73364	0.699831	0.878475	0.885698	0.670996	0.726051		792	0.948034	0.936794	0.932393	0.895002	0.935388	0.897457
803	0.826915	0.870354	0.728423	0.702898	0.862707	0.88984	0.668302	0.723767		803	0.942902	0.937749	0.92262	0.886998	0.936248	0.889077
814	0.823855	0.870634	0.730996	0.70457	0.856984	0.873065	0.670913	0.724438		814	0.948086	0.935234	0.918126	0.894925	0.925157	0.894548
825	0.815594	0.874958	0.728806	0.687828	0.864092	0.87862	0.66318	0.712028		825	0.951412	0.944267	0.905698	0.894911	0.920384	0.890756
836	0.812575	0.8784	0.724866	0.698266	0.868754	0.883942	0.667622	0.707419		836	0.947775	0.942746	0.926878	0.894094	0.922536	0.900369
847	0.823131	0.870594	0.721466	0.685793	0.872239	0.875479	0.66614	0.714369		847	0.95087	0.93398	0.922099	0.905845	0.926198	0.893576
858	0.816239	0.871151	0.712807	0.693691	0.870093	0.865152	0.637793	0.710234		858	0.941356	0.948692	0.924861	0.888036	0.920883	0.896983
869	0.816905	0.854947	0.709523	0.687179	0.868801	0.873791	0.660487	0.719862		869	0.957378	0.945595	0.907405	0.896668	0.912644	0.895985
880	0.822532	0.858418	0.71897	0.688742	0.853939	0.864555	0.643176	0.700522		880	0.955487	0.932136	0.920603	0.882795	0.899992	0.886709
891	0.820374	0.871799	0.700472	0.682124	0.855408	0.882779	0.643798	0.707142		891	0.93786	0.93295	0.913258	0.901464	0.913444	0.901547
902	0.814471	0.856115	0.707101	0.677588	0.858606	0.863501	0.630427	0.689798		902	0.949586	0.939196	0.916709	0.893414	0.924627	0.893656
913	0.819294	0.869278	0.699709	0.675234	0.849212	0.872085	0.632458	0.688912		913	0.932807	0.939993	0.907917	0.891525	0.925401	0.880869
924	0.815617	0.873713	0.6989	0.673773	0.857896	0.870928	0.630623	0.683194		924	0.94658	0.934282	0.915605	0.887165	0.909282	0.893227
935	0.816573	0.85838	0.68585	0.670897	0.845156	0.872678	0.630602	0.686867		935	0.938236	0.928306	0.907678	0.882477	0.915951	0.887442
946	0.808773	0.860014	0.695517	0.668291	0.855236	0.858417	0.628427	0.672773		946	0.93454	0.926113	0.908926	0.88842	0.911559	0.884085
957	0.813312	0.853865	0.686632	0.664341	0.845234	0.855151	0.606756	0.661677		957	0.938214	0.933077	0.924475	0.878828	0.906553	0.890704
968	0.812737	0.857612	0.684175	0.659655	0.840305	0.853496	0.614137	0.678993		968	0.953311	0.929035	0.90529	0.884791	0.909918	0.886949
979	0.815046	0.856259	0.677924	0.663662	0.850104	0.86461	0.62016	0.654212		979	0.936648	0.930435	0.910405	0.877437	0.916882	0.88695
990	0.808974	0.852511	0.686052	0.663079	0.857813	0.8507	0.605782	0.675007		990	0.941244	0.929219	0.898496	0.890754	0.919881	0.881826
1001	0.808779	0.856707	0.68108	0.66147	0.840843	0.858882	0.603512	0.647863		1001	0.921779	0.939208	0.903806	0.881993	0.913555	0.878364
1012	0.805426	0.844654	0.67148	0.656482	0.84346	0.836612	0.604387	0.67058		1012	0.924065	0.930313	0.915186	0.889667	0.918912	0.883763
1023	0.807323	0.841609	0.660403	0.65232	0.837493	0.850983	0.585861	0.645328		1023	0.955703	0.933856	0.918237	0.869521	0.910647	0.878175
1034	0.816805	0.844313	0.674035	0.655371	0.848505	0.855637	0.611161	0.648984		1034	0.942872	0.920544	0.902441	0.888713	0.90952	0.881606
1045	0.803008	0.851672	0.666325	0.645393	0.844942	0.843465	0.577855	0.64691		1045	0.927901	0.919962	0.765667	0.886254	0.90834	0.863726
1056	0.806188	0.851841	0.662911	0.648372	0.842695	0.849546	0.589443	0.641808		1056	0.928424	0.925274	0.89325	0.880479	0.895676	0.867867
1067	0.796054	0.844646	0.659307	0.644569	0.832481	0.854837	0.58958	0.635566		1067	0.921129	0.930339	0.904952	0.874059	0.90527	0.880348
1078	0.804274	0.850108	0.661865	0.634234	0.831805	0.846926	0.588207	0.633195		1078	0.931436	0.921257	0.906236	0.879909	0.912877	0.869646
1089	0.795216	0.852511	0.66736	0.641465	0.844915	0.851249	0.570162	0.623192		1089	0.933802	0.912537	0.901497	0.871881	0.903768	0.880603
1100	0.790905	0.845032	0.661652	0.642566	0.836358	0.839046	0.573113	0.64381		1100	0.927034	0.916578	0.903673	0.876487	0.899171	0.861835
1111	0.800094	0.840413	0.643075	0.628856	0.835036	0.846394	0.564146	0.629345		1111	0.932702	0.917327	0.909492	0.869218	0.898312	0.884431
1122	0.79275	0.84904	0.650556	0.626339	0.830871	0.847976	0.566035	0.626794		1122	0.915407	0.917278	0.90651	0.868431	0.901511	0.866085
1133	0.810126	0.842666	0.647212	0.631612	0.821665	0.833375	0.574973	0.613068		1133	0.928037	0.910744	0.900496	0.869273	0.91376	0.872985
1144	0.790422	0.837547	0.645824	0.625229	0.82055	0.836175	0.559783	0.608611		1144	0.931451	0.917802	0.893518	0.871778	0.901208	0.878792
1155	0.796141	0.84115	0.637832	0.626924	0.817013	0.843894	0.558631	0.612343		1155	0.937663	0.932245	0.900128	0.863886	0.889104	0.873264
1166	0.792594	0.841431	0.641599	0.622222	0.83953	0.83156	0.54856	0.617134		1166	0.918874	0.925964	0.909529	0.884273	0.896494	0.876419
1177	0.8048	0.840889	0.636434	0.612187	0.82608	0.82678	0.556112	0.611202		1177	0.918645	0.92623	0.90351	0.880097	0.904295	0.870534
1188	0.792655	0.845618	0.641179	0.611077	0.821881	0.833545	0.540225	0.593319		1188	0.923379	0.92435	0.911166	0.869217	0.89432	0.865143
1199	0.784637	0.844961	0.638577	0.616982	0.816211	0.835855	0.545417	0.583972		1199	0.923718	0.908609	0.900128	0.871848	0.904834	0.872715
1210	0.795351	0.826584	0.626154	0.616053	0.816345	0.843094	0.550614	0.595381		1210	0.912055	0.914712	0.899348	0.867582	0.906894	0.8727
1221	0.786385	0.826918	0.636492	0.603294	0.810948	0.817491	0.534286	0.597079		1221	0.919332	0.912928	0.894896	0.864429	0.903733	0.861203
1232	0.791658	0.835354	0.623234	0.610725	0.813762	0.819972	0.531983	0.588989		1232	0.913176	0.909572	0.905167	0.859919	0.901804	0.865928
1243	0.785276	0.831876	0.625897	0.613627	0.82788	0.820873	0.533772	0.577791		1243	0.914914	0.915639	0.886474	0.85804	0.89348	0.867176
1254	0.775978	0.833952	0.620706	0.602884	0.819594	0.815133	0.52343	0.589187		1254	0.916116	0.916608	0.897103	0.8775	0.894512	0.87464
1265	0.787924	0.836274	0.609335	0.598873	0.826472	0.820386	0.524988	0.574963		1265	0.926261	0.913437	0.898105	0.864201	0.892706	0.858506
1276	0.788946	0.829478	0.620611	0.595816	0.80874	0.820226	0.512521	0.570385		1276	0.914504	0.920814	0.897355	0.863024	0.892636	0.86125
1287	0.788476	0.827125	0.616492	0.599604	0.806841	0.827888	0.521069	0.588844		1287	0.915412	0.908436	0.88382	0.867599	0.893061	0.867085
1298	0.786916	0.832624	0.617905	0.599839	0.808942	0.815119	0.517928	0.571665		1298	0.913847	0.902406	0.888808	0.86396	0.88431	0.863515
1309	0.781381	0.833559	0.605798	0.592203	0.806197	0.831841	0.513542	0.564424		1309	0.921099	0.905749	0.904209	0.859951	0.892606	0.855626
1320	0.778188	0.832442	0.602113	0.595038	0.816742	0.798544	0.506069	0.562881		1320	0.918874	0.910666	0.895523	0.863061	0.902068	0.865898
1331	0.78472	0.835494	0.611314	0.582035	0.811527	0.815576	0.512057	0.575325		1331	0.922288	0.907286	0.898384	0.859679	0.895423	0.855661
1342	0.781122	0.828421	0.606723	0.584518	0.810349	0.813551	0.500932	0.551746		1342	0.918419	0.905104	0.88216	0.864955	0.886117	0.864581
1353	0.774768	0.81586	0.604418	0.586759	0.805531	0.811929	0.502825	0.545513		1353	0.928105	0.914555	0.89772	0.863418	0.885035	0.862973
1364	0.77653	0.829829	0.597128	0.58042	0.80725	0.804612	0.497645	0.550824		1364	0.907388	0.92048	0.893931	0.85692	0.880008	0.847153
1375	0.779134	0.823643	0.586235	0.580842	0.799229	0.801826	0.500504	0.541033		1375	0.915079	0.904609	0.88276	0.850912	0.89433	0.857754
1386	0.786858	0.823649	0.600606	0.57552	0.795881	0.797795	0.480844	0.543602		1386	0.9012	0.899435	0.896166	0.8673	0.888861	0.849772
1397	0.774114	0.823825	0.585765	0.580971	0.787886	0.802559	0.48122	0.535884		1397	0.91808	0.899981	0.894357	0.867609	0.895126	0.858304
1408	0.781241	0.812042	0.58636	0.571928	0.793535	0.814974	0.481592	0.529283		1408	0.91004	0.895627	0.890289	0.854618	0.886985	0.853253
1419	0.775767	0.826211	0.5832	0.573008	0.791558	0.804561	0.483498	0.530387		1419	0.906903	0.905001	0.8913	0.868598	0.884628	0.855378
1430	0.781108	0.823207	0.576064	0.562407	0.790876	0.799823	0.49751	0.52899		1430	0.906906	0.924003	0.880498	0.849696	0.87493	0.849407
1441	0.772924	0.808333	0.579269	0.56605	0.801162	0.79783	0.479531	0.539834		1441	0.914312	0.913217	0.884234	0.853311	0.89224	0.863069
1452	0.768662	0.815657	0.585528	0.567167	0.800297	0.791265	0.484554	0.506718		1452	0.908615	0.901216	0.885304	0.847383	0.873922	0.860378
1463	0.76507	0.817302	0.580141	0.556545	0.793758	0.785647	0.462601	0.526331		1463	0.901925	0.900137	0.887537	0.861967	0.878966	0.850638
1474	0.772519	0.810862	0.568481	0.559254	0.796905	0.797672	0.460821	0.526364		1474	0.913727	0.908536	0.87557	0.871508	0.889341	0.841662
1485	0.773767	0.809169	0.573622	0.559339	0.78026	0.804762	0.475278	0.510481		1485	0.904311	0.901643	0.891956	0.855326	0.869603	0.847076
1496	0.773202	0.818451	0.571024	0.547982	0.800946	0.810347	0.467376	0.520137		1496	0.905116	0.903469	0.87858	0.855756	0.882392	0.837247
1507	0.766498	0.809531	0.569297	0.547141	0.78971	0.796396	0.469484	0.506141		1507	0.912993	0.904724	0.876039	0.854169	0.88752	0.850936
1518	0.76874	0.812599	0.56952	0.554607	0.775284	0.793077	0.461416	0.499117		1518	0.90588	0.904783	0.885385	0.852076	0.882925	0.848154
1529	0.767268	0.79921	0.571967	0.554527	0.779595	0.790272	0.456989	0.493154		1529	0.904031	0.902823	0.884861	0.847915	0.886021	0.849833
1540	0.770968	0.815178	0.565552	0.550773	0.790611	0.802641	0.459908	0.511349		1540	0.916421	0.895595	0.869113	0.858069	0.864482	0.84299
1551	0.768011	0.805689	0.55338	0.54409	0.784845	0.791437	0.445531	0.501027		1551	0.913826	0.894369	0.878804	0.852085	0.871133	0.830113
1562	0.759456	0.816411	0.551873	0.545146	0.771799	0.787311	0.437583	0.497229		1562	0.892529	0.89102	0.873296	0.843458	0.877299	0.850491
1573	0.770512	0.813596	0.55517	0.541421	0.775647	0.786778	0.453377	0.488808		1573	0.902321	0.898404	0.874164	0.851815	0.873765	0.849867
1584	0.767055	0.808196	0.553139	0.533933	0.773816	0.785592	0.43658	0.495604		1584	0.918892	0.891594	0.872609	0.857143	0.876054	0.842683
1595	0.762909	0.816883	0.549381	0.540127	0.782343	0.7904	0.429183	0.485296		1595	0.898378	0.897241	0.875041	0.841915	0.878537	0.845413
1606	0.763886	0.798558	0.552811	0.537549	0.781121	0.783875	0.422007	0.478536		1606	0.892012	0.894296	0.878062	0.850427	0.867963	0.837178
1617	0.769821	0.80135	0.545066	0.54165	0.782606	0.794762	0.431372	0.474058		1617	0.897335	0.899822	0.881917	0.849135	0.865152	0.853258
1628	0.766824	0.806984	0.538843	0.540017	0.783855	0.784545	0.439587	0.492741		1628	0.900075	0.888681	0.865746	0.848456	0.876656	0.844084
1639	0.757546	0.806864	0.538677	0.534617	0.775095	0.78129	0.421353	0.48185		1639	0.896138	0.891633	0.876585	0.842378	0.87728	0.834261
1650	0.761114	0.803721	0.542868	0.542517	0.762986	0.766388	0.41952	0.462862		1650	0.890652	0.893421	0.868547	0.847529	0.875934	0.835177
1661	0.758654	0.804789	0.538861	0.532062	0.772786	0.777677	0.418234	0.474383		1661	0.889713	0.896297	0.8813	0.852134	0.871755	0.84224
1672	0.757251	0.799443	0.526684	0.519886	0.780737	0.773115	0.422364	0.469607		1672	0.885271	0.892476	0.864649	0.848628	0.865247	0.83651
1683	0.748499	0.787085	0.525381	0.525193	0.766175	0.778784	0.422837	0.479198		1683	0.881419	0.893511	0.869877	0.843861	0.865217	0.838491
1694	0.76266	0.80714	0.526963	0.527669	0.775247	0.78518	0.408516	0.46572		1694	0.896092	0.899989	0.87324	0.847854	0.856205	0.84131
1705	0.757079	0.804252	0.5308	0.519192	0.775224	0.764656	0.403429	0.458332		1705	0.882354	0.878004	0.871408	0.839353	0.865569	0.842469
1716	0.749605	0.793941	0.535374	0.519092	0.755173	0.758056	0.409743	0.446146		1716	0.878655	0.882887	0.866627	0.84166	0.875273	0.836984
1727	0.751918	0.789142	0.528119	0.516606	0.780732	0.779516	0.398303	0.457083		1727	0.893761	0.889113	0.875211	0.839444	0.864001	0.829405
1738	0.753751	0.790847	0.531506	0.512018	0.762286	0.771983	0.396175	0.454054		1738	0.885401	0.895369	0.870648	0.84046	0.85779	0.836671
1749	0.753722	0.791105	0.517524	0.519819	0.769177	0.766408	0.414155	0.449305		1749	0.895733	0.8737	0.862052	0.838651	0.858911	0.831025
1760	0.752964	0.795749	0.522885	0.510751	0.764595	0.759248	0.397553	0.4606		1760	0.892402	0.876141	0.869644	0.84118	0.856219	0.82604
1771	0.740244	0.793464	0.52314	0.509437	0.756055	0.761927	0.400821	0.438916		1771	0.891364	0.878228	0.864609	0.827853	0.867864	0.834524
1782	0.746716	0.794722	0.521903	0.508862	0.761062	0.772908	0.398714	0.448283		1782	0.886599	0.890124	0.864448	0.842238	0.85851	0.828126
1793	0.749727	0.785902	0.517629	0.505724	0.768357	0.763848	0.398183	0.438591		1793	0.888581	0.891537	0.863268	0.832073	0.849824	0.83678
1804	0.749779	0.794713	0.510299	0.492458	0.756832	0.758344	0.383601	0.422519		1804	0.879082	0.884668	0.873197	0.838884	0.868531	0.841338
1815	0.750796	0.793668	0.518098	0.507284	0.753483	0.773006	0.384613	0.426245		1815	0.87814	0.879872	0.871094	0.824773	0.864293	0.835003
1826	0.745693	0.798901	0.519867	0.502172	0.758772	0.754129	0.383697	0.437483		1826	0.875817	0.884003	0.858183	0.84435	0.851155	0.82733
1837	0.747733	0.791891	0.508052	0.50198	0.75838	0.756875	0.380578	0.425106		1837	0.8842	0.889463	0.862222	0.834359	0.858455	0.826796
1848	0.741203	0.795668	0.505836	0.495908	0.756331	0.756518	0.394659	0.425206		1848	0.885203	0.886489	0.858257	0.820489	0.853405	0.827865
1859	0.742703	0.777421	0.507866	0.497713	0.761076	0.750972	0.377157	0.423232		1859	0.877527	0.881473	0.866416	0.831661	0.845864	0.819079
1870	0.737201	0.785084	0.504822	0.49493	0.763201	0.749729	0.370441	0.433406		1870	0.882119	0.888815	0.853832	0.821421	0.845737	0.821319
1881	0.750539	0.783861	0.49825	0.499603	0.756081	0.756255	0.373026	0.420088		1881	0.879438	0.880386	0.849056	0.831198	0.860292	0.821341
1892	0.743143	0.78355	0.49777	0.491069	0.759931	0.7556	0.374717	0.426257		1892	0.874108	0.891041	0.858525	0.827189	0.843924	0.818137
1903	0.729084	0.786252	0.49397	0.497131	0.751977	0.747543	0.368089	0.411135		1903	0.87201	0.868899	0.864543	0.828557	0.860401	0.824543
1914	0.741477	0.771444	0.501715	0.486296	0.748994	0.744953	0.379346	0.419155		1914	0.877205	0.874857	0.855335	0.827125	0.846772	0.819844
1925	0.730605	0.786282	0.494425	0.4849	0.760043	0.758172	0.359162	0.408369		1925	0.874458	0.882847	0.859653	0.829278	0.846176	0.822838
1936	0.738	0.786566	0.493601	0.482246	0.743644	0.733597	0.369366	0.40235		1936	0.881961	0.874161	0.852816	0.836881	0.862188	0.8257
1947	0.735715	0.781317	0.479225	0.486441	0.744298	0.737282	0.356085	0.394447		1947	0.881606	0.882946	0.856614	0.832076	0.856105	0.812729
1958	0.730442	0.786817	0.494989	0.482769	0.734688	0.738712	0.353645	0.389785		1958	0.874517	0.878825	0.846902	0.817735	0.851095	0.81653
1969	0.732424	0.779345	0.488245	0.477913	0.745712	0.739088	0.343688	0.394308		1969	0.890072	0.880053	0.852177	0.819146	0.859292	0.820763
1980	0.732844	0.785278	0.485566	0.476205	0.760006	0.737721	0.356717	0.397641		1980	0.873299	0.869686	0.862651	0.821674	0.862377	0.813441
1991	0.732096	0.773683	0.481614	0.474582	0.745072	0.746973	0.34685	0.400759		1991	0.86995	0.871698	0.854171	0.814304	0.848959	0.818599
2002	0.727527	0.767544	0.48804	0.472414	0.733788	0.736832	0.351384	0.38743		2002	0.859176	0.876808	0.848213	0.826455	0.852996	0.827847
2013	0.735729	0.770711	0.480022	0.472496	0.746831	0.728962	0.343558	0.373309		2013	0.873819	0.879058	0.85707	0.820453	0.843618	0.825003
2024	0.728642	0.782883	0.463357	0.471475	0.722213	0.731815	0.348737	0.386208		2024	0.874549	0.876145	0.85221	0.825928	0.838712	0.818783
2035	0.731616	0.78685	0.474071	0.471141	0.736149	0.735112	0.338795	0.369705		2035	0.87965	0.872996	0.85048	0.81921	0.834122	0.814437
2046	0.730891	0.782931	0.473084	0.474848	0.736131	0.730504	0.339338	0.374472		2046	0.873509	0.869468	0.853837	0.817119	0.827254	0.809708
2057	0.734259	0.778963	0.466854	0.472591	0.72516	0.740697	0.341942	0.3726		2057	0.867211	0.857759	0.843963	0.822762	0.846702	0.821562
2068	0.729427	0.772145	0.467888	0.46227	0.736423	0.73024	0.324194	0.380908		2068	0.867325	0.864316	0.850528	0.821729	0.83614	0.817893
2079	0.732928	0.765585	0.474234	0.459393	0.734135	0.734824	0.325603	0.378635		2079	0.861146	0.861116	0.844012	0.822652	0.852414	0.827281
2090	0.73274	0.772366	0.469471	0.466375	0.74053	0.726963	0.320332	0.374938		2090	0.881045	0.864696	0.86235	0.815997	0.83978	0.811023
2101	0.733743	0.765747	0.465435	0.463001	0.73375	0.731521	0.330233	0.362117		2101	0.86644	0.869425	0.847088	0.821774	0.838263	0.821262
2112	0.723154	0.776213	0.454226	0.45462	0.742661	0.72769	0.322989	0.359041		2112	0.867121	0.872548	0.851549	0.813141	0.838587	0.815697
2123	0.729963	0.769018	0.468626	0.464827	0.721144	0.726576	0.324163	0.350279		2123	0.860722	0.859616	0.84273	0.81211	0.837463	0.820455
2134	0.716619	0.762307	0.458836	0.452833	0.726035	0.731376	0.310321	0.35882		2134	0.863172	0.861713	0.850065	0.817848	0.846969	0.810207
2145	0.735325	0.756857	0.458326	0.460831	0.733249	0.720228	0.316809	0.369506		2145	0.860118	0.867559	0.84348	0.810631	0.83914	0.810621
2156	0.719861	0.773137	0.448076	0.452217	0.728862	0.725125	0.308578	0.356871		2156	0.863215	0.859489	0.847105	0.808579	0.846331	0.814724
2167	0.728053	0.774471	0.46056	0.450672	0.734195	0.725777	0.321353	0.342135		2167	0.877679	0.857258	0.841324	0.803789	0.848348	0.816528
2178	0.7257	0.767708	0.455638	0.448972	0.74633	0.717669	0.308375	0.35626		2178	0.859546	0.855588	0.841609	0.807901	0.836729	0.804668
2189	0.736975	0.762932	0.448945	0.459261	0.721218	0.716427	0.305101	0.350719		2189	0.855251	0.859179	0.83655	0.804976	0.84368	0.803486
2200	0.717737	0.76503	0.453959	0.452813	0.713424	0.708217	0.299787	0.345912		2200	0.872182	0.860558	0.838563	0.807031	0.839195	0.805777
2211	0.725046	0.761493	0.44799	0.447688	0.726836	0.72665	0.310602	0.332062		2211	0.861325	0.857849	0.850973	0.804818	0.840837	0.802993
2222	0.718744	0.763612	0.452269	0.441093	0.722496	0.715076	0.305999	0.341287		2222	0.859132	0.862677	0.848985	0.815103	0.826153	0.803687
2233	0.717977	0.75916	0.442043	0.442651	0.713213	0.704391	0.290739	0.336252		2233	0.859149	0.850599	0.832032	0.80477	0.829447	0.80401
2244	0.718781	0.764511	0.452954	0.444693	0.723584	0.716574	0.293725	0.337024		2244	0.847993	0.868087	0.834971	0.811157	0.8369	0.797986
2255	0.732263	0.762626	0.434346	0.444002	0.721882	0.713386	0.291326	0.325987		2255	0.851459	0.857183	0.821236	0.807061	0.848857	0.806184
2266	0.713076	0.764429	0.434031	0.442631	0.718202	0.709338	0.2899	0.329708		2266	0.856539	0.851564	0.834573	0.812945	0.831323	0.801713
2277	0.722697	0.751279	0.439024	0.439835	0.713914	0.707819	0.29562	0.320659		2277	0.85492	0.858806	0.836221	0.805407	0.828359	0.797337
2288	0.725007	0.752923	0.445955	0.432538	0.707729	0.717064	0.291315	0.32507		2288	0.851116	0.852859	0.833224	0.801775	0.832576	0.813344
2299	0.719142	0.752187	0.43726	0.43678	0.69959	0.697289	0.28411	0.32492		2299	0.853508	0.855212	0.83604	0.809171	0.825437	0.796704
2310	0.718202	0.755733	0.434001	0.440871	0.710579	0.717863	0.291203	0.327707		2310	0.84907	0.853626	0.83452	0.813121	0.826148	0.803805
2321	0.722304	0.75632	0.43676	0.43663	0.714798	0.706472	0.283909	0.323571		2321	0.842668	0.846067	0.829211	0.808727	0.819397	0.801761
2332	0.720313	0.756097	0.430555	0.436147	0.715832	0.707039	0.27929	0.316437		2332	0.853086	0.847835	0.840525	0.802864	0.83187	0.796265
2343	0.710593	0.754748	0.428933	0.437032	0.719841	0.705718	0.274585	0.319737		2343	0.849318	0.857352	0.833726	0.803715	0.829493	0.791756
2354	0.712325	0.747908	0.432504	0.425605	0.705468	0.713817	0.27517	0.303403		2354	0.856167	0.84694	0.839604	0.810399	0.8361	0.794897
2365	0.707957	0.756822	0.42499	0.427139	0.688021	0.696501	0.27487	0.290276		2365	0.843082	0.848973	0.838941	0.799521	0.820559	0.794778
2376	0.721437	0.751085	0.424847	0.426415	0.710018	0.697505	0.274491	0.316748		2376	0.850703	0.858951	0.831825	0.79727	0.830672	0.798484
2387	0.712657	0.753465	0.424339	0.424596	0.70679	0.698921	0.280244	0.299941		2387	0.841594	0.85652	0.830543	0.801477	0.834382	0.786561
2398	0.705126	0.745138	0.422438	0.419817	0.702221	0.69474	0.262994	0.301452		2398	0.838684	0.850194	0.82648	0.806017	0.824565	0.800201
2409	0.699135	0.757515	0.426267	0.424748	0.696839	0.711025	0.266307	0.293046		2409	0.855479	0.847109	0.813725	0.796285	0.811871	0.797587
2420	0.71627	0.751104	0.427258	0.423	0.699473	0.694473	0.266462	0.298259		2420	0.849779	0.839408	0.823201	0.798909	0.82606	0.788718
2431	0.705777	0.741283	0.419373	0.413911	0.704084	0.700304	0.271836	0.298151		2431	0.855932	0.849386	0.825977	0.792099	0.829571	0.791491
2442	0.713359	0.739991	0.418234	0.415773	0.697454	0.692902	0.249681	0.294452		2442	0.845139	0.84142	0.828643	0.793924	0.816542	0.791206
2453	0.702092	0.744703	0.41436	0.411245	0.708965	0.688401	0.261627	0.300282		2453	0.848726	0.841729	0.837294	0.788499	0.821567	0.785887
2464	0.699018	0.75029	0.415214	0.417214	0.707721	0.695624	0.258119	0.294759		2464	0.848578	0.850882	0.824558	0.788539	0.814552	0.790235
2475	0.701943	0.756768	0.409347	0.415617	0.695456	0.700015	0.244176	0.285735		2475	0.840629	0.853579	0.824704	0.790756	0.812899	0.791775
2486	0.710539	0.747185	0.406206	0.412127	0.703586	0.683015	0.234366	0.284167		2486	0.85444	0.849532	0.818124	0.793426	0.824615	0.785396
2497	0.707632	0.748161	0.420701	0.412413	0.699688	0.677331	0.236432	0.276135		2497	0.849601	0.843962	0.821204	0.795531	0.817941	0.796965
2508	0.702512	0.749478	0.41538	0.415279	0.697665	0.696897	0.244779	0.290116		2508	0.834385	0.838231	0.826982	0.791933	0.818462	0.789189
2519	0.699253	0.741223	0.406479	0.41223	0.700177	0.685648	0.241054	0.271981		2519	0.837636	0.840181	0.826217	0.792643	0.808721	0.789899
2530	0.70013	0.746991	0.408422	0.409458	0.70277	0.680324	0.253043	0.287877		2530	0.842016	0.831604	0.815799	0.78799	0.825536	0.787391
2541	0.707625	0.738048	0.395448	0.411767	0.680579	0.690447	0.251751	0.269489		2541	0.843887	0.846285	0.818183	0.783149	0.821271	0.795183
2552	0.701382	0.749164	0.401737	0.409675	0.689338	0.697563	0.239587	0.272774		2552	0.838177	0.841942	0.818968	0.797378	0.822689	0.782749
2563	0.701	0.739267	0.396552	0.40344	0.697959	0.67728	0.238822	0.274667		2563	0.849565	0.836532	0.819347	0.786603	0.797386	0.769363
2574	0.700327	0.753134	0.411114	0.404159	0.703015	0.676839	0.230722	0.268347		2574	0.836434	0.838136	0.817866	0.789243	0.811711	0.795787
2585	0.703089	0.735489	0.402892	0.405066	0.692593	0.692519	0.222455	0.271527		2585	0.841485	0.834252	0.818253	0.785284	0.795992	0.781511
2596	0.697154	0.741381	0.395855	0.39614	0.68462	0.682884	0.236968	0.267127		2596	0.83727	0.83784	0.80774	0.799611	0.820485	0.776454
2607	0.70103	0.743796	0.399205	0.395907	0.69185	0.682209	0.226202	0.260586		2607	0.830867	0.841569	0.818661	0.7887	0.800294	0.780042
2618	0.68752	0.729173	0.396126	0.395095	0.688897	0.668736	0.226879	0.258759		2618	0.847436	0.828959	0.820369	0.790173	0.806732	0.797044
2629	0.694857	0.73524	0.398042	0.395242	0.682531	0.674429	0.227988	0.254125		2629	0.835691	0.845409	0.810384	0.788555	0.800278	0.785631
2640	0.698288	0.729653	0.398493	0.396717	0.691981	0.676422	0.216421	0.254753		2640	0.840108	0.8314	0.823358	0.774549	0.812503	0.781969
2651	0.687306	0.728621	0.394973	0.394931	0.684083	0.684219	0.221311	0.2507		2651	0.834414	0.834923	0.811459	0.786203	0.801428	0.776561
2662	0.693575	0.730929	0.391119	0.388754	0.688712	0.684211	0.228805	0.274664		2662	0.827603	0.830343	0.815924	0.782913	0.803734	0.777828
2673	0.693929	0.745608	0.391451	0.394028	0.680003	0.67817	0.216731	0.250205		2673	0.831113	0.834666	0.808544	0.785606	0.808056	0.77897
2684	0.69541	0.72596	0.384848	0.390221	0.686589	0.66069	0.209054	0.246075		2684	0.818977	0.85092	0.807867	0.781834	0.803386	0.771715
2695	0.690621	0.718468	0.391973	0.39137	0.687496	0.670739	0.209647	0.248094		2695	0.827195	0.827314	0.822886	0.787018	0.8042	0.772618
2706	0.691269	0.732537	0.376107	0.386037	0.682498	0.677289	0.20987	0.24939		2706	0.825907	0.828036	0.806266	0.766586	0.803738	0.781417
2717	0.693096	0.732557	0.377623	0.393605	0.688574	0.667936	0.207294	0.24844		2717	0.813626	0.817351	0.814804	0.765119	0.803763	0.782449
2728	0.695289	0.729735	0.385662	0.385555	0.674439	0.673147	0.20855	0.241411		2728	0.827249	0.83361	0.808319	0.778654	0.806614	0.778004
2739	0.694892	0.730269	0.37959	0.388513	0.669403	0.666096	0.212156	0.236947		2739	0.8365	0.823617	0.80564	0.782217	0.80175	0.773178
2750	0.688226	0.723125	0.380591	0.393052	0.667	0.667731	0.192502	0.235222		2750	0.820632	0.82455	0.807037	0.77515	0.802182	0.774751
2761	0.687609	0.723528	0.38529	0.378939	0.675402	0.660963	0.209849	0.230518		2761	0.820823	0.824187	0.806855	0.77482	0.788308	0.769568
2772	0.68029	0.727112	0.378382	0.386161	0.665854	0.669646	0.212509	0.233884		2772	0.823013	0.8232	0.810258	0.773846	0.803105	0.775557
2783	0.686811	0.7278	0.372687	0.376526	0.678949	0.668582	0.195112	0.237448		2783	0.819178	0.827573	0.804791	0.773958	0.805642	0.77261
2794	0.686962	0.73047	0.380391	0.383801	0.668044	0.670432	0.202107	0.242383		2794	0.809862	0.833439	0.810203	0.777002	0.806538	0.767061
2805	0.684708	0.727118	0.367276	0.381665	0.673685	0.658542	0.198235	0.219433		2805	0.817912	0.831939	0.804622	0.780281	0.797391	0.775338
2816	0.684138	0.720196	0.378693	0.383384	0.659454	0.654657	0.187657	0.218715		2816	0.819949	0.822848	0.806307	0.777644	0.794859	0.767396
2827	0.69267	0.718022	0.368481	0.378083	0.664566	0.669596	0.189454	0.222688		2827	0.808861	0.828355	0.803862	0.780675	0.802585	0.764881
2838	0.680589	0.72206	0.377986	0.375552	0.665445	0.661392	0.192575	0.224999		2838	0.820701	0.822118	0.806737	0.77485	0.807879	0.773345
2849	0.682629	0.722174	0.366448	0.378334	0.658065	0.649056	0.181906	0.222415		2849	0.827039	0.824413	0.801169	0.770152	0.796133	0.765235
2860	0.676379	0.728379	0.367806	0.36702	0.662316	0.651283	0.186367	0.215051		2860	0.828513	0.825648	0.79703	0.778854	0.801479	0.76802
2871	0.678609	0.714782	0.365826	0.377355	0.656162	0.656664	0.196734	0.228296		2871	0.79622	0.780455	0.80208	0.771497	0.803781	0.757561
2882	0.679414	0.715964	0.365195	0.369908	0.669494	0.665632	0.183415	0.216809		2882	0.827492	0.76768	0.80558	0.778266	0.788589	0.763851
2893	0.67842	0.71492	0.360691	0.367391	0.660911	0.658504	0.182899	0.204608		2893	0.812855	0.821975	0.795509	0.780933	0.796438	0.767155
2904	0.674049	0.720842	0.362112	0.373249	0.656497	0.666168	0.180366	0.210869		2904	0.828954	0.825402	0.797192	0.784764	0.792183	0.7583
2915	0.678508	0.710096	0.368637	0.367451	0.662053	0.663551	0.180058	0.215063		2915	0.820085	0.818364	0.804547	0.771688	0.790196	0.755893
2926	0.6828	0.709303	0.359368	0.359505	0.65857	0.651455	0.176249	0.208467		2926	0.820916	0.819586	0.796132	0.762369	0.783415	0.770561
2937	0.67924	0.712902	0.357172	0.35712	0.674118	0.657485	0.172303	0.198326		2937	0.812629	0.818221	0.796751	0.766138	0.795389	0.761218
2948	0.667127	0.70393	0.35781	0.367925	0.672356	0.660073	0.169961	0.202195		2948	0.811399	0.815635	0.798515	0.769375	0.78609	0.765386
2959	0.678564	0.709746	0.357682	0.360007	0.650754	0.649608	0.172594	0.201283		2959	0.804162	0.822523	0.777139	0.765663	0.786553	0.760207
2970	0.676548	0.710939	0.356478	0.364224	0.671354	0.652203	0.175554	0.195144		2970	0.810962	0.818846	0.80221	0.771867	0.78278	0.751508
2981	0.672326	0.718337	0.355815	0.363343	0.667996	0.653279	0.168342	0.191778		2981	0.812488	0.826819	0.798544	0.772585	0.774557	0.760983
2992	0.685216	0.709374	0.356611	0.363281	0.655836	0.653261	0.160879	0.184282		2992	0.817313	0.817237	0.79289	0.765747	0.788186	0.755879
3003	0.664562	0.710433	0.346063	0.359864	0.6595	0.640654	0.17232	0.185557		3003	0.818307	0.815987	0.795221	0.766512	0.776519	0.759504
3014	0.673774	0.709913	0.342791	0.352804	0.660414	0.643753	0.169355	0.187169		3014	0.814977	0.811661	0.788313	0.771487	0.800547	0.757892
3025	0.672739	0.710501	0.348151	0.353956	0.658783	0.660533	0.167263	0.183912		3025	0.819414	0.825092	0.797205	0.770012	0.775244	0.768691
3036	0.676607	0.708038	0.346665	0.352788	0.655317	0.640644	0.156205	0.192329		3036	0.817182	0.811866	0.790047	0.755312	0.783537	0.757793
3047	0.67233	0.710439	0.348496	0.356429	0.666876	0.641667	0.158017	0.191433		3047	0.805496	0.819567	0.792039	0.763515	0.787626	0.756156
3058	0.667768	0.701786	0.344468	0.345573	0.654074	0.639216	0.153941	0.186328		3058	0.803724	0.814863	0.790692	0.765217	0.781868	0.747936
3069	0.667124	0.704243	0.339406	0.348891	0.670702	0.632478	0.151803	0.193741		3069	0.820724	0.813891	0.791328	0.767823	0.784601	0.747018
3080	0.672642	0.711888	0.340894	0.355777	0.658327	0.630365	0.148157	0.176869		3080	0.80477	0.814263	0.773288	0.762313	0.787573	0.756247
3091	0.665211	0.707563	0.34247	0.349229	0.674091	0.646394	0.158316	0.17793		3091	0.799827	0.821237	0.797078	0.750686	0.779562	0.753307
3102	0.672892	0.715482	0.341635	0.346274	0.669986	0.633644	0.148891	0.169503		3102	0.815312	0.809	0.780095	0.76312	0.786747	0.746896
3113	0.669714	0.70045	0.33922	0.345091	0.64765	0.626864	0.148996	0.182016		3113	0.809271	0.807988	0.797228	0.757922	0.784883	0.741917
3124	0.669041	0.699528	0.33568	0.345327	0.646026	0.634319	0.134011	0.171033		3124	0.795335	0.810485	0.787374	0.756197	0.775185	0.749827
3135	0.664466	0.696018	0.338285	0.348156	0.642199	0.63934	0.147003	0.170378		3135	0.812063	0.808307	0.791195	0.757712	0.769205	0.753641
3146	0.666682	0.709	0.33466	0.348733	0.655113	0.628365	0.137225	0.163509		3146	0.810897	0.808455	0.785456	0.760853	0.790515	0.74828
3157	0.663036	0.706749	0.334372	0.337953	0.650275	0.628465	0.148246	0.16869		3157	0.802715	0.813003	0.780733	0.758569	0.785824	0.757883
3168	0.669696	0.695941	0.337346	0.346721	0.649459	0.632066	0.146282	0.163349		3168	0.802935	0.809308	0.786707	0.75864	0.765878	0.75112
3179	0.657961	0.703869	0.337904	0.34518	0.641096	0.626574	0.143963	0.167393		3179	0.819345	0.803965	0.784154	0.75969	0.784283	0.748198
3190	0.6636	0.700587	0.331546	0.341101	0.644856	0.629728	0.13434	0.169671		3190	0.798156	0.802074	0.783905	0.758197	0.77813	0.749277
3201	0.668724	0.698111	0.325995	0.345141	0.646863	0.62049	0.134755	0.164906			0.791956	0.804715	0.790301	0.753246	0.765368	0.752301
3212	0.657613	0.707471	0.332062	0.340516	0.646729	0.643234	0.130808	0.16941			0.792277	0.8118	0.784535	0.745983	0.778885	0.742438
3223	0.66314	0.698958	0.321054	0.336483	0.636148	0.621089	0.128044	0.156477			0.813458	0.800927	0.782029	0.747568	0.780693	0.743214
3234	0.65993	0.702023	0.331417	0.341385	0.645614	0.617895	0.132015	0.158414			0.800429	0.795102	0.784012	0.749562	0.770372	0.745284
3245	0.661088	0.696492	0.329472	0.335729	0.645248	0.625602	0.137335	0.153352			0.798221	0.804998	0.790018	0.756866	0.769868	0.750932
3256	0.65756	0.689984	0.329283	0.3264	0.64007	0.631573	0.126447	0.149241			0.807065	0.7935	0.788995	0.761943	0.759138	0.736963
3267	0.662585	0.702706	0.328647	0.338664	0.636091	0.631528	0.11986	0.142907			0.800059	0.803956	0.777813	0.742907	0.768766	0.746321
3278	0.654806	0.687509	0.330404	0.33392	0.633753	0.623639	0.115478	0.152037			0.791786	0.796573	0.780776	0.749454	0.766679	0.743579
3289	0.662022	0.693604	0.322564	0.330622	0.640894	0.618086	0.118825	0.158541			0.802806	0.789621	0.773932	0.748804	0.779225	0.743622
3300	0.6586	0.703513	0.315246	0.334233	0.631279	0.617481	0.124152	0.145521			0.800957	0.809411	0.773524	0.744576	0.763827	0.734615
3311	0.658223	0.685023	0.312756	0.33336	0.626371	0.62396	0.114375	0.142986			0.78545	0.788574	0.77491	0.743834	0.773531	0.745974
3322	0.654785	0.690141	0.326535	0.328223	0.646276	0.616055	0.116945	0.128343			0.790344	0.783815	0.768324	0.740591	0.768165	0.73874
3333	0.654907	0.67851	0.326279	0.334577	0.639067	0.616403	0.122493	0.150528			0.786072	0.787101	0.775844	0.74501	0.766957	0.751498
3344	0.655348	0.696689	0.316428	0.323087	0.633681	0.622926	0.118003	0.143611			0.795397	0.799625	0.774351	0.749432	0.75951	0.732793
3355	0.660384	0.698176	0.317937	0.318472	0.631663	0.606898	0.122847	0.142867			0.785294	0.796889	0.777139	0.742564	0.765534	0.742848
3366	0.662868	0.687619	0.313708	0.322869	0.647686	0.61594	0.102544	0.13819			0.795497	0.79966	0.773913	0.735535	0.756687	0.731905
3377	0.657849	0.691046	0.321441	0.327708	0.61571	0.612093	0.104401	0.136071			0.789666	0.787507	0.764017	0.745056	0.76516	0.74096
3388	0.661486	0.691999	0.311785	0.325893	0.630442	0.606706	0.1099	0.12479			0.789978	0.789155	0.764438	0.748507	0.763192	0.733672
3399	0.657701	0.687543	0.305835	0.321459	0.627818	0.620044	0.110951	0.141802			0.788849	0.79651	0.771975	0.743063	0.760499	0.73398
3410	0.653574	0.688597	0.309825	0.32041	0.623915	0.597624	0.106552	0.120316			0.78021	0.78524	0.761166	0.736986	0.762297	0.744995
3421	0.645705	0.680619	0.30846	0.314721	0.627672	0.609814	0.097349	0.132878			0.777875	0.797941	0.756672	0.735083	0.765285	0.738822
3432	0.655014	0.680417	0.31577	0.310113	0.626251	0.612114	0.0979602	0.13492			0.786191	0.792819	0.765421	0.718882	0.759699	0.737192
3443	0.661122	0.674481	0.298249	0.316172	0.629005	0.603812	0.108698	0.129856			0.786554	0.794404	0.762164	0.738806	0.767921	0.728826
3454	0.652848	0.691043	0.306235	0.325136	0.625106	0.606593	0.0908287	0.123433			0.77726	0.781162	0.768836	0.743162	0.758691	0.727794
3465	0.648124	0.689149	0.315562	0.310977	0.618622	0.617187	0.101539	0.110218			0.788655	0.789722	0.753105	0.733653	0.759768	0.728519
3476	0.653102	0.677754	0.300174	0.315113	0.637222	0.602321	0.114249	0.110753			0.772882	0.787111	0.764832	0.727258	0.755147	0.734588
3487	0.636389	0.681182	0.301534	0.313309	0.618859	0.600809	0.0835782	0.112152			0.776668	0.774546	0.782453	0.742406	0.756688	0.735495
3498	0.649259	0.685469	0.305938	0.310435	0.633373	0.604497	0.109386	0.113173			0.778169	0.778183	0.774311	0.729995	0.750323	0.725118
3509	0.641061	0.680804	0.298778	0.311357	0.633466	0.599126	0.0845707	0.122844			0.794674	0.785255	0.769486	0.737463	0.748396	0.728315
3520	0.652977	0.688438	0.299231	0.316479	0.61602	0.59841	0.089774	0.11359			0.763759	0.796486	0.766682	0.731118	0.763324	0.722341
3531	0.638384	0.682201	0.297108	0.310527	0.624593	0.609033	0.0772742	0.111968			0.76513	0.787903	0.763258	0.736604	0.758538	0.735065
3542	0.644353	0.676087	0.294781	0.319209	0.607433	0.594864	0.0846884	0.100842			0.773034	0.786108	0.764616	0.733727	0.744292	0.734807
3553	0.644067	0.680659	0.294508	0.307205	0.616153	0.609253	0.0867694	0.121271			0.763253	0.790426	0.766347	0.739014	0.760022	0.721238
3564	0.653252	0.684717	0.295509	0.304961	0.611365	0.601962	0.0815905	0.101458			0.779227	0.78248	0.76569	0.717447	0.75539	0.720072
3575	0.647814	0.67424	0.291356	0.305808	0.614702	0.599669	0.0746821	0.100917			0.779589	0.796884	0.755554	0.741519	0.750171	0.722185
3586	0.642763	0.677458	0.293754	0.302859	0.617674	0.605068	0.0773432	0.115074			0.712543	0.789187	0.765891	0.726855	0.750292	0.715525

## Sheet: Figure 2D
[TRAPP]	Rab11	Rab11	Rab1	Rab1	Rab43	Rab43	Rab19	Rab19
300	0.93845	0.87845	0.617205	0.644105	2.969	3.739	3.22015	2.78215
150	0.34735	0.48125	0.307505	0.273205	2.153	1.671	0.74715	0.40715
75	0.16125	0.13595	0.089705	0.100605	0.442	0.444	0.33715	0.39915
37	0.03605	0.02975	0.076105	0.037705	0.25	0.13	0.19415	0.23015
18	0.01315	-0.00535	0.008625	0.012955	-0.027	-0.007	0.03995	0.08025
0	0.01585	-0.01585	-0.003745	0.003745	-0.12	0.12	-0.00075	0.00075

## Sheet: Figure 2E
	no M	V6	V10
Replicate 1	0.830603	0.93764	3.20123
Replicate 2	1.1694	1.11262	3.06534
Replicate 3	0.982201	0.796931	2.45682
Replicate 4	1.0178	0.907755	2.30091

## Sheet: Figure 2F
	Rab1-no M	Rab1- M	Rab11-No M	Rab11 M	Rab43-noM	Rab43-M
Replicate 1	1.94462	8.53154	5.32681	13.4322	14.4	12.8385
Replicate 2	1.72077	8.02385	4.18912	12.4707	10.9538	11.3769
Replicate 3	2.01462	5.95	4.20835	10.0399	13.0462	10.3615

## Sheet: Figure 2G
	Rab2a				Rab2a (repeat not shown on graph)					Rab3a				Rab3a (not shown on graph-repeat assay)					Rab4a					Rab5							Rab6				Rab6(repeat-not shown on graph)					Rab7							Rab8
Time(s)	C	C	TRAPP	TRAPP	C	C	TRAPP	TRAPP		C	C	TRAPP	TRAPP	C	C	TRAPP	TRAPP		C	C	TRAPP	TRAPP		C	C	C	TRAPP	TRAPP	TRAPP		C	C	TRAPP	TRAPP	C	C	TRAPP	TRAPP		C	C	C	TRAPP	TRAPP	TRAPP		C	C	TRAPP
0	1	1	1	1	1	1	1	1		1	1	1	1	1	1	1	1		1	1	1	1		1	1	1	1	1	1		1	1	1	1	1	1	1	1		1	1	1	1	1	1		1	1	1
11	0.969458	0.989371	0.995783	0.997898	0.991824	1.00257	0.990517	1.00161		0.982251	0.992737	1.00005	1.00215	0.983942	0.996713	0.996239	0.995318		0.978634	0.995033	1.00063	0.989119		0.991763	1.00018	0.988777	0.990279	0.988183	0.990815		1.00769	1.0061	0.991449	1.00896	1.01371	0.998163	0.989201	0.992799		0.995611	0.994844	0.995947	1.00378	0.99858	1.00008		0.994548	0.993251	1.00262
22	0.969416	0.985003	0.999375	0.999339	1.00014	1.00032	0.995604	0.997854		0.985323	0.99637	0.989126	0.995326	0.987578	0.994809	0.997316	0.995979		0.967566	0.987101	0.998554	0.987734		0.989525	1.00794	1.00686	0.996124	0.999682	0.997972		1.01578	1.00069	0.993524	0.996826	1.0071	1.00359	0.992322	0.993851		0.984063	0.993463	0.991109	0.996677	0.996355	1.00489		1.00093	0.986651	0.994964
33	0.963019	0.984801	0.984753	1.0022	0.997114	0.996109	0.995806	1.0005		0.979924	1.00446	0.99255	1.00274	0.982173	0.99467	0.997004	0.992298		0.960701	0.991072	0.998217	0.974891		0.990086	1.00491	1.00093	0.994729	0.987275	0.99237		1.02893	1.0045	0.982027	1.00633	1.0065	0.997843	0.995483	0.994006		0.982319	0.997981	0.98928	0.992159	0.993723	1.00462		1.00812	0.985899	0.992302
44	0.962806	0.983192	0.987987	1.00393	0.998021	0.994303	0.986303	0.990594		0.978231	1.00029	0.988165	0.990072	0.977409	0.999493	0.990003	0.993514		0.960762	0.981546	0.998643	0.97105		0.996701	1.00692	1.00762	0.998689	0.995112	1.00036		1.03998	0.999892	0.971863	1.00933	1.00582	0.995199	0.987575	0.989158		0.984583	1.00065	0.975824	0.990615	0.990637	1.00763		0.999214	0.980418	0.989572
55	0.960243	0.98534	0.98943	0.998777	0.998321	0.996389	0.978184	0.989438		0.976193	0.994741	0.993845	0.99809	0.979387	0.998863	0.988482	0.996227		0.956713	0.976529	0.986745	0.963952		0.997937	1.01075	1.00453	0.989847	0.990796	1.00154		1.03353	0.999919	0.98927	1.01615	0.999449	0.997513	0.999283	0.99298		0.973901	0.997857	0.97606	0.986861	0.983957	1.01073		0.995448	0.976649	0.9874
66	0.96563	0.98142	0.981259	0.998226	0.998977	0.9916	0.983344	0.989467		0.975046	0.998462	0.989142	0.992918	0.983412	0.994641	0.996802	0.996494		0.949297	0.968653	0.974617	0.966631		0.996819	1.00956	1.0141	0.994082	0.996188	1.00496		1.03428	0.995253	0.976269	1.00787	1.00061	0.993075	0.991393	0.993083		0.971022	0.997639	0.973625	0.98684	0.990831	1.00777		0.997982	0.977465	0.991626
77	0.963321	0.984918	0.975435	1.00135	0.999223	0.987187	0.979253	0.984161		0.972821	0.994549	1.00156	0.985745	0.979589	0.99477	0.98819	0.992136		0.943235	0.961096	0.96932	0.953699		0.990657	1.01569	1.00828	0.995968	0.994501	1.00249		1.01335	1.0068	0.969586	1.00545	1.00013	0.994181	0.993964	0.999124		0.971065	0.995777	0.978958	0.985597	0.98327	1.00961		0.989274	0.968758	0.983456
88	0.979024	0.979244	0.974883	1.00311	0.997846	0.987218	0.981386	0.979274		0.969681	0.980168	0.989732	0.97846	0.973729	0.992386	0.99145	0.986803		0.929181	0.953358	0.964028	0.947021		0.99539	1.00633	1.00623	0.99317	0.986073	0.996737		1.02921	1.00524	0.974662	1.00512	1.00121	0.98947	0.99732	0.982236		0.973867	0.994356	0.981837	0.983922	0.986589	1.01074		0.99082	0.965779	0.980396
99	0.969761	0.97504	0.977685	0.998433	0.995431	0.983068	0.972813	0.980941		0.972523	0.978092	0.977702	0.986443	0.979966	0.991135	0.984433	0.990036		0.930631	0.951943	0.959249	0.936012		0.99596	1.01008	1.01227	0.988924	0.985762	1.00753		1.01758	1.00134	0.966483	0.999207	1.00553	0.99699	0.997959	0.990666		0.97267	0.994813	0.977182	0.98074	0.977942	1.00582		0.986423	0.963616	0.981232
110	0.967986	0.973835	0.976612	0.995041	0.998355	0.973169	0.967098	0.980081		0.969823	0.982544	0.981247	0.977658	0.969295	0.992265	0.973684	0.990157		0.928752	0.939549	0.958619	0.933504		0.994227	1.01381	1.00576	0.993125	0.982819	1.00306		1.02554	0.997245	0.971713	1.0014	1.00084	0.999128	0.993043	0.991283		0.976288	0.989637	0.9769	0.986107	0.984214	1.00788		0.976526	0.953011	0.972494
121	0.967309	0.979789	0.974222	0.999225	0.997097	0.972893	0.972383	0.977245		0.984778	0.971559	0.987709	0.979691	0.97944	0.993045	0.987967	0.989063		0.917177	0.939979	0.950039	0.925207		0.980182	1.0044	1.00633	0.985813	0.983567	0.997244		1.02712	1.00023	0.969868	1.00169	1.0027	0.999399	0.997405	0.985578		0.976606	0.995968	0.974841	0.980635	0.979318	1.00353		0.978852	0.956822	0.969494
132	0.964923	0.967366	0.969557	0.99026	0.998154	0.967623	0.959662	0.973279		0.97788	0.970417	0.984905	0.963675	0.966431	0.995879	0.98264	0.991236		0.920699	0.9267	0.950111	0.920712		0.976992	0.998707	1.00698	0.980717	0.97858	0.987039		1.03454	1.01038	0.960594	1.00035	1.00155	0.998416	0.98749	0.993695		0.980453	0.993306	0.972639	0.982011	0.979432	1.00567		0.978627	0.95299	0.971525
143	0.963475	0.973983	0.974303	0.985339	0.99511	0.972895	0.957663	0.973648		0.984504	0.973853	0.983535	0.977924	0.971933	0.994706	0.977635	0.988267		0.921381	0.932032	0.951324	0.91031		0.959113	1.00532	1.01164	0.982805	0.982819	0.989569		1.03661	1.00606	0.973115	1.00076	1.00567	0.995218	0.988279	0.989542		0.976663	0.998631	0.973958	0.975532	0.979919	0.997476		0.97292	0.949327	0.961511
154	0.961268	0.964574	0.970943	0.992225	0.989649	0.970151	0.960188	0.976698		0.978194	0.973779	0.981937	0.975566	0.976282	0.990689	0.980113	0.986371		0.91685	0.921613	0.946567	0.905799		0.955246	0.989455	0.999857	0.97942	0.97484	0.974887		1.03994	0.997372	0.967971	0.990556	0.997137	0.995434	0.988551	0.994705		0.971574	0.991097	0.974689	0.974199	0.976485	0.996193		0.973148	0.950755	0.959876
165	0.962191	0.963268	0.972069	0.995538	0.993684	0.969068	0.953689	0.967518		0.974209	0.96555	0.986298	0.970343	0.974576	0.988553	0.977202	0.991682		0.916321	0.913916	0.942295	0.902583		0.943841	0.992574	1.00637	0.982624	0.974832	0.973237		1.04221	1.00269	0.966947	0.998441	1.0021	0.996093	0.991588	0.991276		0.974529	0.991461	0.971903	0.98133	0.974719	0.997633		0.967102	0.940082	0.95579
176	0.967494	0.967707	0.96482	0.988774	0.991541	0.963532	0.948976	0.966371		0.978128	0.961273	0.979222	0.967024	0.973846	0.984743	0.984389	0.982123		0.921402	0.911979	0.930541	0.892348		0.930296	0.996243	1.00719	0.975703	0.970447	0.969385		1.04008	1.0098	0.964711	0.990762	0.999846	0.995769	0.989569	0.983673		0.971906	0.987261	0.962836	0.97472	0.977557	0.997484		0.96996	0.935373	0.950967
187	0.957616	0.959738	0.965101	0.988511	0.997859	0.963022	0.949742	0.96855		0.97619	0.976002	0.979657	0.967736	0.964785	0.984898	0.983801	0.982877		0.900685	0.90624	0.927206	0.894268		0.918664	0.987563	1.00402	0.974439	0.966157	0.959043		1.04287	1.00921	0.981532	0.998758	1.00334	0.989939	0.997611	0.987709		0.966829	0.986609	0.971862	0.972006	0.974472	0.993496		0.959175	0.932089	0.948481
198	0.958789	0.962454	0.965334	0.978702	0.986583	0.954635	0.945531	0.96248		0.972746	0.95898	0.986043	0.965747	0.968887	0.983674	0.975726	0.977546		0.897992	0.905549	0.917762	0.894653		0.924293	0.981024	1.00582	0.974551	0.965089	0.955985		1.02826	1.00549	0.962052	0.990222	0.99955	0.997521	0.995224	0.985673		0.963821	0.987016	0.969955	0.973474	0.972916	0.993243		0.956783	0.936119	0.943193
209	0.950355	0.957172	0.962579	0.983072	0.991106	0.956751	0.943817	0.961939		0.967332	0.969148	0.976333	0.971009	0.963565	0.985358	0.983663	0.981576		0.898261	0.902818	0.915562	0.88002		0.913462	0.996297	1.01464	0.980291	0.968612	0.964886		1.03482	1.00561	0.969931	0.989405	1.00225	0.991539	0.988314	0.988563		0.962636	0.986232	0.969174	0.968603	0.977153	0.982213		0.955288	0.924436	0.948444
220	0.949812	0.952547	0.968241	0.980803	0.99048	0.950469	0.941538	0.959032		0.966974	0.958286	0.981161	0.964065	0.968154	0.989665	0.977586	0.980459		0.893864	0.893945	0.908257	0.874156		0.905767	0.985816	1.00823	0.978438	0.966668	0.95794		1.04336	0.998331	0.980004	1.00219	0.993926	0.992739	0.986989	0.988217		0.958254	0.988127	0.969022	0.97497	0.973323	0.953797		0.949822	0.924924	0.9415
231	0.952393	0.952219	0.956696	0.978976	0.989925	0.950458	0.933096	0.961027		0.972893	0.950833	0.982008	0.962582	0.968694	0.981136	0.977312	0.979666		0.888554	0.886476	0.912112	0.873035		0.899654	0.98245	1.00675	0.969187	0.958159	0.9522		1.03936	1.01243	0.966046	1.00065	0.999866	0.993811	0.982593	0.98884		0.957024	0.990002	0.968171	0.96574	0.973359	0.96204		0.950554	0.919525	0.936068
242	0.945064	0.956716	0.958874	0.986921	0.984887	0.954011	0.937343	0.957707		0.966167	0.958384	0.970525	0.95772	0.970256	0.987894	0.972035	0.972024		0.883458	0.884682	0.9015	0.867889		0.891404	0.978666	1.00057	0.96942	0.959083	0.949815		1.03046	0.999362	0.97618	0.993276	0.992336	0.994477	0.992438	0.99229		0.953229	0.981328	0.965653	0.96777	0.97006	0.9594		0.956548	0.916083	0.936571
253	0.95519	0.951718	0.960465	0.973647	0.982721	0.946041	0.931894	0.950937		0.965441	0.958469	0.974953	0.966969	0.965665	0.985276	0.971703	0.973423		0.880393	0.870575	0.890545	0.863188		0.886672	0.975024	1.00328	0.971968	0.956411	0.947842		1.03909	1.00544	0.96443	0.99547	1.00361	0.987821	0.988672	0.986514		0.953839	0.983142	0.969134	0.969331	0.969537	0.951957		0.942336	0.909945	0.94042
264	0.953884	0.95093	0.956191	0.969615	0.983211	0.944452	0.929042	0.953512		0.969551	0.958845	0.978875	0.970604	0.960786	0.976782	0.977478	0.98108		0.877806	0.873807	0.88077	0.85269		0.883021	0.981987	1.00358	0.976751	0.961807	0.945953		1.04922	1.00101	0.975713	0.996927	1.00189	0.992114	0.985333	0.983847		0.943846	0.983085	0.968362	0.972034	0.965304	0.952599		0.936467	0.912214	0.935855
275	0.947049	0.948745	0.951856	0.972288	0.9818	0.94285	0.93048	0.945798		0.972591	0.956426	0.976399	0.965128	0.964169	0.984344	0.973003	0.976754		0.867891	0.873818	0.883041	0.841614		0.881671	0.971268	0.999211	0.971928	0.955185	0.943387		1.03761	0.996895	0.975906	0.997338	0.994281	0.994774	0.99039	0.985889		0.942256	0.9842	0.962602	0.965791	0.972183	0.958509		0.941149	0.910464	0.932086
286	0.94036	0.947001	0.961706	0.972887	0.984189	0.937036	0.927969	0.945047		0.963405	0.967945	0.970748	0.969528	0.969042	0.985231	0.971128	0.976639		0.86055	0.861357	0.879381	0.840286		0.879621	0.974903	1.00057	0.976489	0.961984	0.943714		1.03599	1.01508	0.966793	0.989897	0.997229	0.988894	0.983925	0.991001		0.940717	0.979978	0.965747	0.963515	0.97163	0.950818		0.931716	0.90895	0.932831
297	0.948246	0.949239	0.952596	0.97175	0.983598	0.935566	0.92713	0.946084		0.958477	0.954723	0.964577	0.956317	0.96715	0.984482	0.964704	0.971505		0.854721	0.850929	0.864985	0.833917		0.872649	0.97059	1.00136	0.973434	0.954694	0.943085		1.03953	1.01127	0.972288	0.993733	0.999436	0.98507	0.984147	0.985366		0.936373	0.975994	0.968656	0.962761	0.968247	0.944486		0.936101	0.905003	0.922599
308	0.942807	0.943607	0.949543	0.96548	0.984647	0.933586	0.927743	0.947957		0.967444	0.955722	0.969427	0.964142	0.960696	0.976844	0.960281	0.972738		0.851765	0.853988	0.857896	0.823803		0.880593	0.974104	0.995693	0.971173	0.958311	0.945503		1.04109	1.00716	0.973408	0.995673	1.00416	0.985702	0.987932	0.986267		0.934226	0.972308	0.962524	0.970319	0.967359	0.952086		0.929275	0.904832	0.925369
319	0.938857	0.941654	0.951484	0.966301	0.976836	0.933883	0.91818	0.946162		0.955826	0.944067	0.97231	0.955516	0.961477	0.971283	0.967413	0.96735		0.848628	0.845281	0.851785	0.822239		0.876526	0.975085	1.00407	0.975086	0.95433	0.948384		1.04056	1.00462	0.973565	0.996485	0.997504	0.986968	0.984295	0.985558		0.910424	0.975645	0.96757	0.962163	0.96462	0.954682		0.92569	0.897387	0.917536
330	0.936275	0.941554	0.950773	0.96763	0.969408	0.930834	0.919832	0.935219		0.946223	0.953667	0.9715	0.956674	0.963426	0.969741	0.973403	0.974745		0.837322	0.8402	0.842903	0.81395		0.866112	0.971411	1.0015	0.972808	0.958447	0.944464		1.03682	1.0101	0.963784	0.995502	0.992455	0.982537	0.984003	0.977661		0.934338	0.970113	0.96229	0.962955	0.966522	0.954		0.922281	0.892378	0.916566
341	0.941635	0.942783	0.950769	0.961411	0.968645	0.927846	0.917121	0.936847		0.951567	0.96743	0.968301	0.959438	0.956506	0.977341	0.962865	0.969427		0.836851	0.839587	0.838351	0.813524		0.871389	0.96361	0.99539	0.966899	0.947061	0.938674		1.04322	1.01143	0.970397	1.00078	1.00222	0.990431	0.985924	0.983863		0.944658	0.975501	0.96069	0.958862	0.958603	0.949161		0.924575	0.891403	0.920316
352	0.937525	0.938891	0.955863	0.968023	0.966121	0.926378	0.916564	0.937632		0.951187	0.955341	0.973756	0.955056	0.956078	0.972129	0.967291	0.977466		0.83454	0.831734	0.832995	0.802838		0.864129	0.969945	1.00124	0.969249	0.955056	0.946642		1.04072	1.00664	0.976398	0.99416	0.995098	0.99467	0.98558	0.988315		0.949778	0.975234	0.961661	0.957741	0.958647	0.946679		0.915076	0.887602	0.910949
363	0.942055	0.936596	0.942346	0.963029	0.965645	0.921952	0.917547	0.937564		0.949556	0.951484	0.960383	0.954239	0.951619	0.973079	0.966833	0.967911		0.82321	0.825856	0.822173	0.80248		0.868056	0.963594	0.993597	0.969045	0.944	0.937102		1.03421	1.01998	0.970675	0.992321	0.991909	0.983954	0.989228	0.984141		0.952287	0.976155	0.963915	0.969869	0.965043	0.944548		0.911186	0.885565	0.910694
374	0.934165	0.930991	0.945118	0.963483	0.960727	0.922383	0.909975	0.934567		0.95238	0.964004	0.969856	0.957118	0.955869	0.976805	0.95936	0.96966		0.816787	0.82596	0.817847	0.789543		0.872261	0.956306	0.99521	0.971625	0.948276	0.933422		1.0357	1.01812	0.965763	0.998258	0.992676	0.997225	0.977965	0.983246		0.954983	0.972995	0.964238	0.96126	0.961933	0.942654		0.914607	0.884738	0.906562
385	0.932247	0.936758	0.945464	0.957236	0.962368	0.91767	0.906917	0.937351		0.960665	0.949542	0.965565	0.946928	0.954859	0.966946	0.963888	0.96923		0.811451	0.816255	0.814309	0.785896		0.868429	0.96492	1.00026	0.969706	0.95277	0.938791		1.02494	1.00499	0.969657	0.989241	1.00345	0.986779	0.983995	0.985609		0.954326	0.970918	0.963744	0.959103	0.960008	0.946248		0.906031	0.880049	0.90546
396	0.932556	0.927143	0.946207	0.960158	0.961071	0.919796	0.906617	0.931589		0.951469	0.951429	0.952709	0.95369	0.956758	0.969598	0.959838	0.968255		0.807586	0.813095	0.80956	0.781594		0.864531	0.962271	1.00466	0.975763	0.951952	0.945405		1.0337	1.02065	0.969125	0.994596	0.99099	0.984198	0.980337	0.986604		0.95502	0.969431	0.958165	0.960137	0.957766	0.947079		0.90599	0.878551	0.900768
407	0.930908	0.929026	0.944238	0.963281	0.958535	0.91408	0.904617	0.930766		0.946533	0.951718	0.956038	0.945078	0.959423	0.972346	0.957298	0.964857		0.797219	0.809649	0.804015	0.774517		0.865648	0.961775	0.987796	0.965352	0.948765	0.93515		1.03682	1.00606	0.976881	0.994632	0.994007	0.986774	0.980569	0.977366		0.956459	0.966388	0.956854	0.964219	0.961519	0.942221		0.903787	0.878767	0.898138
418	0.924354	0.934046	0.942286	0.951343	0.959462	0.911326	0.90271	0.923005		0.949275	0.948699	0.95751	0.9491	0.950465	0.97755	0.96207	0.968285		0.800886	0.801002	0.796688	0.767788		0.863714	0.95766	0.989707	0.958275	0.94704	0.929566		1.04755	1.01881	0.965106	1.00344	1.00242	0.988501	0.987199	0.976019		0.95263	0.963935	0.957961	0.957322	0.961493	0.943774		0.897021	0.871386	0.896534
429	0.932654	0.933792	0.94322	0.958404	0.956009	0.911186	0.897294	0.926625		0.952891	0.955942	0.966972	0.955313	0.949259	0.970556	0.962116	0.969733		0.791602	0.802046	0.788051	0.763442		0.863703	0.951781	0.98838	0.961252	0.941254	0.934241		1.04757	1.0154	0.969333	0.986889	0.996635	0.987868	0.991217	0.986286		0.957428	0.966363	0.967987	0.95643	0.954312	0.94674		0.898435	0.871199	0.890086
440	0.932842	0.930968	0.942964	0.949707	0.951873	0.911469	0.896623	0.922796		0.950104	0.93623	0.957739	0.948937	0.952792	0.971524	0.957747	0.968946		0.790583	0.793125	0.786793	0.754835		0.860822	0.959372	0.992228	0.963914	0.943909	0.932497		1.05608	1.01489	0.979349	0.993448	1.00176	0.983173	0.983597	0.978714		0.95737	0.963586	0.964614	0.957516	0.96126	0.940888		0.897865	0.874512	0.88345
451	0.930737	0.923313	0.941338	0.954025	0.95481	0.905901	0.896897	0.923142		0.938941	0.951558	0.948534	0.944284	0.951662	0.968391	0.95219	0.962919		0.781902	0.789193	0.779674	0.749185		0.86063	0.952741	0.990398	0.96304	0.944768	0.929429		1.03547	1.01106	0.970155	0.999178	0.996876	0.992486	0.981547	0.987755		0.95424	0.970514	0.962353	0.954259	0.955304	0.941458		0.89575	0.871901	0.881
462	0.925188	0.921407	0.93352	0.955366	0.953523	0.900952	0.893779	0.91706		0.937291	0.943111	0.960275	0.948492	0.947368	0.970308	0.952732	0.967506		0.774331	0.779731	0.778617	0.744415		0.865946	0.946397	0.986421	0.965359	0.944293	0.926628		1.03992	1.01677	0.974497	1.00097	0.999666	0.9821	0.980053	0.980538		0.95457	0.965328	0.960189	0.959434	0.954093	0.94404		0.892128	0.858359	0.880296
473	0.928947	0.926023	0.940928	0.94964	0.947988	0.899315	0.89249	0.916575		0.947947	0.935087	0.950012	0.94281	0.947034	0.966945	0.951547	0.966795		0.76799	0.777148	0.768523	0.740158		0.86231	0.953762	0.99453	0.966013	0.946333	0.924677		1.04725	1.01366	0.959859	0.997091	0.990557	0.9899	0.977794	0.990387		0.955623	0.960845	0.954921	0.950194	0.959392	0.938149		0.892074	0.8521	0.886342
484	0.923107	0.914311	0.936265	0.954088	0.952457	0.89835	0.89122	0.914721		0.944854	0.945727	0.949937	0.956503	0.942203	0.967393	0.948679	0.964331		0.768054	0.769611	0.762332	0.731682		0.859774	0.949704	0.982487	0.961757	0.938122	0.926446		1.04135	1.01578	0.970463	0.990602	0.995383	0.979536	0.984592	0.977807		0.955078	0.964479	0.953907	0.957878	0.963171	0.934004		0.880886	0.858242	0.877271
495	0.930827	0.918279	0.934361	0.945829	0.939303	0.90023	0.892173	0.912509		0.937769	0.946596	0.950068	0.93134	0.948893	0.959965	0.955546	0.966738		0.76062	0.765176	0.750669	0.725773		0.863735	0.951003	0.9855	0.958231	0.936457	0.923772		1.04613	1.01553	0.973992	1.00081	1.00026	0.983815	0.977086	0.98403		0.954239	0.95779	0.961104	0.954477	0.954568	0.938007		0.877374	0.858888	0.877013
506	0.926673	0.919241	0.93355	0.952863	0.944245	0.893023	0.881166	0.909764		0.944072	0.942342	0.951316	0.939065	0.94285	0.963013	0.956895	0.962128		0.753487	0.760124	0.744134	0.72704		0.870832	0.955668	0.994065	0.96668	0.944003	0.92885		1.04577	1.02348	0.974409	0.987351	0.999758	0.985941	0.979657	0.987352		0.952487	0.960725	0.963326	0.948172	0.947713	0.93997		0.881921	0.852853	0.866795
517	0.925128	0.92377	0.936894	0.943502	0.937458	0.890722	0.882159	0.907872		0.947543	0.930323	0.950627	0.934537	0.944942	0.966132	0.948214	0.964253		0.758412	0.752039	0.746067	0.718775		0.867885	0.952874	0.993977	0.970625	0.945896	0.928076		1.04355	1.01401	0.973303	0.993105	0.984821	0.98693	0.978108	0.981087		0.9554	0.961297	0.956276	0.957688	0.95303	0.945456		0.874309	0.846299	0.867687
528	0.920259	0.915845	0.93023	0.943615	0.940506	0.887904	0.881278	0.90826		0.938395	0.944391	0.947519	0.937603	0.938075	0.958632	0.949858	0.94986		0.751768	0.752469	0.73703	0.71527		0.862948	0.953065	0.986619	0.967693	0.944891	0.928096		1.02939	1.01752	0.963435	0.987841	0.988149	0.977883	0.985717	0.978414		0.952463	0.964159	0.962779	0.95475	0.953151	0.94028		0.871471	0.846164	0.872307
539	0.920066	0.909557	0.933808	0.942811	0.930443	0.889011	0.880247	0.902729		0.941425	0.937184	0.955719	0.942047	0.941669	0.963324	0.9447	0.95805		0.741904	0.74676	0.72804	0.701754		0.866943	0.952788	0.983232	0.95591	0.937362	0.927134		1.04245	1.01935	0.969476	0.99025	0.993106	0.987672	0.975553	0.983022		0.956371	0.961544	0.954348	0.949948	0.954115	0.937391		0.868431	0.841133	0.868457
550	0.922272	0.917726	0.926352	0.944001	0.931084	0.88962	0.87717	0.904756		0.915555	0.934465	0.94897	0.939462	0.943465	0.958454	0.944276	0.958922		0.738488	0.740154	0.728972	0.700034		0.869479	0.953761	0.985819	0.961118	0.94621	0.924365		1.03864	1.01302	0.971208	0.987824	0.994788	0.989069	0.979219	0.978409		0.949642	0.961936	0.957116	0.947252	0.949729	0.940071		0.871403	0.837741	0.861416
561	0.921465	0.911064	0.924938	0.941469	0.92867	0.882761	0.872622	0.902619		0.945171	0.918535	0.938817	0.932084	0.949975	0.953622	0.944525	0.951671		0.732785	0.739644	0.724286	0.694023		0.865306	0.950123	0.989628	0.962398	0.941198	0.927886		1.03478	1.01103	0.968806	0.999679	0.997454	0.994128	0.976419	0.983331		0.951345	0.954772	0.954758	0.951926	0.952905	0.945157		0.871512	0.835461	0.857588
572	0.918645	0.912471	0.924814	0.940858	0.929734	0.884647	0.871369	0.900518		0.946145	0.935297	0.945462	0.932559	0.947486	0.956052	0.944359	0.949188		0.728065	0.737825	0.71888	0.686999		0.867152	0.951927	0.984355	0.961304	0.937437	0.923234		1.03489	1.00983	0.972667	0.990659	0.9894	0.984553	0.977778	0.974159		0.950161	0.957227	0.948748	0.946563	0.948544	0.935093		0.868637	0.836393	0.856635
583	0.912689	0.909033	0.927154	0.943018	0.930658	0.879371	0.873368	0.897327		0.919736	0.935234	0.945127	0.929515	0.938772	0.953246	0.940825	0.953626		0.720292	0.727827	0.714081	0.684867		0.866824	0.951049	0.981905	0.960576	0.934542	0.92279		1.03075	1.00822	0.957901	1.00393	0.996451	0.97933	0.98442	0.974518		0.952773	0.960015	0.947928	0.954234	0.946309	0.937284		0.859761	0.836387	0.854973
594	0.920002	0.907555	0.925623	0.940007	0.921566	0.874733	0.871836	0.896409		0.934648	0.928336	0.942573	0.932561	0.933567	0.95808	0.940182	0.952442		0.721575	0.721218	0.707988	0.674282		0.868618	0.944786	0.985515	0.957448	0.933634	0.922727		1.03684	1.01482	0.956533	0.985009	0.992694	0.987005	0.980912	0.97827		0.948494	0.958608	0.957308	0.95261	0.947335	0.936721		0.859358	0.833647	0.855131
605	0.908344	0.910588	0.926675	0.93739	0.923423	0.876101	0.867308	0.899798		0.932348	0.925285	0.932416	0.933173	0.941769	0.951431	0.942489	0.949745		0.711672	0.717313	0.702098	0.673313		0.868265	0.947523	0.987763	0.957196	0.937855	0.916658		1.04268	1.01859	0.9648	0.990089	0.989937	0.983907	0.976565	0.980942		0.947451	0.958868	0.949735	0.949971	0.94347	0.934988		0.853866	0.83233	0.851712
616	0.910928	0.901191	0.919687	0.935192	0.925936	0.875961	0.868009	0.890155		0.932241	0.927429	0.941591	0.926095	0.934033	0.957771	0.948454	0.953722		0.714565	0.709947	0.694856	0.671955		0.868304	0.94028	0.976857	0.957914	0.940201	0.918549		1.04034	1.01235	0.971561	0.989004	0.990735	0.982993	0.982239	0.984959		0.948217	0.952935	0.95373	0.947438	0.94898	0.93138		0.854331	0.822493	0.850537
627	0.918914	0.911311	0.922245	0.932772	0.918967	0.875374	0.864453	0.889662		0.928723	0.917945	0.936741	0.935712	0.936879	0.956374	0.939791	0.953983		0.707023	0.710331	0.694165	0.66502		0.872373	0.948578	0.982905	0.957562	0.936147	0.923061		1.04072	1.01918	0.965942	0.983848	0.986812	0.98	0.97312	0.978257		0.951375	0.953096	0.952465	0.94717	0.949037	0.93206		0.851506	0.824726	0.8504
638	0.919029	0.908219	0.921144	0.931458	0.922429	0.871345	0.861818	0.892242		0.928393	0.924468	0.935552	0.925239	0.930522	0.957132	0.930369	0.952557		0.704719	0.702299	0.683475	0.657486		0.863083	0.94585	0.977791	0.953538	0.934439	0.922296		1.04293	1.01817	0.978638	0.99407	0.996594	0.982019	0.978494	0.979217		0.948097	0.953535	0.951865	0.949611	0.951881	0.934668		0.846514	0.822133	0.842919
649	0.91498	0.904359	0.919343	0.926185	0.921576	0.866041	0.862205	0.890023		0.924056	0.922722	0.94436	0.925276	0.935755	0.944647	0.939923	0.948454		0.702702	0.696305	0.68294	0.653733		0.867488	0.938087	0.976174	0.946399	0.928257	0.914509		1.03924	1.01429	0.968792	0.996503	0.988754	0.991332	0.984226	0.979063		0.945912	0.955977	0.948948	0.947126	0.944263	0.930405		0.845364	0.821081	0.844685
660	0.908465	0.904609	0.917021	0.930787	0.917458	0.864293	0.857088	0.887695		0.920686	0.921961	0.935016	0.91565	0.937544	0.948156	0.943054	0.9459		0.693856	0.699211	0.674205	0.644384		0.865736	0.941532	0.98091	0.956204	0.934751	0.919218		1.0396	1.02654	0.981871	0.987513	0.988849	0.982836	0.97558	0.978082		0.948025	0.95193	0.95111	0.952207	0.943683	0.929408		0.84328	0.819651	0.839144
671	0.910465	0.898945	0.921975	0.930601	0.918171	0.866265	0.856483	0.891043		0.9307	0.925885	0.934011	0.9208	0.934642	0.952283	0.94186	0.948908		0.686407	0.691296	0.670573	0.640693		0.86565	0.948107	0.979614	0.955324	0.929367	0.919724		1.03106	1.0251	0.962517	0.989751	0.993715	0.982703	0.982837	0.980428		0.940501	0.951407	0.953895	0.947766	0.945042	0.931366		0.835846	0.812962	0.835865
682	0.910513	0.898055	0.91425	0.925595	0.91062	0.863578	0.85277	0.881615		0.909976	0.920062	0.930326	0.915281	0.931185	0.950599	0.936183	0.948939		0.683367	0.687975	0.663923	0.641605		0.871654	0.946402	0.976761	0.954959	0.937555	0.920261		1.03329	1.01658	0.96914	1.00052	0.988767	0.981242	0.977259	0.975496		0.946819	0.954471	0.957655	0.941535	0.949404	0.927225		0.843332	0.81196	0.841044
693	0.910365	0.896214	0.917649	0.929146	0.90989	0.862886	0.852575	0.88677		0.918438	0.916093	0.938061	0.915921	0.931719	0.946987	0.939848	0.954027		0.680127	0.685216	0.661803	0.634719		0.86702	0.944453	0.984554	0.954377	0.935489	0.920999		1.0388	1.02112	0.972698	0.979601	0.985736	0.985804	0.979092	0.980264		0.944646	0.956583	0.952174	0.940602	0.943312	0.925515		0.83817	0.812001	0.835273
704	0.908925	0.903335	0.914433	0.925402	0.911635	0.857931	0.848979	0.878442		0.915192	0.915451	0.931629	0.915449	0.931473	0.953984	0.934075	0.948238		0.677196	0.676824	0.652351	0.627819		0.866399	0.939386	0.97618	0.951988	0.929457	0.916925		1.03087	1.00847	0.964678	0.994258	0.988338	0.989943	0.969436	0.971107		0.943999	0.94886	0.947235	0.946788	0.940213	0.925048		0.835891	0.805527	0.830664
715	0.902125	0.902638	0.917275	0.923494	0.907565	0.8555	0.847639	0.880447		0.907681	0.917323	0.929678	0.912905	0.930711	0.947825	0.93402	0.948965		0.6725	0.672424	0.650588	0.622022		0.868495	0.941336	0.978888	0.95592	0.929628	0.920073		1.04352	1.02115	0.967599	1.00077	0.987943	0.984018	0.976169	0.976661		0.943686	0.949458	0.947587	0.942504	0.941359	0.928179		0.827456	0.803503	0.828507
726	0.903	0.893955	0.911956	0.93172	0.90921	0.853876	0.848504	0.878683		0.915863	0.917882	0.931079	0.915694	0.923414	0.93682	0.930797	0.9398		0.668802	0.670182	0.644871	0.617524		0.865796	0.937657	0.981057	0.947183	0.931447	0.911927		1.04026	1.02911	0.968179	0.990185	0.988905	0.982034	0.970945	0.97325		0.950129	0.94548	0.94367	0.945533	0.94262	0.934696		0.828761	0.809023	0.828799
737	0.904516	0.892014	0.908838	0.926974	0.89983	0.85434	0.842963	0.876847		0.913207	0.915736	0.926068	0.91772	0.925243	0.948806	0.938754	0.946033		0.66609	0.669728	0.644738	0.611441		0.869926	0.94188	0.976445	0.954994	0.932887	0.911216		1.04997	1.01361	0.966354	0.99394	0.985225	0.970855	0.972979	0.98354		0.941243	0.948283	0.94063	0.942591	0.938901	0.925871		0.823912	0.803199	0.822955
748	0.903362	0.898315	0.90901	0.927616	0.899511	0.850361	0.840642	0.872098		0.918625	0.914735	0.928136	0.912241	0.917864	0.936171	0.929052	0.936481		0.664069	0.663212	0.63291	0.610004		0.864152	0.939543	0.982859	0.953864	0.928861	0.914218		1.03269	1.02068	0.968465	0.995789	0.984362	0.982252	0.97398	0.980924		0.947805	0.949362	0.946032	0.943975	0.938921	0.930438		0.821951	0.797808	0.826794
759	0.902237	0.889482	0.914774	0.92518	0.897857	0.851705	0.840929	0.871665		0.911621	0.911981	0.908217	0.915004	0.921524	0.939178	0.931277	0.938886		0.657425	0.662916	0.629044	0.602608		0.867621	0.935381	0.974054	0.949068	0.929852	0.910567		1.02312	1.0234	0.959206	0.990426	0.990651	0.982912	0.974255	0.975047		0.941812	0.949374	0.94944	0.942264	0.940942	0.926271		0.821013	0.799533	0.82231
770	0.897574	0.88917	0.910592	0.926764	0.893233	0.849916	0.842987	0.872672		0.914111	0.907733	0.922356	0.913671	0.929184	0.941232	0.930422	0.942522		0.656794	0.652958	0.625063	0.601254		0.861728	0.941763	0.973083	0.946744	0.929232	0.917971		1.03761	1.03012	0.967562	0.98945	0.988472	0.983091	0.98208	0.974639		0.942487	0.946278	0.943777	0.941746	0.941874	0.928034		0.823465	0.793373	0.817034
781	0.904416	0.884077	0.907964	0.920343	0.899862	0.840748	0.838117	0.874509		0.910552	0.908225	0.917999	0.914638	0.929595	0.94501	0.929286	0.942018		0.654188	0.650072	0.621967	0.588163		0.863939	0.936681	0.975087	0.945921	0.922145	0.909939		1.03506	1.02293	0.953471	0.988321	0.987074	0.983763	0.974874	0.982883		0.944366	0.949191	0.941662	0.936286	0.940892	0.924227		0.82218	0.792814	0.816376
792	0.900971	0.890243	0.906358	0.920524	0.89512	0.839862	0.836666	0.869815		0.911745	0.909846	0.916475	0.90189	0.926384	0.937346	0.931203	0.938067		0.645937	0.646442	0.614581	0.587733		0.858138	0.942581	0.976964	0.951356	0.927462	0.913172		1.02513	1.0277	0.955892	0.986624	0.985465	0.975024	0.979596	0.981442		0.946399	0.95371	0.945238	0.942813	0.939111	0.923822		0.817049	0.789953	0.814547
803	0.897887	0.890116	0.91249	0.915496	0.891512	0.840278	0.83096	0.865813		0.897896	0.897846	0.924685	0.898173	0.92308	0.936253	0.922632	0.935551		0.646458	0.646207	0.614509	0.581101		0.862259	0.937212	0.973311	0.945613	0.920457	0.907166		1.03474	1.02336	0.978101	0.990362	0.981324	0.973604	0.984633	0.97062		0.94637	0.942716	0.948129	0.94163	0.943781	0.925295		0.815393	0.782915	0.813639
814	0.900559	0.888731	0.9033	0.919221	0.895117	0.839583	0.833195	0.866513		0.899588	0.906023	0.91398	0.898827	0.911699	0.938326	0.920626	0.934263		0.638887	0.636973	0.601927	0.581397		0.868226	0.935717	0.976216	0.952001	0.923081	0.909034		1.03924	1.02971	0.962437	0.998744	0.978088	0.971782	0.982257	0.975832		0.940456	0.946752	0.941395	0.939215	0.942429	0.927244		0.809954	0.787645	0.813932
825	0.898601	0.885316	0.900863	0.923034	0.889469	0.840927	0.827805	0.867265		0.907436	0.891965	0.921823	0.913028	0.913826	0.941687	0.924182	0.934948		0.634334	0.632048	0.59874	0.576481		0.862291	0.935145	0.971278	0.945331	0.923741	0.911224		1.03066	1.0144	0.96446	0.987096	0.983466	0.980913	0.978241	0.977191		0.94196	0.94267	0.944543	0.941479	0.942564	0.926439		0.810673	0.780945	0.806369
836	0.896702	0.885926	0.900753	0.91461	0.887257	0.838277	0.828552	0.862936		0.907055	0.897407	0.92176	0.919836	0.918957	0.928567	0.923155	0.9329		0.62971	0.633073	0.596116	0.571067		0.864921	0.937139	0.97324	0.949004	0.921913	0.914155		1.0321	1.03055	0.96863	0.977855	0.990667	0.980908	0.979036	0.976588		0.941626	0.947494	0.944671	0.937583	0.93422	0.924293		0.80797	0.783739	0.805515
847	0.898568	0.883658	0.901962	0.913977	0.888657	0.832173	0.82507	0.860557		0.907311	0.906324	0.916346	0.905687	0.915619	0.942286	0.922217	0.943953		0.628403	0.623953	0.596022	0.567375		0.860266	0.938047	0.976054	0.949602	0.925535	0.908455		1.03939	1.02617	0.96657	0.987154	0.981148	0.980938	0.976324	0.970666		0.944084	0.944112	0.939809	0.937429	0.936931	0.922985		0.805013	0.781312	0.803177
858	0.902107	0.886405	0.905398	0.910085	0.883476	0.831665	0.825005	0.864438		0.89378	0.905307	0.907438	0.902847	0.923771	0.938023	0.920075	0.929667		0.626053	0.628443	0.592632	0.560671		0.865913	0.932091	0.970399	0.94528	0.927084	0.909749		1.03531	1.02342	0.963846	0.987123	0.987593	0.974355	0.973407	0.973039		0.944252	0.947732	0.945112	0.93408	0.935595	0.917334		0.796453	0.776468	0.800582
869	0.898953	0.877464	0.903208	0.914486	0.885281	0.829391	0.822918	0.859868		0.898619	0.895012	0.904293	0.900971	0.918258	0.934475	0.915689	0.934238		0.615925	0.619394	0.585655	0.556542		0.862488	0.933197	0.975525	0.946457	0.92881	0.911693		1.03991	1.022	0.966715	0.989268	0.982991	0.979526	0.975794	0.973403		0.943434	0.947178	0.946977	0.937934	0.938576	0.927049		0.803696	0.778253	0.802255
880	0.893691	0.883872	0.900973	0.915273	0.884085	0.831565	0.820773	0.860158		0.905505	0.891121	0.905975	0.904899	0.922552	0.936927	0.920394	0.929792		0.613401	0.618644	0.579109	0.551034		0.859152	0.93076	0.968133	0.950139	0.92548	0.910661		1.03688	1.02313	0.972165	0.982319	0.983619	0.976181	0.978971	0.969262		0.941377	0.942321	0.944649	0.937776	0.938998	0.923405		0.799455	0.774969	0.792463
891	0.89189	0.883737	0.89719	0.908074	0.87625	0.828106	0.817038	0.859513		0.900196	0.907324	0.918115	0.906136	0.913474	0.928145	0.919216	0.927545		0.613059	0.611907	0.583609	0.54443		0.863605	0.931251	0.965626	0.942954	0.920694	0.911165		1.03613	1.01682	0.966032	0.989932	0.981699	0.981625	0.971435	0.973688		0.943249	0.939726	0.938773	0.930989	0.93749	0.921257		0.799969	0.775097	0.795057
902	0.888614	0.87934	0.899041	0.909645	0.881846	0.826056	0.819169	0.856223		0.887718	0.898813	0.915564	0.892822	0.915965	0.934523	0.92504	0.924639		0.603631	0.610777	0.568911	0.547725		0.862231	0.935978	0.974621	0.949402	0.927805	0.909983		1.03285	1.02468	0.95575	0.978668	0.978759	0.971732	0.974875	0.977882		0.941488	0.935893	0.938196	0.94231	0.937488	0.921141		0.794112	0.760544	0.796701
913	0.891565	0.879186	0.902667	0.90658	0.880575	0.825118	0.813075	0.855667		0.886841	0.901084	0.90513	0.898372	0.920011	0.932843	0.916923	0.932721		0.611603	0.606755	0.564698	0.542434		0.868476	0.939693	0.969208	0.943494	0.915863	0.907957		1.03736	1.01828	0.96664	0.986362	0.984832	0.976622	0.96738	0.975817		0.943702	0.937464	0.943743	0.938041	0.941044	0.919265		0.793657	0.765648	0.790615
924	0.887956	0.881493	0.894904	0.911174	0.880806	0.825518	0.8122	0.851583		0.896768	0.896113	0.904197	0.88923	0.918585	0.928472	0.918813	0.934801		0.602625	0.601227	0.560822	0.533613		0.861401	0.934766	0.975385	0.946347	0.925267	0.911164		1.03643	1.01833	0.953018	0.981383	0.984232	0.979921	0.967344	0.978379		0.945364	0.938858	0.944407	0.932922	0.941677	0.918138		0.78641	0.764475	0.790789
935	0.890254	0.875413	0.898477	0.903268	0.877379	0.822358	0.80748	0.853504		0.895547	0.89304	0.893637	0.89406	0.914213	0.927909	0.918267	0.926217		0.597365	0.596329	0.561573	0.531023		0.85449	0.933717	0.970761	0.942894	0.924624	0.913136		1.0346	1.02844	0.969148	0.980479	0.986999	0.971955	0.96968	0.976499		0.943093	0.937918	0.94223	0.936842	0.931279	0.919059		0.78762	0.763059	0.787081
946	0.879241	0.879018	0.895528	0.900196	0.870682	0.820244	0.811365	0.854288		0.894758	0.885208	0.900075	0.898469	0.915952	0.925345	0.917022	0.926754		0.597624	0.596287	0.552921	0.52493		0.861035	0.928326	0.970091	0.937525	0.92233	0.904349		1.01866	1.02505	0.957947	0.991506	0.980534	0.978854	0.971565	0.972227		0.941978	0.938557	0.943473	0.937605	0.936415	0.921447		0.790513	0.764537	0.784094
957	0.886236	0.877839	0.893189	0.912433	0.875259	0.816293	0.80965	0.848926		0.890326	0.891167	0.903643	0.881527	0.910949	0.932575	0.912715	0.925323		0.591634	0.592622	0.549907	0.51536		0.858159	0.936782	0.967545	0.944838	0.917311	0.905008		1.03585	1.01814	0.961533	0.982343	0.983536	0.979486	0.973162	0.97691		0.941352	0.939723	0.937975	0.93444	0.933816	0.915233		0.780594	0.75606	0.782911
968	0.884097	0.871079	0.89077	0.905794	0.872461	0.820948	0.804821	0.849768		0.880987	0.880572	0.903073	0.881901	0.90968	0.934619	0.912035	0.926771		0.583247	0.587949	0.548105	0.515094		0.858788	0.931168	0.965246	0.937115	0.922217	0.904351		1.02197	1.02632	0.962347	0.993143	0.977386	0.972798	0.979109	0.974599		0.944472	0.941349	0.936905	0.931228	0.935787	0.91973		0.783417	0.756798	0.780038
979	0.882113	0.868017	0.891649	0.909114	0.870323	0.81497	0.804559	0.848726		0.893454	0.889506	0.906503	0.877446	0.910457	0.930823	0.913252	0.928823		0.576707	0.579628	0.542879	0.514835		0.854498	0.931787	0.966028	0.93548	0.917985	0.907152		1.02168	1.0287	0.962657	0.990571	0.98418	0.977691	0.969717	0.977463		0.943788	0.943564	0.935138	0.926584	0.936154	0.920363		0.780826	0.756546	0.785695
990	0.88073	0.871937	0.88721	0.904961	0.868839	0.809015	0.79871	0.845782		0.880725	0.885144	0.892969	0.888349	0.912321	0.927469	0.911633	0.931353		0.57959	0.580956	0.542088	0.50364		0.854073	0.929515	0.968661	0.937929	0.921875	0.905066		1.02865	1.02599	0.957433	0.98266	0.98419	0.984729	0.964479	0.971935		0.9436	0.94118	0.940174	0.93325	0.934158	0.920726		0.775442	0.750407	0.77531
1001	0.882243	0.861659	0.887251	0.902569	0.867247	0.806297	0.80144	0.848684		0.883953	0.88304	0.896967	0.889273	0.909823	0.927699	0.911733	0.924078		0.577879	0.576811	0.532856	0.506392		0.852175	0.932943	0.967923	0.941842	0.913647	0.907708		1.02429	1.03201	0.955384	0.971094	0.98271	0.981287	0.967086	0.966425		0.941694	0.939302	0.939353	0.931971	0.933079	0.914684		0.77594	0.752283	0.777834
1012	0.882121	0.868641	0.886754	0.900944	0.86592	0.809308	0.80169	0.841734		0.883226	0.888307	0.889858	0.879797	0.90897	0.923475	0.904821	0.926152		0.575404	0.57591	0.527757	0.500639		0.857373	0.932339	0.968635	0.937915	0.916657	0.905744		1.03	1.02159	0.95817	0.975339	0.98059	0.98223	0.967889	0.976283		0.944363	0.933668	0.941854	0.929333	0.92897	0.914502		0.774147	0.750533	0.772544
1023	0.88061	0.863958	0.892922	0.906779	0.865617	0.809692	0.801646	0.838861		0.879993	0.892161	0.89354	0.878037	0.910842	0.920016	0.908913	0.915756		0.565566	0.568472	0.529514	0.497148		0.863279	0.926245	0.968988	0.936812	0.91704	0.903757		1.01915	1.02361	0.971237	0.978621	0.983762	0.969779	0.974049	0.974661		0.9399	0.936549	0.935467	0.931068	0.93664	0.91556		0.77464	0.748318	0.773899
1034	0.883038	0.865096	0.888641	0.90171	0.863845	0.808035	0.798996	0.840651		0.873035	0.878712	0.889634	0.87691	0.906188	0.921942	0.911424	0.920672		0.564808	0.563234	0.523604	0.490181		0.859919	0.932168	0.963421	0.940745	0.919146	0.901473		1.03422	1.02641	0.964548	0.973541	0.984923	0.977186	0.969891	0.968949		0.938308	0.939944	0.937257	0.931234	0.937665	0.912272		0.770017	0.742239	0.772658
1045	0.873144	0.865669	0.889682	0.899106	0.864314	0.804344	0.791887	0.838895		0.873655	0.88447	0.895532	0.887906	0.897897	0.921634	0.903043	0.918878		0.568937	0.569249	0.516454	0.490476		0.863843	0.933835	0.972043	0.943597	0.921004	0.904322		1.02945	1.02128	0.957058	0.970083	0.9831	0.981425	0.971151	0.97055		0.939578	0.935078	0.937932	0.9289	0.93843	0.915167		0.767526	0.743158	0.769802
1056	0.876579	0.862008	0.877789	0.897065	0.857593	0.803921	0.793129	0.836619		0.88217	0.879056	0.880971	0.881125	0.905736	0.912025	0.906307	0.918895		0.558708	0.559771	0.513521	0.484383		0.858764	0.934252	0.968074	0.94133	0.920772	0.907707		1.01859	1.01565	0.961453	0.989093	0.985017	0.971734	0.966412	0.976063		0.937288	0.935355	0.938032	0.929121	0.932718	0.919796		0.763592	0.740176	0.766289
1067	0.87006	0.864103	0.887345	0.899299	0.862157	0.799108	0.792437	0.836128		0.873579	0.892176	0.89243	0.872873	0.900234	0.924821	0.910013	0.917943		0.557384	0.55691	0.516856	0.484222		0.855132	0.93019	0.966841	0.939276	0.921607	0.900585		1.02427	1.02216	0.952965	0.98795	0.977692	0.975754	0.971031	0.970889		0.94016	0.932601	0.933958	0.93518	0.932408	0.91474		0.764028	0.738008	0.76984
1078	0.868597	0.863442	0.881376	0.895029	0.863801	0.801863	0.789741	0.832528		0.872666	0.869303	0.901587	0.878109	0.905546	0.926399	0.897306	0.915972		0.556642	0.551336	0.50102	0.477019		0.850778	0.92934	0.965772	0.936901	0.915672	0.897219		1.02629	1.02147	0.96593	0.988523	0.982181	0.976909	0.972098	0.974312		0.938216	0.936953	0.935038	0.923366	0.932654	0.915518		0.760462	0.735542	0.766052
1089	0.866895	0.862497	0.878807	0.891588	0.859225	0.799555	0.787326	0.836461		0.868015	0.871605	0.883181	0.8782	0.905357	0.92321	0.898846	0.911904		0.549309	0.545824	0.501911	0.472135		0.847974	0.923973	0.962518	0.937741	0.907899	0.901507		1.03524	1.02128	0.960224	0.98629	0.976761	0.972906	0.965426	0.972962		0.939607	0.93727	0.936637	0.928645	0.931417	0.913989		0.763938	0.735841	0.760488
1100	0.878423	0.85915	0.879889	0.894762	0.862071	0.795185	0.788776	0.829487		0.874336	0.870131	0.887829	0.870696	0.899597	0.922485	0.900091	0.916386		0.545122	0.545974	0.500557	0.469004		0.85065	0.926751	0.965577	0.940439	0.917158	0.900602		1.03348	1.02927	0.956799	0.98097	0.978927	0.968013	0.966087	0.966729		0.942922	0.937894	0.931936	0.931359	0.933563	0.906189		0.753756	0.739506	0.762024
1111	0.870544	0.861154	0.879587	0.896537	0.8585	0.799325	0.782951	0.830635		0.873497	0.877517	0.882597	0.882996	0.89981	0.921288	0.908095	0.912296		0.548992	0.542629	0.498252	0.469555		0.847992	0.927512	0.961356	0.934043	0.915949	0.896722		1.02521	1.02134	0.959177	0.982245	0.986545	0.975014	0.97052	0.969722		0.941262	0.933348	0.927601	0.929145	0.931634	0.92087		0.76119	0.73027	0.756788
1122	0.87104	0.8514	0.880379	0.892356	0.8591	0.791849	0.784645	0.830749		0.874147	0.884581	0.889264	0.860774	0.898588	0.91286	0.900286	0.919661		0.538599	0.542268	0.498514	0.461002		0.850022	0.924247	0.964893	0.938068	0.909897	0.895872		1.01967	1.02124	0.953168	0.988069	0.98261	0.976044	0.967843	0.974603		0.939484	0.940877	0.936685	0.927567	0.932915	0.913243		0.761271	0.726406	0.754869
1133	0.864745	0.860463	0.875774	0.89014	0.853355	0.795907	0.781598	0.829008		0.8682	0.86669	0.884089	0.871337	0.899622	0.920239	0.899557	0.91831		0.538836	0.536881	0.488846	0.460677		0.854648	0.923096	0.958852	0.931095	0.915841	0.89859		1.03078	1.02354	0.960494	0.969326	0.976733	0.9737	0.96984	0.974871		0.938398	0.933852	0.93131	0.927808	0.929769	0.916381		0.75189	0.725191	0.751951
1144	0.870704	0.861984	0.878597	0.889803	0.856086	0.78975	0.779588	0.827025		0.867213	0.863187	0.88089	0.873926	0.898385	0.918273	0.899695	0.916266		0.532956	0.529556	0.484748	0.455542		0.845184	0.927221	0.967151	0.936975	0.920987	0.903148		1.03174	1.0191	0.961874	0.981186	0.97607	0.967696	0.977121	0.973755		0.939945	0.935776	0.935939	0.928571	0.9305	0.91259		0.749967	0.727952	0.753972
1155	0.878232	0.851842	0.878552	0.894641	0.850184	0.788438	0.780949	0.825594		0.861053	0.867333	0.877964	0.865257	0.895345	0.919378	0.902747	0.916369		0.531663	0.529949	0.480939	0.453636		0.849993	0.91773	0.956711	0.933579	0.911425	0.900533		1.02293	1.0229	0.96045	0.978755	0.978148	0.978917	0.960742	0.976755		0.940998	0.936059	0.93039	0.923481	0.925074	0.916574		0.755743	0.725304	0.751856
1166	0.872301	0.857243	0.878782	0.893259	0.853411	0.788415	0.779333	0.823821		0.857996	0.870559	0.870508	0.874112	0.893648	0.919041	0.903511	0.908453		0.529627	0.525351	0.477951	0.447882		0.851223	0.920257	0.964024	0.936991	0.911545	0.897806		1.01818	1.02139	0.964596	0.979093	0.979895	0.970602	0.969017	0.966818		0.939353	0.930118	0.934058	0.928817	0.93374	0.914331		0.747536	0.72363	0.753414
1177	0.868182	0.848964	0.875958	0.887812	0.847147	0.784667	0.776148	0.822895		0.863059	0.88	0.875727	0.864357	0.900257	0.913263	0.899751	0.912194		0.525362	0.522224	0.473653	0.443398		0.848662	0.920269	0.963814	0.936552	0.912974	0.897064		1.02831	1.03121	0.957526	0.974607	0.976756	0.973677	0.977814	0.978223		0.940167	0.931897	0.932204	0.925942	0.925839	0.908318		0.749302	0.716208	0.751838
1188	0.864684	0.85326	0.873919	0.884542	0.853641	0.78834	0.778777	0.824081		0.865245	0.854751	0.878592	0.861681	0.888695	0.913259	0.891018	0.91132		0.523061	0.521777	0.470635	0.446072		0.841484	0.924588	0.960672	0.931627	0.908075	0.897962		1.03009	1.02409	0.958546	0.974828	0.975092	0.978969	0.961526	0.9668		0.936712	0.931031	0.934667	0.92458	0.928232	0.911899		0.747114	0.718902	0.753379
1199	0.864564	0.856776	0.865708	0.882494	0.850471	0.782308	0.773638	0.824017		0.852257	0.86748	0.878516	0.85954	0.901955	0.911942	0.897184	0.910973		0.521576	0.517038	0.462418	0.4366		0.847787	0.917306	0.954486	0.926595	0.907761	0.898273		1.0288	1.02555	0.959128	0.97828	0.975264	0.971653	0.969153	0.968165		0.93839	0.935264	0.925534	0.918948	0.929724	0.905336		0.742262	0.713118	0.741903
1210	0.867872	0.848242	0.869124	0.885303	0.850548	0.780991	0.775261	0.819456		0.857563	0.851831	0.886081	0.846274	0.897618	0.915048	0.8934	0.900238		0.519115	0.515838	0.465112	0.433177		0.847608	0.919849	0.958736	0.932091	0.907266	0.896234		1.02387	1.03083	0.965845	0.984286	0.985779	0.977432	0.967962	0.976125		0.942462	0.925281	0.927379	0.924594	0.923669	0.905246		0.743569	0.712854	0.74262
1221	0.863683	0.849064	0.868371	0.885472	0.842951	0.779292	0.771139	0.823934		0.855252	0.85481	0.883035	0.855312	0.896614	0.909953	0.896752	0.908731		0.514183	0.509806	0.46154	0.431934		0.84665	0.917904	0.958177	0.930986	0.909389	0.895894		1.02926	1.02975	0.962221	0.974355	0.97644	0.971076	0.962912	0.973308		0.939446	0.930919	0.931257	0.923	0.928281	0.905128		0.739306	0.717975	0.740597
1232	0.858856	0.848439	0.867003	0.884534	0.84788	0.775306	0.774691	0.815891		0.863253	0.85649	0.865869	0.860382	0.892334	0.903672	0.901601	0.909547		0.504738	0.506907	0.458494	0.425996		0.846878	0.919755	0.95467	0.928823	0.907887	0.894226		1.02982	1.03726	0.958076	0.972329	0.976101	0.972849	0.964876	0.970008		0.941375	0.923214	0.926345	0.921883	0.926964	0.910458		0.739271	0.712655	0.743014
1243	0.868179	0.851028	0.863234	0.884369	0.847301	0.775426	0.770409	0.819897		0.857065	0.862533	0.871917	0.858811	0.896496	0.906508	0.896781	0.905572		0.510571	0.505921	0.450574	0.426088		0.847355	0.916478	0.952906	0.925853	0.907376	0.893265		1.02977	1.03746	0.952541	0.972284	0.979425	0.967374	0.968441	0.96608		0.936795	0.922403	0.930491	0.922228	0.924459	0.90251		0.73692	0.707023	0.735304
1254	0.860374	0.847816	0.864791	0.883106	0.845045	0.774897	0.766738	0.813277		0.846823	0.860024	0.867591	0.865686	0.891551	0.909256	0.890268	0.903779		0.50763	0.502238	0.451467	0.425174		0.842746	0.92162	0.958327	0.930094	0.907638	0.895654		1.0257	1.02913	0.95683	0.982629	0.97758	0.970608	0.96469	0.967464		0.939083	0.929199	0.931001	0.922605	0.91925	0.908177		0.739261	0.708711	0.735244
1265	0.855797	0.844202	0.868513	0.882226	0.84231	0.774648	0.76619	0.817409		0.857733	0.845965	0.879463	0.864406	0.8922	0.909514	0.893788	0.910299		0.498702	0.503131	0.44661	0.419125		0.838919	0.918632	0.959293	0.925073	0.904877	0.893894		1.02388	1.02527	0.944153	0.982334	0.979043	0.977456	0.972252	0.96694		0.941979	0.931123	0.926578	0.925272	0.920476	0.906236		0.732141	0.704397	0.735559
1276	0.855333	0.83924	0.866262	0.877196	0.84364	0.773818	0.764308	0.813086		0.851502	0.847418	0.86713	0.850897	0.893875	0.91	0.881379	0.902632		0.494774	0.495906	0.446921	0.415424		0.840542	0.921355	0.955981	0.92321	0.90363	0.892114		1.02819	1.02313	0.954453	0.975286	0.9802	0.971909	0.961343	0.973469		0.938031	0.922767	0.928771	0.926557	0.927998	0.90672		0.730973	0.699932	0.73342
1287	0.860595	0.848441	0.871028	0.875835	0.841264	0.768517	0.765607	0.813749		0.840233	0.866031	0.866154	0.846722	0.8909	0.906707	0.890796	0.902799		0.499514	0.493502	0.443691	0.410759		0.843564	0.915011	0.951497	0.92633	0.900185	0.888207		1.02601	1.03793	0.963321	0.972754	0.972602	0.966384	0.972134	0.967907		0.938882	0.925824	0.929944	0.92216	0.922472	0.908853		0.729315	0.703246	0.730938
1298	0.861339	0.845898	0.864383	0.876359	0.843707	0.767722	0.761295	0.815397		0.85032	0.851027	0.862679	0.845043	0.88712	0.903602	0.88572	0.898175		0.491856	0.494991	0.436868	0.412079		0.84672	0.912597	0.949254	0.92785	0.908634	0.895916		1.01603	1.03052	0.951929	0.970561	0.979475	0.976006	0.967653	0.977386		0.938349	0.932287	0.923263	0.918422	0.923422	0.905162		0.728016	0.698996	0.726873
1309	0.854088	0.842511	0.860654	0.870207	0.844777	0.769677	0.759181	0.816364		0.842872	0.845885	0.85887	0.844306	0.88683	0.904354	0.888477	0.901851		0.491121	0.491761	0.440017	0.403319		0.848316	0.915204	0.947743	0.929538	0.902765	0.890551		1.02438	1.02099	0.963145	0.966286	0.979949	0.964994	0.962787	0.973142		0.936914	0.92596	0.927573	0.911166	0.920043	0.907267		0.725743	0.703792	0.729142
1320	0.861037	0.835518	0.860201	0.875582	0.841183	0.770366	0.758967	0.808717		0.844149	0.84676	0.870696	0.849823	0.89049	0.902926	0.885934	0.903728		0.49328	0.486621	0.431572	0.405229		0.849096	0.918066	0.955711	0.932048	0.907415	0.893204		1.03531	1.02894	0.955376	0.968485	0.979707	0.973667	0.972852	0.966837		0.935537	0.933235	0.928293	0.921997	0.922176	0.903615		0.723136	0.699436	0.723261
1331	0.855686	0.843126	0.859524	0.874106	0.839945	0.76807	0.759181	0.810165		0.84497	0.850285	0.854745	0.84998	0.884013	0.903088	0.889621	0.896978		0.486761	0.483497	0.428008	0.402703		0.840336	0.920174	0.964878	0.929859	0.907259	0.898422		1.03155	1.02891	0.963973	0.962622	0.970988	0.969783	0.957228	0.971169		0.938628	0.932214	0.928494	0.918482	0.923936	0.912873		0.718633	0.697496	0.718939
1342	0.84792	0.837383	0.862542	0.875087	0.845555	0.766299	0.756938	0.808499		0.840966	0.84098	0.85587	0.844585	0.88534	0.895563	0.88399	0.900496		0.485143	0.482876	0.419988	0.395868		0.841339	0.915582	0.957402	0.930179	0.907077	0.892594		1.02045	1.01608	0.958127	0.975059	0.969901	0.967502	0.974432	0.967122		0.935573	0.927543	0.935251	0.92255	0.923463	0.903839		0.721256	0.697015	0.716981
1353	0.850854	0.839617	0.864899	0.87128	0.842483	0.764601	0.755569	0.804937		0.841632	0.853864	0.871653	0.845036	0.879101	0.903475	0.881788	0.901629		0.479676	0.483433	0.417097	0.393457		0.844394	0.910958	0.952696	0.927328	0.903801	0.895025		1.02636	1.02867	0.957591	0.977926	0.970192	0.965193	0.964667	0.968137		0.936063	0.922533	0.922951	0.917097	0.918018	0.901538		0.725992	0.691917	0.714547
1364	0.855397	0.833012	0.858869	0.878761	0.84161	0.767821	0.75597	0.804318		0.850759	0.846878	0.863148	0.843206	0.880739	0.895642	0.880157	0.894696		0.473207	0.475795	0.422283	0.39199		0.837313	0.912722	0.955961	0.925167	0.900285	0.890309		1.02084	1.02977	0.953548	0.973824	0.974682	0.97466	0.963712	0.969062		0.938013	0.925427	0.923599	0.917152	0.919273	0.904026		0.715532	0.690744	0.717956
1375	0.848328	0.834771	0.854066	0.865819	0.841387	0.761473	0.752714	0.805889		0.841409	0.852904	0.857965	0.847905	0.883695	0.896015	0.886495	0.90022		0.476143	0.471238	0.413326	0.389287		0.838853	0.91404	0.943326	0.922568	0.899554	0.887456		1.03008	1.0338	0.955102	0.969173	0.978438	0.969388	0.963794	0.965783		0.937864	0.927331	0.927964	0.917047	0.918833	0.901089		0.712036	0.68448	0.714817
1386	0.853471	0.835671	0.858945	0.86765	0.840944	0.759931	0.750807	0.79953		0.830978	0.844847	0.855854	0.832801	0.87984	0.897655	0.885544	0.895208		0.470033	0.470557	0.413621	0.389115		0.838665	0.909125	0.951014	0.925135	0.901989	0.891426		1.02534	1.03576	0.946358	0.963619	0.973087	0.966911	0.964588	0.971841		0.93125	0.930993	0.92594	0.921481	0.924781	0.904056		0.708355	0.687583	0.708334
1397	0.848711	0.830764	0.855531	0.867483	0.84115	0.758943	0.749348	0.80537		0.834507	0.835393	0.853818	0.84137	0.881911	0.897669	0.879553	0.896969		0.472227	0.473439	0.410335	0.382374		0.84607	0.913065	0.946883	0.922816	0.894476	0.886196		1.02521	1.03147	0.94478	0.971404	0.968523	0.966468	0.956755	0.964782		0.936283	0.926541	0.916335	0.917708	0.921582	0.901909		0.710846	0.686383	0.711588
1408	0.850421	0.835012	0.854347	0.861402	0.844913	0.758018	0.747705	0.803124		0.850197	0.842467	0.852859	0.836589	0.881033	0.895468	0.881275	0.897495		0.468438	0.469698	0.404751	0.374559		0.841827	0.921181	0.960233	0.931857	0.906519	0.894267		1.03098	1.01258	0.945568	0.971872	0.975202	0.973044	0.957606	0.96541		0.931148	0.918956	0.925349	0.916042	0.918417	0.898475		0.710716	0.684145	0.710334
1419	0.848456	0.834592	0.853634	0.864664	0.841484	0.757901	0.747233	0.798229		0.819161	0.84181	0.84839	0.842502	0.88039	0.892499	0.873791	0.895843		0.466547	0.462949	0.405281	0.373018		0.843351	0.90811	0.951697	0.923994	0.902358	0.892017		1.0228	1.03163	0.956476	0.972149	0.972653	0.972298	0.956742	0.964167		0.936861	0.922011	0.924079	0.916307	0.917658	0.903036		0.713322	0.685351	0.712707
1430	0.845862	0.834877	0.852001	0.868164	0.843194	0.756643	0.748379	0.797454		0.834984	0.840714	0.848127	0.835482	0.885021	0.898105	0.879625	0.893469		0.459663	0.462778	0.405051	0.371267		0.839282	0.91904	0.95859	0.931407	0.908655	0.89504		1.01927	1.03468	0.962584	0.964821	0.973698	0.96698	0.965092	0.965091		0.937704	0.932033	0.927467	0.918871	0.915518	0.897636		0.708488	0.682728	0.708673
1441	0.852348	0.8268	0.845817	0.866313	0.839844	0.755276	0.744628	0.799499		0.829242	0.840356	0.85044	0.838346	0.883152	0.898629	0.876161	0.896346		0.4604	0.462349	0.395445	0.369827		0.838333	0.909069	0.946781	0.924139	0.898374	0.887362		1.02408	1.02493	0.943231	0.968918	0.970247	0.972169	0.956194	0.96598		0.936519	0.924238	0.927109	0.918705	0.914974	0.900861		0.704675	0.682518	0.706182
1452	0.843255	0.835087	0.850493	0.867306	0.832882	0.753119	0.744167	0.800408		0.836516	0.831212	0.849656	0.840967	0.873311	0.890963	0.879887	0.895491		0.45432	0.456518	0.395978	0.372597		0.846812	0.904545	0.950638	0.917147	0.900325	0.884937		1.02495	1.02965	0.945632	0.977679	0.971958	0.967063	0.960679	0.968468		0.936156	0.923666	0.925965	0.91524	0.918167	0.907104		0.704991	0.675958	0.706576
1463	0.84704	0.831777	0.845656	0.869413	0.834755	0.748807	0.740135	0.795066		0.816564	0.847846	0.851641	0.841456	0.880623	0.892892	0.876774	0.891291		0.45268	0.460051	0.393533	0.365192		0.84605	0.918443	0.953906	0.933283	0.907934	0.892088		1.01987	1.02899	0.945382	0.970049	0.976117	0.966277	0.963455	0.969937		0.933051	0.923994	0.919296	0.916264	0.919374	0.901733		0.70464	0.677623	0.707581
1474	0.837709	0.82677	0.845683	0.865043	0.835867	0.749592	0.738795	0.800384		0.825077	0.829825	0.849955	0.842121	0.879047	0.890853	0.87396	0.897494		0.452042	0.450732	0.388383	0.361975		0.834417	0.91229	0.95507	0.922849	0.897667	0.883514		1.02565	1.02712	0.946249	0.974863	0.979444	0.962946	0.965374	0.967035		0.93665	0.923427	0.920473	0.91537	0.916461	0.895481		0.69824	0.682466	0.700698
1485	0.840014	0.827542	0.84941	0.861846	0.839006	0.753278	0.739393	0.791109		0.838323	0.824064	0.847795	0.826423	0.877229	0.886285	0.876915	0.891308		0.452886	0.449209	0.390814	0.359382		0.842103	0.907517	0.943501	0.922729	0.895481	0.887182		1.02595	1.02459	0.94911	0.967239	0.97193	0.968406	0.961972	0.966107		0.929848	0.924005	0.923023	0.908153	0.914755	0.892627		0.698943	0.676876	0.703423
1496	0.844594	0.828512	0.853799	0.862269	0.843858	0.748938	0.73863	0.792062		0.821733	0.832911	0.839468	0.827365	0.877519	0.891982	0.871141	0.894818		0.445456	0.449173	0.38455	0.35648		0.834973	0.911718	0.952802	0.923205	0.9042	0.886793		1.02803	1.03382	0.949169	0.96896	0.969737	0.965055	0.958551	0.962744		0.935944	0.91858	0.927315	0.916488	0.926506	0.899886		0.703528	0.670433	0.699519
1507	0.834719	0.821948	0.844683	0.860926	0.840278	0.750041	0.7395	0.785654		0.817304	0.822564	0.849192	0.83072	0.874043	0.893771	0.871928	0.885336		0.43933	0.442444	0.381377	0.358626		0.839885	0.908748	0.9508	0.92359	0.902787	0.884591		1.0297	1.02625	0.947983	0.965269	0.978558	0.972418	0.965001	0.972106		0.935071	0.923985	0.920262	0.91609	0.917043	0.894144		0.696818	0.673604	0.702299
1518	0.838631	0.822747	0.843125	0.86063	0.844951	0.745269	0.736681	0.790997		0.824875	0.826011	0.848035	0.834003	0.87483	0.88878	0.87118	0.887076		0.44051	0.44775	0.380295	0.348342		0.844501	0.9059	0.951135	0.927258	0.893661	0.886104		1.026	1.01983	0.961593	0.968551	0.965012	0.96919	0.962408	0.9632		0.931953	0.923646	0.920806	0.909749	0.913395	0.899233		0.698191	0.674857	0.697039
1529	0.847914	0.820279	0.846997	0.858445	0.843581	0.741968	0.735387	0.785614		0.82359	0.818094	0.845195	0.828613	0.874303	0.889513	0.872631	0.885896		0.442291	0.441688	0.377147	0.348736		0.837846	0.914323	0.950445	0.92321	0.909104	0.888829		1.01385	1.02523	0.950976	0.965375	0.975099	0.965971	0.962583	0.970445		0.934017	0.917957	0.924586	0.911976	0.918987	0.892495		0.690712	0.669056	0.698559
1540	0.834624	0.823569	0.838228	0.858104	0.837219	0.743801	0.732353	0.787667		0.8254	0.825053	0.836299	0.821861	0.871663	0.895452	0.873056	0.890503		0.435445	0.435552	0.377144	0.345721		0.836029	0.910854	0.946062	0.923231	0.897366	0.885337		1.02478	1.03524	0.945716	0.96128	0.972562	0.966403	0.962633	0.965974		0.933727	0.921031	0.919641	0.92059	0.916794	0.895762		0.693098	0.66477	0.695632
1551	0.834035	0.822366	0.843916	0.857809	0.847275	0.741291	0.734338	0.784935		0.819156	0.830783	0.838301	0.825043	0.869133	0.891586	0.877733	0.888578		0.434897	0.438136	0.373239	0.342913		0.840963	0.911967	0.947743	0.924421	0.898334	0.883455		1.01916	1.02753	0.943439	0.953439	0.970415	0.955925	0.962479	0.965681		0.93024	0.921482	0.918314	0.913336	0.913797	0.897808		0.688896	0.664532	0.698902
1562	0.832823	0.819211	0.841488	0.852014	0.839377	0.73749	0.731514	0.785698		0.819033	0.830015	0.836532	0.826382	0.87635	0.887466	0.875146	0.882197		0.43459	0.432532	0.370875	0.33985		0.833631	0.911956	0.957796	0.926309	0.903147	0.887991		1.01891	1.03372	0.946866	0.959929	0.974032	0.967603	0.960976	0.967138		0.937045	0.920531	0.916937	0.914894	0.916589	0.894813		0.686108	0.664812	0.694728
1573	0.836198	0.824156	0.844515	0.855239	0.835254	0.73515	0.729507	0.787726		0.820594	0.81857	0.839524	0.831213	0.873096	0.888998	0.868042	0.886264		0.43022	0.432999	0.367472	0.339274		0.832103	0.903928	0.945088	0.923023	0.896774	0.889336		1.02156	1.03931	0.951503	0.967374	0.966828	0.957722	0.958903	0.96635		0.934011	0.919922	0.923565	0.910992	0.915118	0.897292		0.685313	0.662262	0.694252
1584	0.839104	0.820717	0.84014	0.856696	0.838659	0.73812	0.728765	0.781319		0.813571	0.825783	0.834611	0.825178	0.874564	0.891327	0.865936	0.886399		0.431753	0.427591	0.3621	0.335219		0.835864	0.905937	0.945733	0.923494	0.895708	0.886909		1.02293	1.02395	0.944092	0.971401	0.965979	0.969472	0.962527	0.971201		0.934467	0.924868	0.923069	0.91296	0.916621	0.894774		0.690661	0.661424	0.690623
1595	0.835577	0.816821	0.844645	0.854634	0.840522	0.736566	0.731039	0.782872		0.824902	0.819395	0.835219	0.829831	0.873947	0.879694	0.869765	0.880664		0.427862	0.42503	0.365388	0.334053		0.836561	0.908362	0.94711	0.92166	0.894193	0.888803		1.0155	1.03567	0.946874	0.970854	0.966468	0.962533	0.953954	0.958346		0.93411	0.916995	0.919178	0.915686	0.914636	0.891133		0.684846	0.652824	0.68488
1606	0.832761	0.818845	0.83463	0.85366	0.838443	0.734297	0.724095	0.78066		0.821117	0.820407	0.82806	0.816721	0.866291	0.881151	0.864948	0.886169		0.424717	0.423112	0.358503	0.329358		0.834107	0.90705	0.941559	0.920254	0.897869	0.88561		1.02221	1.02696	0.943143	0.976405	0.968879	0.968486	0.960581	0.963284		0.932464	0.916844	0.919559	0.905399	0.912626	0.891834		0.684613	0.653965	0.690865
1617	0.834235	0.818064	0.839735	0.852951	0.841537	0.729142	0.725685	0.782415		0.812389	0.815246	0.824433	0.818407	0.867871	0.878125	0.868805	0.880553		0.420149	0.420638	0.358176	0.326088		0.836635	0.908044	0.946934	0.921276	0.89563	0.880452		1.0204	1.03291	0.947372	0.967199	0.964336	0.968299	0.957986	0.968067		0.935412	0.921797	0.911954	0.909018	0.906249	0.887188		0.683037	0.654694	0.687633
1628	0.832913	0.806767	0.839442	0.850095	0.838038	0.734147	0.72619	0.784579		0.813545	0.817567	0.840114	0.814392	0.869513	0.88205	0.869633	0.876562		0.415481	0.420268	0.359798	0.326995		0.831081	0.908909	0.943882	0.918778	0.896713	0.888111		1.02361	1.01969	0.945369	0.978412	0.969305	0.970968	0.957805	0.970119		0.932776	0.918453	0.91716	0.915645	0.910937	0.891617		0.679984	0.656544	0.685613
1639	0.833038	0.814971	0.836903	0.848647	0.839266	0.72848	0.726929	0.781251		0.819343	0.821716	0.83747	0.810161	0.862496	0.882516	0.865543	0.878549		0.416414	0.420009	0.353927	0.323438		0.836048	0.90754	0.945589	0.921136	0.895937	0.88096		1.019	1.02958	0.945801	0.964477	0.960057	0.967517	0.95389	0.970262		0.935457	0.917573	0.921405	0.903903	0.917128	0.891009		0.676305	0.656436	0.683413
1650	0.828617	0.810606	0.838596	0.850548	0.833982	0.731326	0.721983	0.776207		0.820516	0.822001	0.831134	0.81948	0.86872	0.879359	0.866943	0.884371		0.410885	0.416079	0.350507	0.322272		0.836009	0.908667	0.945689	0.917964	0.903281	0.884988		1.00827	1.04115	0.950252	0.960841	0.962033	0.965026	0.963187	0.964622		0.931329	0.919072	0.915622	0.910831	0.91291	0.891672		0.674471	0.655122	0.680834
1661	0.825594	0.811674	0.834645	0.849221	0.834473	0.729414	0.723078	0.778099		0.819052	0.816911	0.83083	0.816187	0.868692	0.886126	0.860291	0.879192		0.410737	0.411604	0.351333	0.321295		0.83204	0.910279	0.948707	0.927251	0.899917	0.88484		1.0171	1.0172	0.939521	0.957982	0.976041	0.967897	0.964357	0.961398		0.930638	0.924748	0.921234	0.914544	0.913921	0.892691		0.676269	0.652375	0.68392
1672	0.827732	0.81021	0.837257	0.846163	0.832676	0.726459	0.716906	0.775787		0.805896	0.809303	0.825326	0.811596	0.866827	0.878605	0.861053	0.880646		0.407823	0.406449	0.346874	0.317386		0.825807	0.904429	0.94003	0.917785	0.898437	0.884675		1.01632	1.03261	0.949517	0.969594	0.963668	0.964376	0.968049	0.962384		0.932383	0.921278	0.918691	0.906018	0.912774	0.897028		0.676815	0.649829	0.679735
1683	0.823038	0.810855	0.827779	0.842816	0.833155	0.725697	0.72087	0.775397		0.800496	0.815237	0.826258	0.81542	0.86738	0.881391	0.867162	0.876336		0.40534	0.409466	0.342857	0.312366		0.831001	0.898762	0.941251	0.910539	0.890886	0.874683		1.01452	1.02703	0.950851	0.955027	0.979104	0.967571	0.962489	0.967063		0.936093	0.918593	0.911618	0.907968	0.914033	0.89732		0.67409	0.649442	0.679538
1694	0.821842	0.808603	0.83466	0.842765	0.835785	0.724289	0.723613	0.773453		0.806231	0.8109	0.826419	0.814955	0.863441	0.873686	0.862762	0.869843		0.40196	0.412244	0.338315	0.315132		0.842534	0.904545	0.944646	0.91753	0.894966	0.882785		1.02898	1.04251	0.942522	0.970999	0.964577	0.96299	0.948321	0.965641		0.933887	0.91839	0.907495	0.91055	0.916166	0.893611		0.666818	0.643233	0.673879
1705	0.82216	0.806444	0.827865	0.851074	0.828538	0.724024	0.713444	0.773927		0.79748	0.805292	0.836813	0.810938	0.864044	0.876372	0.864786	0.873011		0.406574	0.40666	0.337416	0.308986		0.84029	0.910711	0.949277	0.919671	0.900064	0.88848		1.01862	1.03102	0.947642	0.974284	0.969738	0.960115	0.958017	0.965755		0.933364	0.916285	0.907975	0.909843	0.909987	0.89206		0.66931	0.645485	0.672379
1716	0.824397	0.807625	0.831758	0.843494	0.827646	0.722379	0.719384	0.770053		0.801397	0.801629	0.827408	0.805425	0.860526	0.869988	0.864177	0.876551		0.401182	0.400621	0.338819	0.307078		0.83119	0.906678	0.948818	0.923217	0.897694	0.886318		1.01397	1.03515	0.945564	0.97137	0.964921	0.959619	0.959286	0.959955		0.93252	0.912417	0.916281	0.90779	0.911187	0.894132		0.66843	0.64043	0.672091
1727	0.824413	0.810931	0.8282	0.84667	0.830424	0.720752	0.715321	0.770746		0.805031	0.809926	0.824783	0.798703	0.856214	0.871357	0.863702	0.872795		0.396701	0.401262	0.331828	0.309267		0.831567	0.908831	0.945456	0.912842	0.891796	0.882598		1.00582	1.03058	0.941545	0.960714	0.961382	0.959982	0.94857	0.961803		0.935291	0.91955	0.913138	0.90716	0.908402	0.888949		0.666768	0.6434	0.674895
1738	0.81771	0.807559	0.825828	0.841303	0.832766	0.722338	0.715742	0.774857		0.808625	0.80123	0.819039	0.800337	0.861868	0.873909	0.857833	0.872188		0.396958	0.398792	0.333941	0.303781		0.837568	0.900823	0.942646	0.919542	0.89562	0.87773		1.02033	1.02364	0.938346	0.95917	0.963128	0.961533	0.958815	0.952735		0.936075	0.916321	0.912452	0.907382	0.904193	0.891155		0.659291	0.640276	0.675962
1749	0.823127	0.800391	0.823332	0.844701	0.822509	0.720097	0.712343	0.764796		0.798812	0.802773	0.823319	0.810782	0.860132	0.873922	0.853432	0.873281		0.396244	0.401567	0.332308	0.303435		0.831966	0.911715	0.946666	0.921288	0.900545	0.887841		1.01437	1.03619	0.950845	0.971883	0.967476	0.963789	0.956928	0.966377		0.931921	0.915029	0.916251	0.905584	0.906172	0.889789		0.665284	0.638598	0.673542
1760	0.824153	0.802961	0.826894	0.83923	0.823834	0.719861	0.707764	0.768685		0.803144	0.808699	0.832225	0.811793	0.86098	0.869865	0.85886	0.875485		0.389863	0.396876	0.324235	0.301663		0.831676	0.904997	0.942352	0.917348	0.899601	0.8772		1.02302	1.03237	0.942809	0.967221	0.966561	0.959121	0.952308	0.959717		0.932707	0.924192	0.913301	0.90646	0.911826	0.887339		0.662465	0.638976	0.671504
1771	0.825588	0.79824	0.822839	0.840617	0.824061	0.721517	0.708984	0.768108		0.795549	0.803799	0.823376	0.804305	0.865001	0.870809	0.857068	0.870092		0.392192	0.394032	0.322834	0.299331		0.831611	0.903526	0.940663	0.921445	0.893355	0.880034		1.01276	1.03577	0.94326	0.956362	0.967742	0.971404	0.959045	0.960923		0.934771	0.911897	0.908387	0.909848	0.909114	0.888972		0.662751	0.63668	0.66654
1782	0.824603	0.804525	0.826215	0.838215	0.825598	0.715563	0.710133	0.764184		0.800699	0.797634	0.817821	0.805018	0.862537	0.863639	0.859838	0.879221		0.385743	0.392314	0.323964	0.295467		0.831317	0.901003	0.941372	0.915721	0.894663	0.875224		1.02012	1.03044	0.931573	0.949434	0.967233	0.958047	0.952101	0.968821		0.931528	0.910032	0.909211	0.908023	0.904498	0.888163		0.665238	0.637055	0.664733
1793	0.82177	0.804592	0.823373	0.83878	0.82354	0.718191	0.703876	0.762468		0.796059	0.798579	0.817237	0.820228	0.858255	0.868432	0.853542	0.861917		0.389673	0.387737	0.323015	0.293794		0.833668	0.904827	0.941839	0.917455	0.893094	0.883258		1.03287	1.03295	0.938709	0.966806	0.967268	0.962695	0.958977	0.960579		0.937573	0.909586	0.915205	0.906332	0.909602	0.883214		0.657247	0.632333	0.665246
1804	0.817543	0.801436	0.821697	0.837439	0.820629	0.713911	0.700775	0.764563		0.797706	0.802481	0.819555	0.795738	0.856985	0.872958	0.855068	0.866236		0.384625	0.388101	0.316789	0.293908		0.833574	0.905397	0.939545	0.915636	0.896063	0.882545		1.02007	1.02993	0.937435	0.949961	0.974882	0.958726	0.948219	0.964164		0.929555	0.915635	0.912564	0.902038	0.907515	0.889023		0.66158	0.630978	0.66648
1815	0.817505	0.796512	0.820104	0.835932	0.81987	0.711929	0.704482	0.761901		0.782818	0.794905	0.811369	0.803268	0.860099	0.870002	0.860848	0.86437		0.38026	0.381093	0.31558	0.295236		0.829485	0.905428	0.942864	0.92236	0.895961	0.8772		1.0193	1.03947	0.939691	0.959254	0.96367	0.960471	0.955941	0.963782		0.932147	0.916698	0.908967	0.899401	0.905514	0.88429		0.65618	0.628895	0.661651
1826	0.816685	0.79808	0.821697	0.835875	0.817635	0.712313	0.706821	0.76246		0.794342	0.792403	0.818612	0.796814	0.855709	0.870201	0.857479	0.869999		0.379647	0.378826	0.314279	0.290047		0.821741	0.905159	0.946092	0.918892	0.896143	0.883788		1.01998	1.03643	0.935441	0.967713	0.969782	0.961138	0.950131	0.962115		0.930441	0.916005	0.910009	0.899278	0.907352	0.891367		0.651459	0.636862	0.667074
1837	0.812359	0.805764	0.818659	0.831684	0.81711	0.710325	0.703518	0.759596		0.786333	0.798799	0.821119	0.799303	0.851003	0.859829	0.853702	0.866231		0.375948	0.381819	0.315977	0.288617		0.831604	0.892927	0.934508	0.908055	0.882672	0.872992		1.02117	1.02131	0.946412	0.958574	0.96525	0.961073	0.956956	0.967208		0.929797	0.919544	0.905515	0.90199	0.909399	0.888378		0.652846	0.632074	0.659713
1848	0.812209	0.793738	0.817522	0.83177	0.81341	0.703154	0.703402	0.764295		0.791497	0.795354	0.811624	0.80002	0.857697	0.867709	0.851765	0.866751		0.374726	0.381769	0.312751	0.284061		0.831952	0.901987	0.943747	0.916176	0.895716	0.881876		1.00779	1.03911	0.936034	0.966739	0.966609	0.957921	0.952732	0.970191		0.931666	0.91576	0.91047	0.901522	0.908583	0.882687		0.654896	0.629085	0.659951
1859	0.816006	0.799654	0.827299	0.829283	0.815201	0.707063	0.696987	0.762884		0.794277	0.794774	0.80733	0.803247	0.854744	0.856649	0.848317	0.863048		0.371944	0.379251	0.308593	0.282948		0.827436	0.903309	0.94168	0.918993	0.891063	0.880959		1.01287	1.03247	0.941724	0.954957	0.970707	0.963726	0.950975	0.965299		0.932637	0.912104	0.910662	0.902334	0.908149	0.884186		0.653169	0.624982	0.658794
1870	0.812743	0.79462	0.818092	0.82969	0.81448	0.707437	0.698174	0.758157		0.794161	0.795474	0.806445	0.79524	0.854122	0.859444	0.847619	0.864246		0.37463	0.374912	0.306433	0.279566		0.829807	0.902617	0.936958	0.916974	0.892893	0.878729		1.02153	1.03212	0.941391	0.962155	0.961024	0.957077	0.955298	0.963366		0.932082	0.909849	0.915065	0.897355	0.903045	0.887094		0.650097	0.62551	0.65944
1881	0.809726	0.798808	0.819257	0.831922	0.811021	0.70536	0.700363	0.762007		0.789244	0.802569	0.806948	0.796455	0.850715	0.857097	0.855322	0.867045		0.368993	0.375328	0.307306	0.28094		0.824439	0.902024	0.939624	0.914786	0.885998	0.881124		1.01991	1.04113	0.951047	0.955372	0.962698	0.95935	0.952444	0.960039		0.933252	0.917906	0.90294	0.900267	0.903198	0.885217		0.646561	0.622773	0.662177
1892	0.813218	0.794334	0.820779	0.829654	0.812017	0.705702	0.696186	0.759252		0.787149	0.797081	0.809541	0.791037	0.850828	0.863849	0.84889	0.869091		0.366291	0.375011	0.308085	0.279504		0.827959	0.899813	0.940321	0.915465	0.884607	0.873469		1.00738	1.03347	0.940144	0.947709	0.966711	0.957446	0.963363	0.963156		0.936741	0.911833	0.906819	0.905303	0.904464	0.878307		0.647719	0.62765	0.654515
1903	0.814451	0.795431	0.815869	0.831267	0.810493	0.702106	0.69668	0.755396		0.792898	0.795013	0.813019	0.79507	0.854615	0.866255	0.852942	0.860792		0.362606	0.372089	0.307613	0.279128		0.831785	0.905524	0.939442	0.918255	0.889308	0.883379		1.01861	1.04448	0.945639	0.955619	0.96323	0.963033	0.953184	0.959762		0.929179	0.912453	0.909938	0.905787	0.903506	0.887612		0.64841	0.619213	0.6492
1914	0.811732	0.794638	0.81777	0.825432	0.81033	0.700535	0.695265	0.758278		0.788395	0.7938	0.813558	0.787392	0.850111	0.861474	0.843937	0.860551		0.36519	0.363652	0.299249	0.27841		0.828853	0.902771	0.937914	0.912182	0.887389	0.879118		1.00984	1.03494	0.934677	0.961848	0.96942	0.960153	0.954058	0.959459		0.931536	0.916154	0.904971	0.905258	0.90487	0.884607		0.645744	0.623704	0.653635
1925	0.81451	0.788666	0.814138	0.827964	0.808968	0.704013	0.695089	0.754914		0.795693	0.78494	0.810153	0.791147	0.854061	0.860579	0.845307	0.863512		0.359971	0.367598	0.296244	0.272616		0.828066	0.900622	0.941776	0.912745	0.89461	0.877999		1.01221	1.03685	0.941879	0.961779	0.969595	0.957581	0.953988	0.964872		0.929277	0.911387	0.909325	0.902838	0.908863	0.880294		0.646367	0.623284	0.654699
1936	0.808732	0.795926	0.818686	0.824099	0.805401	0.705232	0.696525	0.758279		0.781723	0.782722	0.804856	0.787685	0.845337	0.856981	0.848035	0.860822		0.362647	0.367369	0.296754	0.271455		0.828422	0.900604	0.940222	0.912556	0.887213	0.876501		1.01278	1.02821	0.937831	0.955626	0.959831	0.958853	0.953952	0.956949		0.933766	0.911979	0.912304	0.900876	0.905049	0.885239		0.647349	0.619675	0.64723
1947	0.802541	0.784375	0.805784	0.826445	0.80715	0.700334	0.693819	0.754153		0.773616	0.793561	0.799892	0.785305	0.844893	0.857038	0.846727	0.858063		0.35901	0.36564	0.294839	0.271491		0.825623	0.903937	0.940369	0.912999	0.89237	0.881512		1.01571	1.03354	0.934818	0.962475	0.962792	0.948004	0.957018	0.964986		0.931955	0.911187	0.909108	0.903664	0.906269	0.883649		0.641377	0.621545	0.648697
1958	0.802286	0.784759	0.811447	0.829915	0.80621	0.697773	0.695478	0.749018		0.783857	0.789363	0.806286	0.785493	0.849256	0.862394	0.845042	0.860753		0.358078	0.359061	0.294443	0.271783		0.826532	0.897658	0.936458	0.916022	0.889096	0.877122		1.01923	1.0357	0.950996	0.953377	0.960987	0.962546	0.947035	0.959896		0.931887	0.910734	0.908102	0.903082	0.906982	0.883793		0.640945	0.615084	0.650904
1969	0.809425	0.784079	0.817215	0.827586	0.806572	0.695667	0.687583	0.749338		0.771895	0.783167	0.804746	0.788844	0.84941	0.856392	0.846991	0.860976		0.354342	0.360904	0.292072	0.264638		0.828509	0.895182	0.938359	0.913991	0.885987	0.875338		1.00746	1.03419	0.929969	0.945684	0.968632	0.959752	0.957561	0.960699		0.932385	0.907219	0.902018	0.89845	0.90703	0.888514		0.638884	0.610844	0.649779
1980	0.805492	0.780933	0.813359	0.818641	0.802567	0.695844	0.687526	0.750195		0.78019	0.779639	0.799057	0.791963	0.848319	0.85635	0.840464	0.854636		0.353644	0.355782	0.289141	0.266078		0.82457	0.900514	0.938064	0.915658	0.886754	0.877895		1.01076	1.0352	0.937812	0.964475	0.956083	0.963503	0.953779	0.952979		0.928763	0.910246	0.905951	0.897503	0.904165	0.882394		0.638819	0.614173	0.644308
1991	0.808498	0.790467	0.811567	0.820711	0.803832	0.694365	0.689338	0.753558		0.776986	0.770489	0.790014	0.776586	0.845563	0.857806	0.840335	0.859788		0.353305	0.359795	0.288713	0.261496		0.824843	0.899609	0.932796	0.910122	0.888438	0.87602		1.01343	1.03483	0.928472	0.961201	0.967927	0.959552	0.954751	0.955971		0.930189	0.908099	0.901701	0.903095	0.902377	0.885753		0.633458	0.608181	0.645538
2002	0.805469	0.781729	0.803733	0.821865	0.805272	0.69616	0.684243	0.746944		0.779148	0.779134	0.797406	0.7825	0.849935	0.854288	0.843788	0.860503		0.350888	0.35931	0.287161	0.265048		0.824652	0.899336	0.940881	0.910942	0.883757	0.88055		1.01052	1.03693	0.943017	0.941256	0.973044	0.961933	0.953283	0.954563		0.929773	0.909457	0.907631	0.89665	0.901202	0.880759		0.631334	0.610369	0.648912
2013	0.799291	0.776726	0.809117	0.822196	0.80029	0.692458	0.685921	0.747901		0.771366	0.777171	0.787397	0.785317	0.847972	0.850997	0.840486	0.858109		0.345388	0.354151	0.280339	0.260309		0.82521	0.89667	0.936096	0.91917	0.888943	0.877737		1.00943	1.03861	0.930014	0.948672	0.962918	0.960065	0.950788	0.968422		0.933429	0.911204	0.908563	0.897972	0.907035	0.880851		0.631608	0.609466	0.643492
2024	0.798786	0.785708	0.807422	0.82484	0.797929	0.696449	0.688444	0.748636		0.768351	0.774405	0.791813	0.774768	0.842221	0.849547	0.845158	0.85032		0.350796	0.357623	0.286281	0.259417		0.825499	0.90231	0.938751	0.917424	0.885403	0.880712		1.01808	1.04318	0.932206	0.95675	0.970221	0.959317	0.951197	0.95781		0.930851	0.90833	0.90661	0.8965	0.904636	0.878657		0.625914	0.605191	0.645972
2035	0.802913	0.78119	0.806521	0.818613	0.797013	0.691464	0.683704	0.743346		0.78392	0.779446	0.792854	0.782021	0.841923	0.853228	0.839318	0.859947		0.341625	0.355504	0.281205	0.256174		0.824169	0.900052	0.939841	0.913291	0.892788	0.874769		1.01004	1.03661	0.934573	0.943874	0.960676	0.955832	0.945825	0.956831		0.932627	0.914961	0.905788	0.892932	0.89933	0.875662		0.630461	0.606837	0.642801
2046	0.80077	0.785677	0.80621	0.823365	0.798185	0.691782	0.682113	0.747851		0.771467	0.77712	0.800551	0.78243	0.843657	0.845399	0.842189	0.858947		0.34642	0.345509	0.280754	0.255036		0.825296	0.899646	0.938212	0.912809	0.888371	0.874538		0.997964	1.03811	0.930547	0.960252	0.959972	0.949993	0.955595	0.964366		0.931386	0.909013	0.909667	0.888006	0.903798	0.877103		0.62578	0.605382	0.644647
2057	0.795755	0.781146	0.809995	0.817226	0.795447	0.691594	0.683181	0.743832		0.771981	0.787301	0.79841	0.776514	0.842088	0.848358	0.8374	0.855176		0.343927	0.347131	0.27535	0.25152		0.825572	0.895419	0.933647	0.91646	0.890387	0.872821		1.01402	1.03119	0.933657	0.955472	0.962759	0.952484	0.953441	0.959877		0.931248	0.912014	0.904338	0.893176	0.897278	0.8743		0.627537	0.608958	0.642709
2068	0.799222	0.786708	0.80736	0.814037	0.794019	0.68805	0.682281	0.748967		0.770852	0.77582	0.798477	0.764866	0.84019	0.843335	0.837643	0.857756		0.343586	0.343639	0.273922	0.253441		0.826738	0.898459	0.93913	0.915789	0.888987	0.876287		1.00661	1.03998	0.931203	0.95151	0.961356	0.962737	0.953587	0.960079		0.93039	0.913445	0.901512	0.895637	0.898722	0.881219		0.628601	0.603205	0.640025
2079	0.797224	0.781216	0.804119	0.816254	0.791408	0.688652	0.683808	0.735739		0.768631	0.776624	0.793086	0.766835	0.841015	0.846278	0.836513	0.850985		0.340634	0.342381	0.275078	0.250016		0.829438	0.894913	0.940463	0.913155	0.883604	0.873525		1.00204	1.03515	0.924509	0.950743	0.963521	0.958778	0.954271	0.962058		0.931225	0.912736	0.903099	0.89137	0.899744	0.879894		0.627938	0.602786	0.638502
2090	0.793519	0.775035	0.798995	0.813963	0.786406	0.68782	0.679256	0.742038		0.76474	0.770188	0.797298	0.774894	0.84325	0.842865	0.834495	0.848626		0.336644	0.343235	0.27121	0.250361		0.820946	0.894861	0.936517	0.917092	0.890828	0.875217		1.00596	1.0306	0.936065	0.952658	0.960085	0.957102	0.952501	0.960564		0.925395	0.914587	0.901825	0.891919	0.900841	0.884846		0.627711	0.603242	0.637495
2101	0.793961	0.776669	0.803387	0.81318	0.790389	0.687449	0.68322	0.742448		0.767864	0.771797	0.795729	0.776501	0.840076	0.846813	0.835401	0.846088		0.33723	0.339014	0.272083	0.250934		0.825876	0.893902	0.929685	0.907664	0.885185	0.870124		1.00749	1.04336	0.938095	0.937813	0.961887	0.952254	0.950763	0.9581		0.928743	0.911111	0.905136	0.89992	0.89911	0.87996		0.628275	0.601434	0.637974
2112	0.797041	0.777477	0.794676	0.814255	0.794639	0.682973	0.676864	0.74253		0.763811	0.769088	0.781349	0.764627	0.84539	0.849076	0.833596	0.852302		0.332835	0.339043	0.270192	0.248069		0.82495	0.896264	0.936128	0.915174	0.886188	0.879968		1.00555	1.03973	0.93507	0.953842	0.958071	0.962536	0.944462	0.958531		0.936903	0.914796	0.904818	0.896402	0.89996	0.874881		0.626392	0.606443	0.633257
2123	0.793525	0.771256	0.797768	0.807439	0.787607	0.683978	0.677345	0.736412		0.762679	0.773783	0.788502	0.777751	0.8377	0.842674	0.837882	0.850969		0.334701	0.336685	0.2657	0.245674		0.813694	0.894195	0.932571	0.914979	0.885058	0.873319		1.00673	1.0355	0.930526	0.957966	0.964739	0.956169	0.947219	0.961812		0.928537	0.908199	0.907862	0.894406	0.900217	0.875334		0.619781	0.598079	0.632007
2134	0.795951	0.771108	0.794934	0.810342	0.788001	0.68284	0.678822	0.741597		0.765003	0.776117	0.781143	0.7745	0.839547	0.847308	0.836015	0.850003		0.331497	0.339377	0.264293	0.241102		0.821647	0.888618	0.92935	0.90668	0.881587	0.867129		1.00966	1.04474	0.934339	0.944731	0.956144	0.953543	0.957386	0.955188		0.928289	0.90735	0.901895	0.89689	0.896019	0.881026		0.626002	0.595429	0.636415
2145	0.793616	0.775632	0.796046	0.809328	0.784317	0.685345	0.675112	0.737042		0.758125	0.76797	0.779272	0.763148	0.835542	0.840424	0.837116	0.848133		0.330057	0.332422	0.26301	0.24417		0.822491	0.892513	0.932296	0.916147	0.879332	0.869294		1.00531	1.03352	0.942157	0.963432	0.957005	0.955857	0.945548	0.960616		0.9312	0.90485	0.900733	0.893795	0.89815	0.877165		0.617573	0.592942	0.633553
2156	0.795418	0.771224	0.795835	0.812206	0.785656	0.681384	0.673336	0.734024		0.750498	0.757292	0.784969	0.766729	0.834554	0.841565	0.828743	0.849299		0.325459	0.332578	0.261524	0.238661		0.822378	0.896919	0.934405	0.904378	0.889131	0.872361		1.01636	1.02649	0.935828	0.937603	0.960532	0.951727	0.948917	0.954433		0.928512	0.907271	0.901059	0.898277	0.895501	0.878466		0.618368	0.592679	0.632816
2167	0.78995	0.769993	0.796091	0.812649	0.7879	0.683059	0.676177	0.732817		0.7596	0.763759	0.778791	0.765238	0.842139	0.849033	0.837314	0.847722		0.32251	0.331616	0.262893	0.24134		0.823941	0.896162	0.933856	0.909589	0.883216	0.870964		0.997496	1.03494	0.935321	0.948917	0.95687	0.955118	0.948951	0.958317		0.928538	0.907467	0.900593	0.897922	0.899257	0.87739		0.617531	0.596382	0.634323
2178	0.788602	0.773954	0.798413	0.811887	0.784837	0.680321	0.671551	0.734034		0.762375	0.771124	0.792843	0.762201	0.837844	0.840864	0.825411	0.847506		0.329491	0.327774	0.261559	0.23736		0.824148	0.892968	0.931008	0.902511	0.885392	0.867973		1.00344	1.02215	0.930027	0.951764	0.965666	0.954059	0.949402	0.955003		0.930302	0.908826	0.908608	0.891517	0.899341	0.874024		0.617106	0.591266	0.629449
2189	0.791568	0.774325	0.795317	0.804304	0.782786	0.679918	0.671563	0.733152		0.757248	0.762754	0.783765	0.75678	0.83925	0.842326	0.83069	0.851819		0.325689	0.328673	0.261383	0.240748		0.826604	0.891723	0.933492	0.914173	0.883776	0.871315		1.00195	1.02917	0.93345	0.942901	0.957414	0.959554	0.943095	0.957111		0.925348	0.911427	0.899256	0.896967	0.90175	0.884924		0.615144	0.591539	0.631543
2200	0.792704	0.772807	0.791998	0.809997	0.78243	0.679157	0.67427	0.731967		0.769559	0.763967	0.779917	0.764681	0.840513	0.841497	0.829123	0.844771		0.324202	0.326103	0.259064	0.233714		0.822477	0.890158	0.933039	0.910601	0.887423	0.873456		1.00344	1.04351	0.926621	0.936426	0.965383	0.954852	0.944501	0.956822		0.926871	0.910147	0.904351	0.888867	0.894723	0.871443		0.616451	0.58939	0.62901
2211	0.789201	0.770857	0.792641	0.804178	0.780782	0.673273	0.672513	0.733814		0.750932	0.766983	0.780642	0.760898	0.834971	0.844349	0.832635	0.845818		0.320124	0.319866	0.259105	0.236374		0.8246	0.894678	0.938619	0.914824	0.885984	0.875381		1.00141	1.038	0.925983	0.939238	0.952084	0.950886	0.948476	0.95783		0.926582	0.914798	0.900484	0.892182	0.893855	0.871877		0.61251	0.588376	0.622565
2222	0.792218	0.771778	0.791587	0.808597	0.780571	0.677474	0.669584	0.735145		0.762446	0.752936	0.784882	0.752988	0.837746	0.842079	0.829833	0.841972		0.322893	0.324403	0.255854	0.232234		0.819284	0.895007	0.929332	0.910495	0.885172	0.869476		1.00028	1.04085	0.938114	0.944988	0.954357	0.957362	0.94454	0.952971		0.929871	0.906729	0.90047	0.889921	0.893657	0.872234		0.611646	0.587742	0.62507
2233	0.791487	0.768216	0.790525	0.807732	0.775763	0.677433	0.669416	0.730819		0.749028	0.756329	0.774854	0.752557	0.831857	0.841739	0.823784	0.842476		0.315682	0.320433	0.256209	0.229835		0.82552	0.89185	0.92887	0.907067	0.883277	0.869683		0.999727	1.03118	0.929493	0.957807	0.959023	0.950473	0.946028	0.953698		0.925528	0.905964	0.899852	0.895028	0.89501	0.878507		0.606515	0.586977	0.626642
2244	0.787276	0.768975	0.793554	0.805709	0.777646	0.672356	0.671441	0.733474		0.742949	0.753004	0.774351	0.76689	0.833637	0.846315	0.831626	0.839732		0.319155	0.318338	0.253888	0.231521		0.819788	0.898171	0.932836	0.907728	0.888728	0.87108		1.00796	1.02789	0.931884	0.958539	0.957619	0.954235	0.947011	0.952538		0.92667	0.91136	0.898381	0.892119	0.895073	0.877631		0.610225	0.585424	0.621881
2255	0.790209	0.758602	0.78347	0.803442	0.779768	0.677759	0.666507	0.729021		0.758246	0.765521	0.777958	0.76061	0.82999	0.83908	0.833827	0.838794		0.308059	0.322442	0.250922	0.230939		0.820145	0.894775	0.926287	0.90645	0.88339	0.865521		0.999857	1.03636	0.927823	0.931095	0.953771	0.952702	0.943484	0.954383		0.931441	0.907562	0.897227	0.893805	0.896058	0.87514		0.606148	0.583406	0.623226
2266	0.793134	0.760585	0.787481	0.797755	0.782626	0.674907	0.669706	0.726175		0.749849	0.757278	0.774578	0.758695	0.830601	0.842002	0.826942	0.842666		0.308799	0.316534	0.253286	0.228419		0.821524	0.891187	0.935273	0.905948	0.880527	0.86795		1.01408	1.04209	0.923071	0.945495	0.954336	0.951354	0.943246	0.95727		0.93085	0.905665	0.900906	0.886491	0.896763	0.870067		0.605549	0.588897	0.624039
2277	0.784492	0.761126	0.78814	0.804383	0.77855	0.669802	0.666399	0.732938		0.758472	0.752407	0.780101	0.751994	0.829382	0.842915	0.827443	0.837734		0.309091	0.314743	0.249957	0.22834		0.82557	0.89345	0.93175	0.904944	0.882819	0.86957		0.998411	1.03495	0.935362	0.945246	0.96491	0.946707	0.942782	0.956534		0.931451	0.907237	0.893777	0.886582	0.891115	0.867006		0.604448	0.587642	0.623375
2288	0.789632	0.765389	0.787533	0.800332	0.778714	0.671197	0.664907	0.730255		0.735947	0.752989	0.777831	0.765124	0.837042	0.837085	0.825088	0.841178		0.307968	0.318699	0.249609	0.228698		0.818389	0.890714	0.929127	0.915492	0.885679	0.873691		1.00159	1.02801	0.931327	0.940417	0.960444	0.957735	0.943302	0.954527		0.925318	0.904629	0.894664	0.890286	0.894166	0.871276		0.607547	0.581408	0.622525
2299	0.783816	0.764074	0.792345	0.800613	0.78075	0.667503	0.668042	0.728657		0.742103	0.758784	0.77742	0.754968	0.829665	0.835251	0.827129	0.835478		0.309372	0.31749	0.248044	0.229658		0.820913	0.891486	0.924655	0.90096	0.87562	0.865825		1.00463	1.04111	0.927333	0.939321	0.959563	0.947578	0.949771	0.956752		0.922844	0.903984	0.89866	0.88559	0.898671	0.867323		0.602828	0.575598	0.614732
2310	0.784544	0.76476	0.779599	0.799932	0.775802	0.670964	0.665533	0.727727		0.743624	0.746148	0.775438	0.749124	0.828311	0.836726	0.82503	0.839168		0.308527	0.312297	0.245245	0.223441		0.821006	0.896805	0.932682	0.911533	0.888846	0.868315		1.00443	1.03674	0.928337	0.940269	0.954781	0.951844	0.949113	0.96169		0.930973	0.909352	0.893361	0.888757	0.891168	0.872554		0.602654	0.582412	0.618257
2321	0.784087	0.764663	0.785825	0.795386	0.778326	0.66876	0.665297	0.728188		0.7322	0.747053	0.763573	0.741667	0.833134	0.83175	0.822055	0.834838		0.305519	0.315847	0.242491	0.225873		0.819281	0.89372	0.937085	0.904791	0.886125	0.870097		1.00886	1.03929	0.914786	0.939699	0.959068	0.949553	0.945131	0.955028		0.92693	0.908308	0.893561	0.886197	0.889559	0.871787		0.599576	0.581438	0.619472
2332	0.775981	0.758032	0.784501	0.797493	0.77914	0.670056	0.663298	0.727489		0.748453	0.75685	0.770844	0.742053	0.831826	0.833736	0.822881	0.835163		0.30643	0.310476	0.242265	0.221814		0.814091	0.894491	0.930955	0.904324	0.877342	0.872239		1.0053	1.02594	0.926489	0.939397	0.954864	0.952734	0.945244	0.95051		0.925824	0.905559	0.895444	0.889752	0.890936	0.870928		0.601094	0.577509	0.615664
2343	0.779532	0.761502	0.78074	0.801728	0.781751	0.667784	0.66324	0.724476		0.745611	0.744254	0.75988	0.745081	0.829886	0.831651	0.82592	0.839231		0.303052	0.311986	0.241424	0.224578		0.816498	0.888143	0.927915	0.896812	0.876237	0.872124		1.01226	1.03175	0.922909	0.945638	0.956768	0.949142	0.954784	0.958926		0.922975	0.908448	0.89682	0.887285	0.890639	0.868928		0.597861	0.579283	0.614564
2354	0.780653	0.756911	0.78038	0.794279	0.78551	0.666166	0.662203	0.722473		0.743283	0.74526	0.773935	0.742389	0.824459	0.826099	0.818895	0.836326		0.303785	0.309267	0.242034	0.220811		0.818804	0.890006	0.931935	0.906177	0.881157	0.864432		0.996368	1.04081	0.930486	0.943911	0.95002	0.948171	0.948275	0.948834		0.927849	0.905807	0.897737	0.894463	0.894683	0.87008		0.597357	0.575504	0.614258
2365	0.77909	0.756713	0.784194	0.798703	0.789106	0.662837	0.661181	0.723605		0.741142	0.75566	0.763632	0.750135	0.828734	0.831441	0.819299	0.832431		0.300625	0.306684	0.240642	0.218318		0.81712	0.889708	0.931999	0.903697	0.883696	0.865328		0.996984	1.03549	0.932159	0.946875	0.958514	0.95099	0.941444	0.950672		0.928282	0.906992	0.89112	0.887029	0.893069	0.869609		0.600205	0.574911	0.611568
2376	0.776181	0.76013	0.781214	0.796282	0.792766	0.66113	0.660274	0.724698		0.734128	0.742538	0.769189	0.736303	0.823591	0.834628	0.821219	0.835493		0.298079	0.307139	0.236016	0.219687		0.820165	0.891881	0.928142	0.905101	0.878905	0.872737		1.00273	1.04072	0.929782	0.930335	0.960608	0.950702	0.949608	0.9604		0.927618	0.901211	0.897461	0.88812	0.896836	0.873864		0.593654	0.576153	0.611773
2387	0.781208	0.752746	0.781578	0.799325	0.790445	0.6603	0.658237	0.718047		0.745971	0.744037	0.763117	0.746984	0.830042	0.835537	0.819165	0.83188		0.2971	0.30439	0.240425	0.21727		0.817232	0.886834	0.928316	0.903119	0.879819	0.867699		1.00406	1.0293	0.922681	0.93485	0.952867	0.946016	0.940575	0.948043		0.928928	0.900333	0.89466	0.882995	0.890524	0.869367		0.596048	0.578122	0.610269
2398	0.777913	0.750996	0.780234	0.794735	0.793857	0.666165	0.659485	0.722698		0.743505	0.744254	0.76179	0.743349	0.824191	0.829779	0.818841	0.832091		0.297732	0.305269	0.235808	0.216894		0.824805	0.894979	0.932913	0.906943	0.8782	0.870274		0.998877	1.04026	0.92657	0.938233	0.957058	0.950681	0.942424	0.956479		0.923901	0.904053	0.898991	0.885239	0.889529	0.870012		0.592312	0.572651	0.610291
2409	0.776043	0.753799	0.781021	0.794823	0.793358	0.663284	0.656041	0.718621		0.740047	0.740054	0.759546	0.738352	0.819229	0.835699	0.816038	0.830401		0.295619	0.309136	0.236481	0.213938		0.81969	0.891383	0.929719	0.902969	0.883136	0.8676		0.995358	1.04461	0.917911	0.943458	0.95697	0.953073	0.94516	0.948923		0.924655	0.906932	0.894467	0.887065	0.887245	0.869561		0.595296	0.577627	0.610137
2420	0.771797	0.749977	0.7768	0.793681	0.794181	0.656483	0.657381	0.719482		0.729314	0.737486	0.763731	0.738173	0.819862	0.831644	0.810825	0.833749		0.296408	0.304771	0.232588	0.2176		0.817601	0.891693	0.929187	0.907256	0.880457	0.868116		1.0106	1.03486	0.927587	0.94221	0.955358	0.946654	0.943524	0.950481		0.929565	0.906502	0.897869	0.886122	0.890694	0.870726		0.586821	0.570723	0.607648
2431	0.777041	0.748656	0.775426	0.79087	0.796981	0.657767	0.655294	0.718406		0.743391	0.739937	0.760044	0.730521	0.827593	0.826865	0.815222	0.82322		0.295217	0.302606	0.230125	0.216209		0.816919	0.893833	0.928114	0.909805	0.879852	0.870683		0.996593	1.0335	0.935228	0.932138	0.954057	0.951789	0.942182	0.952019		0.925797	0.898866	0.890688	0.890912	0.888146	0.873483		0.593131	0.570623	0.60789
2442	0.774197	0.750785	0.777507	0.792197	0.79368	0.662865	0.655056	0.719406		0.732418	0.736015	0.771488	0.743165	0.82262	0.825993	0.81727	0.826292		0.289398	0.298499	0.231018	0.212822		0.822751	0.88647	0.92687	0.901038	0.878956	0.86514		0.998395	1.042	0.928441	0.933967	0.951057	0.94774	0.946435	0.955934		0.925502	0.904455	0.891225	0.8888	0.885754	0.865714		0.587305	0.572542	0.609184
2453	0.776042	0.750901	0.776567	0.786311	0.796872	0.656988	0.656477	0.716066		0.725223	0.734219	0.760463	0.742873	0.818132	0.830328	0.817002	0.824251		0.290773	0.299423	0.229585	0.214452		0.81684	0.889442	0.932414	0.904751	0.880105	0.87177		0.999614	1.03813	0.925211	0.931792	0.947782	0.942878	0.94794	0.950857		0.924464	0.905565	0.895206	0.884442	0.890331	0.864611		0.591676	0.568475	0.603211
2464	0.767814	0.745551	0.776161	0.791523	0.79737	0.65931	0.65441	0.714986		0.737195	0.732182	0.76156	0.744431	0.827603	0.828008	0.816233	0.825248		0.290644	0.297749	0.228792	0.210372		0.811496	0.884938	0.926256	0.905188	0.87426	0.86501		0.99017	1.03243	0.921588	0.936176	0.946184	0.944307	0.946085	0.953632		0.930332	0.912584	0.891593	0.883906	0.888918	0.865325		0.588012	0.565487	0.602162
2475	0.768673	0.746999	0.769782	0.786003	0.799016	0.65901	0.65249	0.716191		0.732664	0.741884	0.75196	0.735916	0.819851	0.822299	0.810169	0.828964		0.288484	0.298106	0.225889	0.214228		0.813181	0.889312	0.917628	0.900113	0.873869	0.862972		0.999772	1.0362	0.92147	0.938899	0.956755	0.948091	0.939915	0.950865		0.928795	0.90427	0.897628	0.885321	0.890904	0.865547		0.590519	0.570794	0.601879
2486	0.772893	0.752021	0.771194	0.790305	0.802562	0.657842	0.651209	0.711081		0.727132	0.73264	0.759085	0.736863	0.817782	0.827363	0.81429	0.827603		0.287908	0.295517	0.225458	0.20946		0.813997	0.887753	0.923489	0.89965	0.876631	0.863093		0.992393	1.04845	0.917573	0.949206	0.946976	0.949977	0.943225	0.950845		0.921371	0.904131	0.894369	0.880446	0.887168	0.866453		0.590529	0.568073	0.60603
2497	0.772468	0.747676	0.769724	0.792269	0.799651	0.658662	0.653538	0.715197		0.728717	0.734267	0.764199	0.732077	0.819596	0.824688	0.807267	0.828125		0.288062	0.296593	0.228305	0.212182		0.820067	0.884682	0.929788	0.900019	0.883897	0.859972		1.00856	1.02774	0.927566	0.927341	0.952221	0.942972	0.944556	0.951774		0.930716	0.901618	0.889919	0.888269	0.888386	0.862104		0.588375	0.56822	0.598894
2508	0.765808	0.746222	0.765429	0.78807	0.804972	0.655822	0.650679	0.712486		0.72331	0.73441	0.759664	0.727576	0.816777	0.815643	0.815597	0.830809		0.284186	0.295935	0.227903	0.209892		0.813243	0.888316	0.928255	0.902245	0.884482	0.8659		0.999254	1.04508	0.917346	0.930651	0.950138	0.94783	0.937312	0.951566		0.924811	0.904783	0.88952	0.879906	0.890725	0.862641		0.585224	0.567063	0.604043
2519	0.769022	0.74351	0.769202	0.782119	0.799029	0.651246	0.651097	0.710012		0.723957	0.729246	0.755086	0.733764	0.814266	0.822989	0.812062	0.825961		0.285174	0.29233	0.224128	0.210958		0.813674	0.884912	0.929039	0.90186	0.872901	0.863692		1.00125	1.02539	0.923293	0.934133	0.960734	0.948315	0.947283	0.950076		0.925864	0.904536	0.890863	0.88205	0.889038	0.867303		0.581012	0.562811	0.606846
2530	0.767509	0.74595	0.768408	0.785336	0.802673	0.649738	0.650344	0.711454		0.729145	0.733225	0.756526	0.733537	0.812189	0.81999	0.812177	0.827559		0.28227	0.293149	0.220525	0.211811		0.811871	0.885745	0.922638	0.898883	0.872587	0.859812		0.999842	1.03209	0.926396	0.931997	0.948965	0.950992	0.939315	0.949263		0.923781	0.901259	0.886933	0.881544	0.886668	0.865408		0.583427	0.562499	0.60262
2541	0.765922	0.745532	0.776327	0.784274	0.798691	0.651146	0.643667	0.710281		0.730722	0.72348	0.752906	0.740046	0.811819	0.82136	0.808692	0.824532		0.280458	0.287015	0.220761	0.208773		0.813188	0.885786	0.925013	0.901938	0.875337	0.863545		0.995	1.03951	0.925925	0.926546	0.945507	0.948736	0.939469	0.954853		0.927423	0.906624	0.891116	0.883118	0.887906	0.864484		0.578354	0.558099	0.600195
2552	0.764134	0.746018	0.770843	0.782084	0.792592	0.653018	0.64447	0.708631		0.729711	0.71959	0.750689	0.739171	0.818508	0.823112	0.810379	0.823829		0.279727	0.288391	0.224427	0.20943		0.812561	0.885137	0.920849	0.898189	0.872654	0.861757		0.998131	1.0392	0.923844	0.939293	0.953239	0.943707	0.945475	0.95245		0.927451	0.903991	0.884724	0.886719	0.88797	0.860762		0.580464	0.557974	0.597721
2563	0.766681	0.741093	0.765991	0.784371	0.79593	0.65149	0.64949	0.709736		0.718932	0.735421	0.750867	0.723328	0.817427	0.819405	0.80843	0.818564		0.277309	0.289324	0.215841	0.213507		0.808174	0.882218	0.927621	0.902239	0.870714	0.860878		0.992536	1.04372	0.913716	0.921689	0.952822	0.947053	0.935877	0.958134		0.925907	0.902318	0.89309	0.883787	0.892286	0.868939		0.575571	0.558255	0.596384
2574	0.767028	0.744686	0.762732	0.786056	0.791595	0.647713	0.644099	0.706591		0.710775	0.718201	0.751492	0.728854	0.816023	0.819722	0.806295	0.826807		0.274063	0.287613	0.216144	0.214684		0.813447	0.879388	0.922488	0.899521	0.869237	0.861475		0.991204	1.0421	0.913738	0.932167	0.953471	0.944172	0.935325	0.940178		0.923275	0.904868	0.88847	0.88493	0.892926	0.865248		0.576114	0.560023	0.597439
2585	0.765638	0.746492	0.766946	0.782485	0.79028	0.651684	0.643877	0.711147		0.713805	0.73004	0.749193	0.730061	0.812476	0.816505	0.807661	0.820202		0.274483	0.28801	0.218384	0.221174		0.813319	0.885719	0.92594	0.899479	0.875832	0.861447		1.00522	1.03218	0.931313	0.927078	0.954087	0.943483	0.938925	0.951733		0.922376	0.901024	0.885471	0.880994	0.886467	0.865594		0.570981	0.559409	0.595483
2596	0.761777	0.739624	0.766462	0.777672	0.790235	0.651231	0.642696	0.708724		0.725047	0.732962	0.75129	0.726698	0.811289	0.818711	0.805653	0.819781		0.275966	0.284403	0.216179	0.224925		0.814145	0.888633	0.926405	0.896097	0.874437	0.861002		0.998027	1.03788	0.923571	0.925223	0.946352	0.943082	0.941735	0.945961		0.928252	0.903311	0.891009	0.88143	0.884047	0.86758		0.569606	0.554912	0.599247
2607	0.764642	0.736993	0.759619	0.783062	0.791446	0.650198	0.646126	0.709166		0.710275	0.72807	0.745404	0.72377	0.820662	0.815269	0.808855	0.82057		0.274061	0.285007	0.218117	0.224192		0.815835	0.886008	0.926868	0.895958	0.872093	0.862566		0.993637	1.03485	0.916803	0.924621	0.954559	0.946037	0.93576	0.951336		0.929456	0.90493	0.885633	0.87978	0.888481	0.860181		0.571928	0.553782	0.595313
2618	0.760142	0.734318	0.767163	0.780246	0.793719	0.648259	0.642683	0.703647		0.71782	0.720349	0.746073	0.71889	0.81965	0.816894	0.813781	0.819152		0.274698	0.286564	0.212703	0.226617		0.8162	0.883626	0.922703	0.900513	0.869469	0.863855		0.987926	1.03658	0.915116	0.93788	0.954706	0.946116	0.940689	0.949848		0.926399	0.907283	0.888704	0.880783	0.880323	0.86592		0.569421	0.553996	0.596638
2629	0.7639	0.738722	0.761364	0.779087	0.789695	0.650302	0.642576	0.706228		0.713933	0.720479	0.742146	0.728946	0.817217	0.814859	0.807256	0.816718		0.271024	0.283785	0.213974	0.227107		0.812464	0.885658	0.92152	0.90327	0.874	0.86562		0.995949	1.05142	0.911888	0.929144	0.95076	0.946452	0.937092	0.942908		0.92708	0.905152	0.887807	0.881708	0.885131	0.86528		0.571867	0.553692	0.594965
2640	0.764957	0.735376	0.759828	0.778052	0.796949	0.646793	0.642775	0.704522		0.724931	0.717641	0.736548	0.717912	0.813824	0.813641	0.801621	0.817187		0.272449	0.280757	0.217881	0.226628		0.80932	0.882728	0.926497	0.89642	0.871798	0.858156		1.00015	1.02567	0.917783	0.935495	0.952111	0.951291	0.939317	0.953905		0.924119	0.903744	0.887774	0.878505	0.885686	0.861176		0.572488	0.557316	0.593367
2651	0.760216	0.745042	0.761853	0.776583	0.796182	0.648689	0.638706	0.703075		0.708224	0.719977	0.749302	0.715937	0.814218	0.804941	0.806799	0.814818		0.270317	0.280103	0.214361	0.224505		0.817736	0.88106	0.914809	0.894116	0.868869	0.857084		0.98813	1.04197	0.917646	0.927833	0.947144	0.944871	0.937081	0.954981		0.924969	0.901324	0.885512	0.877308	0.886684	0.86277		0.568081	0.550839	0.592267
2662	0.758221	0.737371	0.76108	0.780202	0.798338	0.642742	0.636049	0.697661		0.70724	0.711302	0.73781	0.719959	0.812374	0.816775	0.795741	0.821065		0.269074	0.27749	0.211585	0.226081		0.812328	0.886025	0.9306	0.898269	0.86632	0.858443		0.990684	1.03521	0.916094	0.923754	0.948305	0.946257	0.938596	0.950404		0.924213	0.903912	0.888733	0.877524	0.886199	0.863229		0.571999	0.556188	0.592833
2673	0.756914	0.737436	0.762763	0.77855	0.798824	0.645347	0.64004	0.698701		0.714919	0.718118	0.74503	0.709824	0.810625	0.813659	0.801672	0.818389		0.265457	0.274833	0.212041	0.224741		0.815906	0.886067	0.920923	0.900215	0.873523	0.859454		0.992976	1.03187	0.928196	0.929977	0.94306	0.945825	0.942084	0.952778		0.924867	0.906269	0.886968	0.87783	0.885689	0.860873		0.570573	0.552604	0.59052
2684	0.755511	0.734196	0.764377	0.775417	0.798558	0.644025	0.641692	0.701553		0.707727	0.706881	0.743393	0.725768	0.810611	0.815147	0.807781	0.814668		0.263726	0.276922	0.210736	0.223158		0.809003	0.883077	0.924445	0.901191	0.881829	0.866843		0.979231	1.04088	0.919687	0.923767	0.949479	0.941893	0.939176	0.946586		0.929347	0.904775	0.888194	0.876963	0.884755	0.858823		0.56192	0.548841	0.586365
2695	0.75757	0.733735	0.753958	0.770629	0.802246	0.644307	0.634992	0.698031		0.700322	0.711575	0.731252	0.719614	0.816202	0.813219	0.793416	0.820209		0.2679	0.278392	0.210221	0.223514		0.810636	0.877474	0.917467	0.895127	0.867293	0.856911		0.996989	1.03779	0.916657	0.930361	0.952823	0.945553	0.939254	0.952532		0.927601	0.908115	0.884737	0.875361	0.884054	0.860645		0.567237	0.552618	0.588378
2706	0.75909	0.733322	0.762828	0.772479	0.801315	0.643803	0.640496	0.698204		0.711596	0.713058	0.738613	0.717768	0.805031	0.80713	0.801973	0.813816		0.2616	0.276575	0.210539	0.221241		0.806362	0.879615	0.925699	0.895834	0.874727	0.858622		0.986682	1.03021	0.919658	0.917817	0.95529	0.944254	0.941703	0.94844		0.927174	0.905477	0.891915	0.87751	0.878484	0.854948		0.563146	0.55032	0.588617
2717	0.753935	0.732768	0.75015	0.776184	0.800138	0.641482	0.638272	0.700043		0.701188	0.703431	0.738457	0.716446	0.805877	0.804973	0.796517	0.813284		0.260977	0.27518	0.207402	0.225214		0.811741	0.880842	0.920459	0.896524	0.87158	0.857702		0.988421	1.03349	0.913495	0.931239	0.943379	0.939352	0.934648	0.955234		0.925756	0.90122	0.881474	0.875694	0.883097	0.860132		0.566093	0.549136	0.582749
2728	0.754664	0.732184	0.756544	0.774165	0.799297	0.639794	0.639447	0.698669		0.706838	0.703497	0.741573	0.716367	0.802479	0.813662	0.795442	0.810289		0.261693	0.276025	0.208661	0.220162		0.804593	0.887411	0.923323	0.89626	0.877372	0.862825		1.00094	1.04524	0.914114	0.926589	0.953073	0.94198	0.939873	0.949764		0.926306	0.901119	0.889371	0.878414	0.881333	0.862918		0.568469	0.546491	0.583853
2739	0.75866	0.729932	0.751966	0.769772	0.793096	0.639528	0.635955	0.697204		0.696266	0.713707	0.741067	0.719999	0.802133	0.807944	0.793149	0.814255		0.260227	0.273699	0.20508	0.220813		0.811484	0.884103	0.918643	0.896472	0.868108	0.855385		0.990668	1.04157	0.918095	0.921592	0.942828	0.9389	0.938717	0.943952		0.920792	0.90732	0.892417	0.873892	0.891304	0.861771		0.568064	0.545497	0.589012
2750	0.756919	0.725828	0.753629	0.765377	0.798149	0.642532	0.636165	0.698242		0.700431	0.71946	0.741174	0.698704	0.809931	0.804971	0.794079	0.808334		0.259118	0.271812	0.207069	0.217024		0.813767	0.884007	0.919962	0.89708	0.870097	0.857295		0.99586	1.03391	0.908381	0.918614	0.948372	0.942133	0.935217	0.95355		0.920658	0.902217	0.884237	0.87829	0.879078	0.857502		0.565136	0.547132	0.584043
2761	0.750812	0.727924	0.754338	0.772192	0.791177	0.63919	0.632538	0.700016		0.712066	0.71028	0.742834	0.708025	0.804456	0.807547	0.796094	0.803485		0.26157	0.27275	0.206929	0.218309		0.81206	0.881641	0.917022	0.902063	0.871132	0.860912		0.990331	1.03001	0.914616	0.928239	0.940312	0.940077	0.928891	0.945579		0.922318	0.903517	0.883202	0.875957	0.885711	0.862536		0.562904	0.546969	0.586769
2772	0.749344	0.726024	0.752759	0.773714	0.791981	0.640755	0.632927	0.695238		0.696652	0.705252	0.732569	0.703826	0.805141	0.806767	0.791817	0.805947		0.258165	0.274417	0.203665	0.218362		0.80958	0.884368	0.922438	0.899198	0.876192	0.859296		1.00029	1.03988	0.917166	0.920143	0.942306	0.945135	0.933782	0.948902		0.925855	0.898937	0.886932	0.880419	0.877204	0.858814		0.562383	0.541359	0.580225
2783	0.751947	0.724114	0.753035	0.768841	0.794942	0.641145	0.637054	0.697746		0.70305	0.708759	0.736031	0.715992	0.809783	0.801329	0.79877	0.811765		0.259296	0.273059	0.202547	0.220057		0.815664	0.886355	0.917977	0.897178	0.871006	0.862113		0.996924	1.0373	0.918946	0.920749	0.942702	0.940272	0.937774	0.946451		0.92067	0.902785	0.886644	0.875704	0.884766	0.86099		0.563568	0.548552	0.58075
2794	0.755597	0.723799	0.75054	0.769196	0.789259	0.640039	0.632938	0.695725		0.708106	0.701901	0.740867	0.704363	0.806659	0.799481	0.795711	0.807348		0.259338	0.271777	0.200259	0.216351		0.80967	0.888101	0.926478	0.899927	0.868228	0.860547		0.977543	1.04909	0.919058	0.921492	0.947602	0.946113	0.938313	0.946904		0.924847	0.901039	0.887002	0.878662	0.880909	0.861022		0.55772	0.54737	0.5827
2805	0.755442	0.732265	0.751554	0.767972	0.789231	0.637773	0.631426	0.695001		0.69337	0.706946	0.729063	0.707435	0.807625	0.809173	0.793571	0.808874		0.256221	0.268212	0.203282	0.215971		0.811134	0.881398	0.927167	0.893612	0.862351	0.855066		0.990828	1.03534	0.917518	0.928769	0.938854	0.940858	0.938462	0.943155		0.923455	0.908042	0.884969	0.871952	0.87562	0.8539		0.560171	0.542945	0.580562
2816	0.749455	0.723275	0.749651	0.770517	0.787697	0.635689	0.630047	0.687799		0.693029	0.712582	0.729036	0.710637	0.803853	0.803062	0.793158	0.810147		0.254319	0.266367	0.204489	0.21303		0.81125	0.879689	0.919709	0.891612	0.867996	0.855145		0.998592	1.03566	0.907736	0.926411	0.942552	0.939796	0.944611	0.948751		0.922589	0.904261	0.883854	0.869623	0.875946	0.861676		0.559275	0.542163	0.582627
2827	0.753543	0.72389	0.751066	0.769772	0.785313	0.633223	0.630056	0.692853		0.690721	0.699683	0.734501	0.698428	0.804417	0.803596	0.794286	0.80904		0.249931	0.270418	0.201503	0.211884		0.810718	0.883879	0.920287	0.897588	0.866095	0.855912		0.98862	1.03115	0.902565	0.917845	0.945932	0.940677	0.938736	0.947169		0.922029	0.896636	0.88297	0.87432	0.879413	0.857791		0.560061	0.542813	0.583494
2838	0.749688	0.722982	0.748886	0.760136	0.78059	0.635087	0.629215	0.688545		0.704121	0.707788	0.73013	0.70565	0.79861	0.801804	0.791562	0.804521		0.251055	0.269149	0.200772	0.213323		0.809679	0.884697	0.918131	0.895054	0.873731	0.861453		0.993043	1.03137	0.909126	0.918784	0.940166	0.936386	0.932627	0.950151		0.927489	0.902955	0.879177	0.865906	0.875081	0.858376		0.562909	0.544537	0.575795
2849	0.750515	0.721674	0.748043	0.763387	0.784412	0.635463	0.627983	0.691698		0.696918	0.698097	0.725534	0.691443	0.799464	0.806464	0.788104	0.804362		0.251795	0.26687	0.199243	0.211751		0.805635	0.88353	0.9241	0.901196	0.868625	0.858333		0.985008	1.03903	0.91183	0.921976	0.939441	0.939523	0.933322	0.944968		0.928348	0.903564	0.882392	0.872779	0.878482	0.856938		0.55804	0.536666	0.578061
2860	0.748983	0.719282	0.747043	0.760733	0.784038	0.636197	0.629093	0.689757		0.692685	0.703327	0.733136	0.703245	0.804491	0.800984	0.785278	0.807215		0.251841	0.265204	0.200067	0.213131		0.805152	0.879057	0.915056	0.888484	0.864149	0.850174		0.999349	1.03853	0.915621	0.920679	0.945451	0.949992	0.940362	0.948485		0.922441	0.9032	0.885288	0.872923	0.875482	0.853407		0.556882	0.537044	0.57835
2871	0.748685	0.716335	0.748025	0.763251	0.780657	0.633048	0.628935	0.688997		0.681625	0.700438	0.733399	0.707574	0.797833	0.797477	0.79076	0.801637		0.253792	0.265367	0.2004	0.207635		0.810219	0.877783	0.918048	0.892484	0.872307	0.860976		0.990491	1.04019	0.911481	0.921549	0.941714	0.943567	0.933416	0.948444		0.925792	0.900057	0.87809	0.86715	0.879478	0.85494		0.556134	0.537446	0.578114
2882	0.74622	0.719614	0.744268	0.763788	0.77988	0.633711	0.629192	0.690061		0.695072	0.699281	0.733317	0.70064	0.802332	0.800013	0.787191	0.797653		0.249122	0.265197	0.195089	0.210662		0.806837	0.877369	0.914708	0.893889	0.868273	0.852947		0.997526	1.04708	0.91795	0.924069	0.946511	0.947228	0.933794	0.944875		0.922231	0.904428	0.879942	0.871666	0.875283	0.856623		0.55703	0.53695	0.575234
2893	0.747062	0.718178	0.746987	0.765524	0.777701	0.634814	0.626178	0.689141		0.693375	0.701902	0.728616	0.70652	0.802055	0.802529	0.783484	0.805394		0.249289	0.263074	0.19676	0.209131		0.809494	0.882339	0.919468	0.899588	0.875844	0.855991		0.984573	1.04695	0.91904	0.916791	0.948516	0.945248	0.928055	0.946039		0.920366	0.898312	0.882367	0.872191	0.881314	0.858515		0.558048	0.537107	0.58046
2904	0.744361	0.719187	0.74256	0.75664	0.777836	0.631002	0.626643	0.689083		0.690569	0.709697	0.732494	0.698379	0.797507	0.800331	0.787415	0.800998		0.247428	0.26211	0.196037	0.206975		0.810619	0.885484	0.925881	0.899701	0.865323	0.859039		0.994935	1.04745	0.908466	0.9227	0.942087	0.945635	0.924408	0.947309		0.92506	0.899657	0.88161	0.871537	0.881398	0.856879		0.553103	0.535542	0.577026
2915	0.743608	0.716834	0.743586	0.763113	0.773578	0.632286	0.624926	0.691574		0.688062	0.696173	0.719805	0.694158	0.796787	0.798174	0.788417	0.801071		0.246207	0.260367	0.195836	0.208142		0.807853	0.879191	0.921935	0.894801	0.866938	0.858439		0.988543	1.0502	0.911375	0.927588	0.943133	0.937189	0.926614	0.945686		0.923554	0.900605	0.877842	0.871361	0.878124	0.859714		0.550675	0.540049	0.578003
2926	0.741692	0.718271	0.741902	0.760169	0.773763	0.630285	0.627094	0.686506		0.686473	0.688564	0.737853	0.687262	0.800083	0.800294	0.7829	0.802416		0.248209	0.262798	0.1941	0.20639		0.801266	0.875234	0.91261	0.897585	0.867887	0.851381		0.980714	1.04623	0.901303	0.920163	0.939035	0.937887	0.929794	0.94669		0.924744	0.899135	0.885568	0.862834	0.876394	0.851762		0.554195	0.530957	0.57451
2937	0.739956	0.717178	0.74106	0.759722	0.776785	0.626253	0.626508	0.689256		0.682605	0.697688	0.721086	0.689904	0.799175	0.796658	0.78313	0.802067		0.24737	0.26079	0.192044	0.205611		0.807896	0.876904	0.916078	0.89462	0.865008	0.85659		0.993638	1.0433	0.912773	0.926234	0.943141	0.936768	0.93412	0.952019		0.923975	0.899878	0.879299	0.873336	0.880137	0.851511		0.555994	0.524738	0.576566
2948	0.745266	0.716406	0.747253	0.755148	0.771798	0.628006	0.626197	0.684117		0.686813	0.703346	0.727932	0.696833	0.800744	0.800208	0.788681	0.803442		0.239812	0.260916	0.193281	0.204208		0.80919	0.879783	0.916878	0.89057	0.866974	0.852873		0.982748	1.0495	0.912521	0.917263	0.947712	0.937059	0.930145	0.940993		0.925856	0.901877	0.882102	0.865495	0.882031	0.856058		0.555626	0.532785	0.569656
2959	0.742605	0.718888	0.737778	0.757698	0.766988	0.629719	0.634557	0.684006		0.687439	0.701524	0.716716	0.69412	0.796692	0.7944	0.790799	0.796154		0.246757	0.261321	0.196818	0.203259		0.804205	0.879812	0.916042	0.894532	0.863591	0.855507		0.982402	1.03981	0.920275	0.929069	0.941463	0.944154	0.929127	0.935677		0.924215	0.902465	0.880391	0.869007	0.87154	0.85329		0.550164	0.532027	0.569556
2970	0.742689	0.712834	0.73931	0.755173	0.770155	0.630335	0.636016	0.684884		0.682364	0.693569	0.718906	0.697655	0.798724	0.793196	0.784062	0.79609		0.245136	0.260908	0.194011	0.202272		0.805669	0.88034	0.912168	0.892073	0.868652	0.855823		0.9989	1.04266	0.899119	0.925531	0.936582	0.937817	0.932442	0.942276		0.919612	0.898538	0.880168	0.875328	0.87677	0.85432		0.554172	0.532223	0.570275
2981	0.743238	0.717093	0.739693	0.7611	0.77322	0.629822	0.634419	0.68572		0.67981	0.690097	0.73183	0.689204	0.791458	0.79198	0.784488	0.804895		0.243	0.26176	0.19679	0.202374		0.804378	0.878304	0.922318	0.892812	0.862502	0.851144		0.983531	1.03525	0.915383	0.927546	0.9445	0.943014	0.939453	0.945807		0.924444	0.900256	0.878296	0.870465	0.875434	0.858784		0.550238	0.531712	0.571336
2992	0.736673	0.711181	0.740278	0.760367	0.767403	0.626473	0.641172	0.683031		0.685512	0.696505	0.715029	0.693761	0.803073	0.794098	0.781083	0.799704		0.245345	0.259192	0.188256	0.202303		0.810093	0.878824	0.919857	0.895357	0.869683	0.855087		0.975373	1.04404	0.90245	0.927876	0.942707	0.938797	0.935321	0.947161		0.923674	0.901362	0.881887	0.869227	0.869865	0.84649		0.551061	0.530467	0.571737
3003	0.735093	0.712127	0.741597	0.754311	0.771316	0.627353	0.640594	0.685732		0.683221	0.701204	0.722861	0.690103	0.792878	0.797525	0.781194	0.800507		0.240771	0.258769	0.192667	0.201861		0.804474	0.876486	0.915869	0.896029	0.871342	0.856795		0.994785	1.04326	0.911595	0.928951	0.950005	0.938677	0.936855	0.943049		0.922163	0.903012	0.880501	0.868388	0.874609	0.854103		0.551733	0.527829	0.568901
3014	0.737365	0.712077	0.737367	0.756924	0.766476	0.628482	0.636996	0.683841		0.68244	0.697989	0.720576	0.684375	0.794615	0.790791	0.784341	0.796865		0.2456	0.25991	0.189476	0.202236		0.801902	0.878923	0.912893	0.894307	0.866454	0.84964		0.992326	1.04338	0.908373	0.926003	0.938225	0.941503	0.928501	0.938691		0.922362	0.901207	0.883186	0.872563	0.871982	0.848615		0.550927	0.530358	0.565161
3025	0.737144	0.712511	0.737813	0.753917	0.763883	0.627198	0.641077	0.679094		0.683104	0.679795	0.715711	0.685482	0.795809	0.80147	0.786752	0.797938		0.238972	0.254064	0.190324	0.20471		0.805053	0.877724	0.917523	0.886954	0.864385	0.852329		0.982725	1.05537	0.912397	0.916788	0.940436	0.931685	0.935722	0.939401		0.920427	0.903809	0.883342	0.86689	0.874323	0.845812		0.54647	0.524626	0.563589
3036	0.739298	0.712949	0.739037	0.755116	0.766273	0.626163	0.634802	0.680698		0.666647	0.693642	0.700087	0.695689	0.790856	0.797196	0.78545	0.79815		0.240226	0.258619	0.190064	0.199873		0.804427	0.878155	0.915578	0.895866	0.869004	0.854903		0.982491	1.0464	0.901845	0.921519	0.94996	0.934503	0.933716	0.941665		0.924048	0.900964	0.87777	0.866131	0.872923	0.851905		0.545035	0.524108	0.567632
3047	0.738593	0.712133	0.734786	0.759435	0.763104	0.628411	0.638487	0.683422		0.66916	0.684417	0.727344	0.684084	0.791924	0.783904	0.777769	0.796955		0.242189	0.255229	0.188317	0.199605		0.808751	0.878665	0.911215	0.89311	0.868505	0.85157		0.981502	1.04089	0.91394	0.918022	0.941568	0.932167	0.925733	0.939754		0.922025	0.898535	0.883046	0.868001	0.870625	0.852203		0.549185	0.524233	0.565106
3058	0.732091	0.715046	0.738474	0.75218	0.758724	0.627371	0.637754	0.678468		0.675898	0.689219	0.716769	0.688017	0.796318	0.785536	0.785265	0.792587		0.234202	0.247589	0.191582	0.198315		0.807761	0.87954	0.912865	0.890556	0.866885	0.850176		0.99037	1.03545	0.914691	0.920043	0.943371	0.933255	0.934208	0.93833		0.918713	0.900079	0.880146	0.871961	0.870406	0.849799		0.540689	0.527642	0.566312
3069	0.733845	0.713089	0.733953	0.749462	0.764221	0.624995	0.641798	0.677204		0.681726	0.687567	0.717458	0.679984	0.791889	0.787349	0.780944	0.79182		0.234861	0.250942	0.187518	0.199299		0.804546	0.876694	0.919368	0.888401	0.867188	0.857352		0.990626	1.04032	0.91499	0.910654	0.934808	0.941582	0.92813	0.94027		0.920017	0.898292	0.875885	0.862673	0.878067	0.849239		0.544973	0.524833	0.562923
3080	0.730112	0.705504	0.734643	0.747383	0.763359	0.623419	0.638605	0.682328		0.681866	0.691705	0.711807	0.678541	0.789806	0.791732	0.777582	0.793035		0.235822	0.252394	0.185626	0.199009		0.804932	0.877299	0.916861	0.889804	0.868959	0.858471		0.980287	1.03619	0.911044	0.921642	0.946597	0.9387	0.929521	0.941541		0.923952	0.89987	0.881549	0.869266	0.874859	0.849163		0.545118	0.519546	0.563771
3091	0.733995	0.704919	0.733266	0.746006	0.760367	0.622175	0.637237	0.683077		0.675391	0.688688	0.705996	0.674273	0.789858	0.785255	0.780016	0.78972		0.239248	0.251776	0.18816	0.196504		0.801554	0.878162	0.918418	0.89596	0.86559	0.854197		0.982753	1.04953	0.89972	0.9076	0.935708	0.936801	0.929697	0.939849		0.9239	0.90399	0.882061	0.863117	0.875446	0.845167		0.539993	0.526836	0.565575
3102	0.738513	0.708993	0.731411	0.748356	0.758917	0.623507	0.641672	0.675291		0.672604	0.68018	0.714932	0.680895	0.792428	0.783846	0.774306	0.792771		0.236702	0.2516	0.187087	0.190707		0.802123	0.876351	0.911305	0.889755	0.866077	0.854557		0.979868	1.04424	0.905185	0.931272	0.946708	0.935479	0.924241	0.944902		0.920449	0.901385	0.875758	0.866861	0.868679	0.85511		0.539303	0.520625	0.563644
3113	0.731139	0.700234	0.729711	0.746477	0.755802	0.622644	0.638001	0.674667		0.670679	0.685779	0.710354	0.676846	0.787861	0.789643	0.776585	0.789856		0.235551	0.25382	0.186237	0.194399		0.810311	0.872298	0.909534	0.888629	0.866573	0.852037		0.987914	1.04901	0.893622	0.923088	0.937537	0.932601	0.932305	0.940703		0.916285	0.900356	0.873866	0.862973	0.871297	0.847586		0.545961	0.52237	0.561598
3124	0.725694	0.70126	0.727491	0.747985	0.757457	0.621961	0.64195	0.671175		0.671418	0.685169	0.706161	0.677596	0.790869	0.785771	0.779258	0.787964		0.232595	0.247612	0.185849	0.195602		0.804558	0.876964	0.912453	0.891532	0.865352	0.854913		0.979806	1.04157	0.909214	0.905064	0.93849	0.941614	0.930856	0.942018		0.918441	0.898796	0.880034	0.866057	0.868071	0.848557		0.540608	0.519143	0.563209
3135	0.735296	0.707208	0.733734	0.743566	0.751871	0.621118	0.640812	0.675903		0.670075	0.677659	0.717254	0.675829	0.788926	0.784773	0.772982	0.789971		0.227005	0.253581	0.186549	0.191273		0.807884	0.873527	0.91135	0.887758	0.86372	0.849771		0.982267	1.04504	0.901102	0.924098	0.938917	0.925181	0.931507	0.945584		0.923804	0.897224	0.875486	0.865637	0.873702	0.848814		0.542213	0.523484	0.560305
3146	0.728449	0.70335	0.728903	0.743874	0.756724	0.622526	0.64268	0.675933		0.671399	0.678176	0.711092	0.674348	0.79059	0.782987	0.780438	0.7894		0.230227	0.251559	0.186525	0.194573		0.79956	0.880895	0.919313	0.890485	0.869146	0.85275		0.98782	1.04659	0.906219	0.910884	0.942069	0.932639	0.931834	0.939473		0.922987	0.905701	0.877249	0.867453	0.878092	0.849048		0.5403	0.51537	0.560832
3157	0.727703	0.70006	0.732902	0.743816	0.757614	0.620676	0.648143	0.672877		0.661392	0.68044	0.701584	0.675355	0.784248	0.78127	0.771612	0.790621		0.230631	0.251201	0.182807	0.19386		0.798264	0.870444	0.906579	0.883264	0.857383	0.847285		0.985268	1.05182	0.914518	0.914963	0.934653	0.939679	0.928751	0.93921		0.923365	0.904658	0.874706	0.861819	0.872337	0.845849		0.538015	0.518666	0.561479
3168	0.727044	0.70127	0.726895	0.744882	0.751637	0.618242	0.641727	0.674371		0.668976	0.678678	0.71302	0.678099	0.78296	0.782504	0.775846	0.788367		0.232325	0.248321	0.184189	0.192471		0.803897	0.874996	0.90832	0.883274	0.859331	0.851102		0.982976	1.04006	0.906241	0.925157	0.936875	0.939717	0.930878	0.937817		0.921932	0.902086	0.876648	0.861983	0.871658	0.844173		0.538199	0.519968	0.554878
3179	0.72857	0.697731	0.727722	0.743916	0.749646	0.623018	0.641357	0.675657		0.668422	0.677576	0.710488	0.67525	0.784565	0.785635	0.775151	0.790868		0.227659	0.250703	0.183057	0.190765		0.803602	0.875675	0.915702	0.884452	0.862878	0.847749		0.980951	1.04677	0.907819	0.924183	0.942608	0.940413	0.934012	0.941674		0.923016	0.899567	0.87417	0.860323	0.869784	0.844749		0.538471	0.520738	0.555914
3190	0.724196	0.702197	0.728333	0.743983	0.751052	0.620056	0.645262	0.672295		0.668416	0.666827	0.714931	0.675603	0.784981	0.774641	0.77908	0.785063		0.233334	0.249772	0.18164	0.188405		0.800778	0.871542	0.908847	0.886403	0.864316	0.849838		0.978907	1.04494	0.901718	0.926175	0.939753	0.934305	0.931816	0.934238		0.918376	0.901936	0.868879	0.860776	0.870905	0.853453		0.538624	0.521593	0.558826
3201	0.723444	0.696321	0.723439	0.739511						0.665342	0.680976	0.704898	0.671492	0.788967	0.779829	0.774939	0.785071		0.22955	0.247645	0.184251	0.190744		0.808758	0.871803	0.913448	0.885185	0.863026	0.845968		0.977661	1.04894	0.909197	0.912382	0.9355	0.93349	0.932638	0.933492		0.922061	0.897422	0.874506	0.865886	0.872923	0.84815		0.538121	0.518687	0.560781
3212	0.726998	0.696912	0.727012	0.738878						0.666751	0.681638	0.699437	0.671691	0.788802	0.782536	0.77534	0.786543		0.228441	0.246865	0.180638	0.188008		0.797407	0.873199	0.907874	0.889995	0.861486	0.854652		0.979634	1.0405	0.904529	0.916226	0.940733	0.940212	0.933226	0.939754		0.921834	0.899834	0.875005	0.861433	0.866237	0.84507		0.5355	0.517823	0.555694
3223	0.72473	0.704145	0.724416	0.739926						0.676113	0.681599	0.704094	0.671201	0.785001	0.782321	0.767689	0.788691		0.227902	0.246948	0.177016	0.189559		0.79921	0.867936	0.908619	0.887407	0.865048	0.846526		0.97787	1.04626	0.908249	0.915752	0.936584	0.941464	0.927594	0.943973		0.923799	0.899748	0.874502	0.862985	0.870239	0.843461		0.536516	0.517934	0.556845
3234	0.71985	0.693335	0.723118	0.743513						0.669689	0.679249	0.698239	0.668365	0.787631	0.784044	0.770422	0.782241		0.224044	0.244677	0.178917	0.185148		0.801953	0.876922	0.910724	0.885732	0.86586	0.850271		0.968938	1.04386	0.903264	0.908639	0.944232	0.93721	0.926406	0.932587		0.918403	0.901767	0.882318	0.867673	0.871907	0.849235		0.535546	0.515806	0.554692
3245	0.728647	0.694175	0.726773	0.741459						0.656019	0.671437	0.699855	0.666147	0.789204	0.782597	0.772906	0.783964		0.2272	0.248016	0.178214	0.188091		0.804081	0.875398	0.910925	0.886691	0.861195	0.848776		0.983728	1.04472	0.89891	0.918878	0.942273	0.933467	0.929572	0.942423		0.923419	0.898567	0.871713	0.864872	0.870596	0.850462		0.535414	0.517095	0.557806
3256	0.724363	0.696673	0.722931	0.743401						0.666707	0.669172	0.704088	0.667945	0.783836	0.777238	0.773662	0.779762		0.226923	0.247987	0.181793	0.185799		0.796898	0.875039	0.910716	0.893198	0.865427	0.847041		0.986182	1.04586	0.899646	0.904361	0.938296	0.932131	0.927401	0.937302		0.920203	0.900038	0.87115	0.863811	0.867753	0.845314		0.536139	0.514089	0.553668
3267	0.719135	0.695316	0.723372	0.744636						0.65783	0.662559	0.692194	0.669372	0.77754	0.771394	0.768838	0.782936		0.223921	0.244302	0.179458	0.186198		0.798342	0.868024	0.906803	0.888619	0.862005	0.847032		0.978443	1.04779	0.906481	0.913442	0.938903	0.938376	0.924433	0.935683		0.923019	0.898131	0.874395	0.862964	0.868774	0.844544		0.534809	0.515276	0.555772
3278	0.719707	0.691285	0.726293	0.73835						0.657834	0.672868	0.696184	0.669626	0.780744	0.778804	0.768411	0.77564		0.226501	0.244811	0.181256	0.186426		0.805754	0.865613	0.907195	0.882761	0.853027	0.839186		0.97708	1.0399	0.90379	0.915316	0.937895	0.932835	0.924221	0.937169		0.921691	0.897814	0.86914	0.864268	0.869696	0.842833		0.534083	0.515396	0.552195
3289	0.723334	0.691147	0.720808	0.737098						0.667532	0.661738	0.692261	0.668653	0.783836	0.778152	0.763759	0.781474		0.222542	0.244235	0.1791	0.188304		0.796334	0.871827	0.909726	0.887623	0.865298	0.849486		0.984517	1.05592	0.90889	0.910867	0.927924	0.934909	0.923872	0.935631		0.919812	0.899242	0.867535	0.863893	0.867528	0.847993		0.53384	0.509603	0.550688
3300	0.72319	0.689082	0.718861	0.739275						0.66761	0.680892	0.698007	0.661753	0.779894	0.775731	0.769298	0.780026		0.226816	0.238933	0.181495	0.185365		0.801911	0.875304	0.908611	0.891513	0.858538	0.847657		0.978217	1.04219	0.897601	0.921925	0.936534	0.936757	0.927636	0.934245		0.919588	0.901476	0.870412	0.862415	0.869825	0.847931		0.532169	0.511184	0.551054
3311	0.727377	0.689512	0.718894	0.734001						0.662926	0.666914	0.69766	0.662337	0.780444	0.77737	0.76552	0.778251		0.22662	0.243561	0.181481	0.183443		0.799651	0.864196	0.909317	0.8872	0.864216	0.846713		0.966563	1.04378	0.906658	0.921945	0.930844	0.933244	0.929541	0.93877		0.92556	0.896527	0.86752	0.857693	0.86909	0.845585		0.530233	0.514479	0.550888
3322	0.718618	0.69325	0.717204	0.745299						0.658569	0.666236	0.6954	0.661828	0.782343	0.779519	0.766098	0.774503		0.22336	0.243206	0.178144	0.184518		0.800476	0.871838	0.91205	0.889565	0.862736	0.85387		0.977306	1.05122	0.901301	0.910484	0.934769	0.934988	0.925056	0.940425		0.919928	0.895744	0.874661	0.868423	0.868554	0.839247		0.525067	0.511245	0.55183
3333	0.724076	0.688122	0.719087	0.731315						0.656669	0.675506	0.698238	0.666275	0.780783	0.779434	0.765345	0.775785		0.220171	0.242412	0.179044	0.183513		0.801696	0.874666	0.909377	0.886579	0.861718	0.847734		0.991363	1.0499	0.90241	0.901806	0.939867	0.937672	0.935096	0.934547		0.923573	0.89759	0.875129	0.863064	0.866583	0.84398		0.531478	0.509857	0.552832
3344	0.718435	0.688438	0.714683	0.72905						0.653621	0.675435	0.693996	0.664754	0.781756	0.778666	0.762291	0.772978		0.221616	0.241642	0.177323	0.185101		0.799053	0.873188	0.914994	0.885889	0.855784	0.846255		0.980986	1.05458	0.901559	0.902453	0.932282	0.927627	0.92397	0.931486		0.921127	0.89982	0.87085	0.857447	0.86228	0.840569		0.529776	0.50799	0.547482
3355	0.725484	0.687148	0.718875	0.729854						0.651336	0.658011	0.691873	0.662097	0.779983	0.767667	0.765823	0.780796		0.221882	0.239639	0.176164	0.183751		0.795762	0.863123	0.906231	0.890681	0.855631	0.843868		0.980934	1.04898	0.89784	0.903248	0.935063	0.930686	0.933384	0.931927		0.91922	0.893871	0.871998	0.857347	0.866474	0.845558		0.52437	0.506219	0.54937
3366	0.718121	0.690569	0.71307	0.735131						0.647056	0.658139	0.681746	0.654647	0.781786	0.766542	0.762628	0.775032		0.217332	0.244169	0.173989	0.182425		0.798816	0.866546	0.908153	0.881281	0.859003	0.846328		0.980326	1.05129	0.895609	0.912229	0.932324	0.933472	0.921547	0.939838		0.917444	0.90048	0.87239	0.86474	0.867389	0.840717		0.529623	0.510268	0.547258
3377	0.71713	0.688879	0.718601	0.727352						0.658786	0.659582	0.689258	0.65394	0.780539	0.773292	0.756966	0.780891		0.219078	0.237178	0.177295	0.181652		0.796613	0.869684	0.912393	0.891255	0.859992	0.849298		0.980659	1.04691	0.909749	0.904562	0.940237	0.934901	0.923493	0.928685		0.917196	0.903006	0.87136	0.861078	0.865653	0.838109		0.525018	0.510045	0.547805
3388	0.717306	0.686573	0.711135	0.732747						0.650186	0.662223	0.685577	0.657032	0.780371	0.769415	0.754562	0.770857		0.219481	0.240431	0.175269	0.183264		0.798904	0.869971	0.906179	0.886956	0.859574	0.849319		0.967843	1.05505	0.901718	0.92081	0.930576	0.931943	0.928311	0.935971		0.918428	0.902501	0.865723	0.85977	0.864697	0.837867		0.52916	0.507442	0.547394
3399	0.710263	0.687031	0.715398	0.736893						0.649779	0.656845	0.687432	0.650178	0.774495	0.772498	0.761775	0.780096		0.218704	0.237306	0.173436	0.181527		0.796495	0.87402	0.908982	0.883149	0.86209	0.84834		0.957553	1.04658	0.896782	0.91299	0.930386	0.93076	0.922434	0.939748		0.922666	0.904561	0.86677	0.85392	0.862848	0.838614		0.527626	0.508348	0.546966
3410	0.719511	0.693522	0.711599	0.727288						0.650921	0.662391	0.692374	0.656794	0.779309	0.772172	0.766213	0.767247		0.218048	0.237699	0.174369	0.179029		0.794308	0.868353	0.904149	0.885169	0.858889	0.848369		0.974555	1.04645	0.905601	0.913739	0.934756	0.932479	0.916674	0.939677		0.917166	0.895817	0.877842	0.860643	0.864712	0.839908		0.526969	0.506085	0.548119
3421	0.711182	0.682882	0.715292	0.731161						0.648676	0.651703	0.685535	0.645133	0.773904	0.775576	0.759677	0.776464		0.217853	0.236563	0.175779	0.183545		0.793127	0.868943	0.905345	0.882907	0.858804	0.839909		0.974774	1.04811	0.906812	0.892727	0.929248	0.93461	0.917868	0.94069		0.923996	0.900839	0.86976	0.862951	0.865863	0.841781		0.525456	0.508788	0.547207
3432	0.715003	0.681995	0.71372	0.727547						0.64427	0.650979	0.68506	0.651571	0.774853	0.771444	0.756166	0.77427		0.219323	0.23672	0.174857	0.179646		0.797358	0.865432	0.90758	0.885101	0.860911	0.839906		0.974028	1.03917	0.901639	0.914564	0.934425	0.929784	0.92788	0.934435		0.920055	0.89922	0.871089	0.859665	0.868654	0.842125		0.524302	0.50587	0.545305
3443	0.710575	0.69129	0.707467	0.728907						0.643373	0.65749	0.689221	0.649366	0.772294	0.764456	0.761383	0.772261		0.219343	0.236468	0.174676	0.175918		0.794211	0.868192	0.90211	0.884188	0.855206	0.846778		0.97859	1.05	0.902146	0.90794	0.941943	0.929819	0.922369	0.942162		0.916492	0.896936	0.869121	0.859398	0.865983	0.839708		0.525877	0.503251	0.545952
3454	0.713705	0.68322	0.710473	0.729298						0.647869	0.653249	0.688268	0.645078	0.773897	0.76196	0.75997	0.774062		0.218146	0.23357	0.172285	0.180251		0.797462	0.862565	0.89777	0.877275	0.854773	0.842325		0.986281	1.03871	0.896794	0.903266	0.933929	0.931412	0.933065	0.935044		0.920229	0.898234	0.873709	0.858085	0.858822	0.840041		0.522854	0.505897	0.546379
3465	0.714063	0.687838	0.708485	0.725792										0.776087	0.765233	0.756852	0.780791		0.216834	0.239003	0.170767	0.178772		0.793503	0.869298	0.91032	0.882068	0.863553	0.842204						0.926533	0.933776	0.922713	0.938076		0.916962	0.894175	0.87154	0.858944	0.866484	0.837656		0.523573	0.50672	0.544091
3476	0.71368	0.683833	0.708638	0.72316										0.773872	0.761014	0.753249	0.773444		0.212694	0.235909	0.172816	0.176487		0.796022	0.864938	0.908279	0.885676	0.852646	0.844502						0.932973	0.933461	0.927421	0.931225		0.920812	0.89773	0.867172	0.858648	0.863942	0.838993		0.523809	0.503404	0.540086
3487	0.712446	0.688506	0.710857	0.724282										0.784298	0.761715	0.753659	0.764762		0.216414	0.233483	0.172799	0.180958		0.797292	0.864367	0.904204	0.874964	0.850451	0.842098						0.930544	0.938134	0.922919	0.937284		0.921748	0.898518	0.864648	0.855597	0.861955	0.840965		0.522094	0.501967	0.542396
3498	0.713948	0.677563	0.70706	0.722623										0.775662	0.766406	0.759461	0.769296		0.217414	0.23234	0.173175	0.177778		0.79663	0.868725	0.906037	0.879303	0.856139	0.845355						0.93429	0.931318	0.928971	0.93125		0.923466	0.900059	0.866989	0.856316	0.86066	0.84063		0.524893	0.50454	0.543946
3509	0.708759	0.678796	0.706906	0.72699										0.774039	0.764848	0.758283	0.774327		0.21565	0.232047	0.17387	0.183399		0.792282	0.866219	0.904543	0.886503	0.856039	0.844915						0.933223	0.92538	0.919295	0.935429		0.922018	0.891303	0.863807	0.85813	0.854688	0.837322		0.523274	0.505419	0.541927
3520	0.707808	0.679937	0.706149	0.725261										0.769932	0.764052	0.752379	0.768856		0.217671	0.233311	0.172599	0.180965		0.79512	0.868715	0.902764	0.884205	0.853233	0.83986						0.935038	0.924556	0.918547	0.932873		0.917915	0.901545	0.866072	0.855425	0.86101	0.834259		0.518946	0.504673	0.538617
3531	0.710675	0.682639	0.708339	0.721997										0.772659	0.761091	0.755673	0.76785		0.217462	0.232769	0.169482	0.181755		0.797949	0.864649	0.903867	0.882355	0.852054	0.840482						0.93379	0.931037	0.926889	0.926472		0.921785	0.896286	0.869691	0.855695	0.860624	0.839956		0.523795	0.503204	0.538338
3542	0.706941	0.679738	0.703104	0.719711										0.775665	0.764673	0.759252	0.768123		0.214409	0.229712	0.170922	0.178073		0.793837	0.867815	0.905581	0.883188	0.853801	0.845371						0.932083	0.934098	0.92269	0.937218		0.915157	0.897457	0.866067	0.85352	0.863181	0.832109		0.52385	0.502232	0.534331
3553	0.707344	0.676521	0.704454	0.72116										0.774264	0.759106	0.748473	0.767076		0.213952	0.233586	0.170523	0.184774		0.792311	0.868223	0.90405	0.880213	0.855117	0.84038						0.933328	0.930995	0.919855	0.936353		0.922641	0.901686	0.858849	0.855375	0.865976	0.834802		0.523107	0.503083	0.540074
[truncated: 47 more columns]

## Sheet: Figure 2H
Time(s)	Rab	Rab	Rab	TRAPP	TRAPP	TRAPP	Memb	Memb	Memb
0	1	1	1	1	1	1	1	1	1
11	0.965239	0.99901	0.993628	0.986915	0.995507	0.987127	0.995181	1.00164	0.995624
22	0.963082	0.997747	0.98182	0.977309	0.993495	1.00086	0.992753	0.999683	0.989688
33	0.964845	0.997185	0.998139	0.990403	0.982767	0.987276	0.989268	0.994453	1.00493
44	0.965017	0.987873	0.992454	0.98155	0.997879	0.9919	0.991035	1.00493	0.997444
55	0.975904	0.986508	0.986341	0.986511	0.989839	0.984336	0.991249	0.996918	0.993349
66	0.973629	0.988147	0.99662	0.990279	0.985265	0.991878	0.992977	0.990197	0.993739
77	0.978644	0.985922	0.993992	0.979957	0.996678	0.975851	0.991513	0.998773	0.982038
88	0.975757	0.986499	0.995762	0.987595	0.990362	0.986469	0.991944	0.98636	0.985214
99	0.978494	0.976057	0.986933	0.984378	0.989577	0.984882	0.98927	0.98067	0.986459
110	0.979006	0.982131	0.990897	0.979941	0.98507	0.973013	0.985705	0.989303	0.985531
121	0.979797	0.974076	0.989741	0.982168	0.990935	0.980592	0.987163	0.991925	0.986903
132	0.974719	0.986862	0.992792	0.975607	0.987111	0.978666	0.98686	0.979096	0.986573
143	0.969454	0.977968	0.991197	0.979451	0.988144	0.977598	0.983836	0.988014	0.984581
154	0.980478	0.981447	0.988157	0.973369	0.977604	0.973073	0.983061	0.985	0.976437
165	0.972146	0.980373	0.980999	0.970063	0.988928	0.982257	0.972884	0.985189	0.976605
176	0.978802	0.970719	0.993714	0.978321	0.982339	0.976702	0.985925	0.983222	0.97592
187	0.977733	0.985124	0.986448	0.983419	0.987471	0.95947	0.978977	0.986939	0.967657
198	0.974678	0.980935	0.989842	0.97635	0.9772	0.964639	0.987042	0.979215	0.983817
209	0.973532	0.977384	0.993986	0.976558	0.984998	0.961434	0.969799	0.973374	0.973747
220	0.977923	0.977208	0.985422	0.978931	0.98333	0.965982	0.978365	0.974057	0.973007
231	0.968027	0.97593	0.983804	0.971906	0.974791	0.963996	0.967804	0.980079	0.972765
242	0.972006	0.974952	0.995219	0.967335	0.973178	0.966935	0.972689	0.978243	0.969967
253	0.963085	0.978379	0.996286	0.973372	0.983422	0.956391	0.97032	0.984653	0.964202
264	0.955991	0.976396	0.992507	0.967786	0.985566	0.961502	0.975463	0.975896	0.976545
275	0.967552	0.971093	0.988554	0.962815	0.975881	0.959164	0.978614	0.980418	0.970309
286	0.961912	0.969486	0.97721	0.967153	0.967896	0.955612	0.96869	0.972402	0.961506
297	0.971238	0.97304	0.975689	0.964583	0.974326	0.960693	0.961957	0.968956	0.962292
308	0.971853	0.975227	0.980974	0.962028	0.971338	0.957143	0.965584	0.971831	0.973886
319	0.968162	0.962614	0.983324	0.953806	0.965704	0.952375	0.967585	0.971673	0.961761
330	0.961285	0.977288	0.976824	0.968084	0.970199	0.948617	0.958658	0.969183	0.956705
341	0.964639	0.974877	0.973324	0.958487	0.968318	0.95021	0.965055	0.969447	0.966212
352	0.960985	0.965666	0.980874	0.963405	0.969683	0.955212	0.96773	0.964302	0.965199
363	0.961631	0.971194	0.974657	0.958346	0.959849	0.950752	0.968638	0.970754	0.954553
374	0.959483	0.962084	0.969401	0.962147	0.970148	0.94133	0.967773	0.968751	0.960808
385	0.957281	0.962862	0.972969	0.947151	0.956647	0.950621	0.9671	0.963132	0.958027
396	0.954382	0.958143	0.973735	0.962771	0.953924	0.953281	0.957168	0.958325	0.945701
407	0.952307	0.956741	0.976628	0.955153	0.962234	0.943611	0.964089	0.962064	0.952648
418	0.953776	0.961732	0.969457	0.953827	0.957074	0.933487	0.955686	0.950377	0.949329
429	0.959145	0.955731	0.967712	0.95471	0.958536	0.942936	0.958755	0.960951	0.957988
440	0.945117	0.95345	0.966619	0.948265	0.958689	0.941556	0.957363	0.959024	0.948462
451	0.950032	0.956498	0.976468	0.947508	0.957812	0.939204	0.963004	0.956267	0.94709
462	0.957534	0.955589	0.965527	0.948235	0.9645	0.949451	0.955146	0.95987	0.939232
473	0.946998	0.959434	0.96837	0.952766	0.953093	0.941145	0.959207	0.959625	0.937632
484	0.951726	0.959788	0.963238	0.949391	0.961809	0.932903	0.942388	0.954249	0.951825
495	0.931768	0.942628	0.968591	0.955102	0.950405	0.935105	0.945251	0.9552	0.947967
506	0.952414	0.947207	0.957708	0.944451	0.957647	0.926271	0.958002	0.956162	0.943743
517	0.941205	0.949754	0.956466	0.939428	0.953764	0.935583	0.949572	0.948886	0.950753
528	0.946493	0.951944	0.966756	0.943737	0.957923	0.929121	0.950554	0.956195	0.938907
539	0.936728	0.942639	0.957045	0.941958	0.96112	0.930141	0.944775	0.940555	0.94148
550	0.940908	0.946085	0.954837	0.941939	0.947972	0.92692	0.940718	0.948379	0.940189
561	0.93925	0.93915	0.960639	0.946187	0.951564	0.930892	0.946552	0.943802	0.933828
572	0.936252	0.941059	0.956592	0.94283	0.943187	0.928225	0.945074	0.9436	0.940468
583	0.931675	0.944385	0.954687	0.943987	0.949116	0.925369	0.941269	0.947388	0.934552
594	0.926445	0.945941	0.951454	0.944138	0.940144	0.935492	0.937006	0.948806	0.935461
605	0.939133	0.944513	0.947584	0.942166	0.948461	0.935002	0.947225	0.943308	0.943078
616	0.930946	0.927759	0.952478	0.949248	0.950279	0.925033	0.940488	0.939168	0.936246
627	0.932546	0.933809	0.954467	0.936772	0.949271	0.921318	0.942662	0.945906	0.936026
638	0.935972	0.943222	0.941207	0.944804	0.937584	0.925464	0.936752	0.940741	0.925128
649	0.933969	0.94443	0.950614	0.903305	0.943015	0.91988	0.93751	0.939225	0.931228
660	0.921289	0.939277	0.95058	0.901122	0.93906	0.919362	0.939677	0.935582	0.930959
671	0.928087	0.942772	0.946302	0.898942	0.940396	0.919511	0.942519	0.934815	0.929715
682	0.934013	0.931714	0.952862	0.895195	0.939588	0.918378	0.933805	0.935236	0.931292
693	0.919639	0.939696	0.947499	0.907545	0.935303	0.911047	0.938868	0.938786	0.925936
704	0.916613	0.93104	0.946221	0.899748	0.948085	0.926873	0.928444	0.938541	0.921939
715	0.925434	0.928622	0.947444	0.896641	0.937401	0.918492	0.929394	0.941114	0.926539
726	0.922429	0.9433	0.948289	0.900725	0.934036	0.91949	0.937498	0.936678	0.924913
737	0.90521	0.931362	0.942077	0.898734	0.943064	0.922914	0.931842	0.930253	0.919462
748	0.920984	0.935715	0.947228	0.901181	0.934504	0.917968	0.931936	0.940091	0.917862
759	0.921313	0.932254	0.943593	0.895668	0.925503	0.910632	0.931107	0.935944	0.923719
770	0.918034	0.92567	0.94048	0.89371	0.938658	0.917493	0.927668	0.939165	0.926876
781	0.919944	0.925629	0.937788	0.892927	0.931542	0.915198	0.93289	0.928119	0.921626
792	0.915059	0.927676	0.928755	0.885948	0.926741	0.912198	0.930513	0.934547	0.913731
803	0.912217	0.9306	0.9415	0.892405	0.923434	0.913006	0.926339	0.924622	0.912436
814	0.914524	0.929455	0.932653	0.888913	0.930468	0.915962	0.930217	0.926029	0.911834
825	0.905018	0.928685	0.938418	0.895849	0.927465	0.916247	0.925272	0.934124	0.918451
836	0.910204	0.928017	0.930557	0.890891	0.923324	0.906361	0.923837	0.93245	0.907365
847	0.916416	0.926436	0.938681	0.890377	0.925279	0.904247	0.933939	0.918463	0.907583
858	0.917051	0.925938	0.931905	0.886458	0.923506	0.905603	0.920564	0.922013	0.910302
869	0.905032	0.918992	0.938947	0.884869	0.91946	0.906629	0.925024	0.913976	0.907301
880	0.917286	0.922464	0.935779	0.888616	0.928958	0.904536	0.923011	0.926557	0.823155
891	0.899647	0.923419	0.932231	0.887541	0.926988	0.907117	0.921435	0.920612	0.812154
902	0.908071	0.921168	0.916468	0.879214	0.922751	0.903762	0.929975	0.920065	0.87789
913	0.907583	0.922574	0.929253	0.883382	0.917656	0.902381	0.916467	0.918289	0.881143
924	0.899674	0.917319	0.928261	0.870007	0.918444	0.901167	0.919394	0.92322	0.877583
935	0.902573	0.909926	0.929726	0.883262	0.916572	0.900719	0.916649	0.919687	0.878484
946	0.911088	0.915625	0.924889	0.876012	0.916626	0.903732	0.927976	0.92127	0.881405
957	0.904459	0.920959	0.93257	0.874989	0.91786	0.901177	0.919837	0.917101	0.877257
968	0.90671	0.910196	0.926946	0.880638	0.915127	0.891707	0.923533	0.917092	0.879663
979	0.894224	0.920957	0.927106	0.878048	0.92291	0.902535	0.921249	0.918506	0.878336
990	0.903537	0.920532	0.921901	0.871629	0.92325	0.901738	0.911562	0.921364	0.877702
1001	0.892535	0.923087	0.921059	0.883084	0.917579	0.895878	0.926065	0.917619	0.87909
1012	0.895389	0.914304	0.924223	0.876989	0.915054	0.894841	0.920545	0.920696	0.879338
1023	0.89717	0.909497	0.922915	0.872916	0.915057	0.890115	0.908771	0.915264	0.879464
1034	0.901316	0.908002	0.92366	0.880742	0.91341	0.896326	0.907152	0.918684	0.875329
1045	0.891344	0.915146	0.914983	0.866151	0.909016	0.88892	0.905918	0.906508	0.874697
1056	0.899789	0.91393	0.918853	0.867076	0.898078	0.901755	0.913361	0.906144	0.872269
1067	0.900394	0.905789	0.910731	0.866291	0.905608	0.896327	0.901713	0.909449	0.87489
1078	0.893735	0.913707	0.907286	0.876983	0.910578	0.893142	0.904816	0.909104	0.8682
1089	0.892194	0.905542	0.915903	0.866421	0.908617	0.888581	0.909117	0.905881	0.874207
1100	0.892439	0.897927	0.92037	0.873794	0.907968	0.884726	0.903022	0.901602	0.867238
1111	0.892286	0.901799	0.91422	0.864681	0.908151	0.883754	0.913584	0.906407	0.86867
1122	0.885658	0.907586	0.909321	0.867737	0.906589	0.891283	0.903587	0.905938	0.866362
1133	0.885577	0.906015	0.917228	0.86168	0.903771	0.884122	0.905012	0.906355	0.868938
1144	0.88999	0.899059	0.904592	0.869947	0.906343	0.887804	0.900844	0.910779	0.865563
1155	0.884567	0.902221	0.907006	0.851968	0.898507	0.889585	0.905515	0.913617	0.865491
1166	0.886714	0.893704	0.904196	0.864426	0.895379	0.887454	0.898312	0.904798	0.86682
1177	0.884143	0.908749	0.917222	0.862278	0.902907	0.882892	0.901185	0.898365	0.859042
1188	0.879329	0.898462	0.905463	0.861907	0.901789	0.883338	0.90033	0.898974	0.867952
1199	0.880361	0.897663	0.911769	0.867023	0.90257	0.88884	0.898991	0.90027	0.863405
1210	0.880423	0.899021	0.91021	0.854625	0.903097	0.879723	0.902548	0.902119	0.867601
1221	0.879421	0.899663	0.905518	0.856717	0.904822	0.87664	0.896507	0.902881	0.856423
1232	0.880145	0.895011	0.902412	0.858176	0.890686	0.878349	0.903605	0.899486	0.856151
1243	0.876018	0.894663	0.90491	0.855443	0.893034	0.874899	0.904292	0.896835	0.856669
1254	0.885213	0.8952	0.902637	0.856495	0.894408	0.884248	0.898455	0.898097	0.863226
1265	0.878078	0.88573	0.913231	0.858985	0.89023	0.879067	0.901222	0.896479	0.848546
1276	0.879584	0.892421	0.899088	0.865659	0.890868	0.870748	0.896832	0.896705	0.862987
1287	0.870635	0.889533	0.910283	0.854322	0.902098	0.873082	0.891577	0.894238	0.860507
1298	0.876499	0.891232	0.907023	0.857171	0.89873	0.870749	0.892493	0.896994	0.854472
1309	0.874623	0.890185	0.90174	0.853861	0.897392	0.871084	0.89614	0.89855	0.860138
1320	0.860133	0.88401	0.896456	0.850206	0.887647	0.869455	0.895953	0.892461	0.853312
1331	0.870633	0.892362	0.898496	0.855118	0.885527	0.868495	0.897611	0.897529	0.853051
1342	0.868076	0.881348	0.899271	0.849153	0.891176	0.881097	0.892933	0.887159	0.853888
1353	0.877227	0.880879	0.895789	0.839268	0.894063	0.871584	0.887029	0.899769	0.857113
1364	0.880704	0.884362	0.904223	0.846306	0.8867	0.869592	0.892643	0.891816	0.844516
1375	0.87175	0.875181	0.901855	0.855611	0.897559	0.867758	0.892805	0.89185	0.851137
1386	0.880243	0.881211	0.896469	0.841799	0.8868	0.869605	0.88676	0.887244	0.853598
1397	0.874274	0.88218	0.894403	0.849443	0.887395	0.864573	0.882123	0.893836	0.851031
1408	0.871438	0.879147	0.896387	0.846274	0.889965	0.859163	0.890562	0.887744	0.851823
1419	0.876115	0.887774	0.892859	0.843345	0.890179	0.86764	0.886487	0.885395	0.847881
1430	0.871012	0.882537	0.889169	0.843558	0.884301	0.860526	0.881345	0.882858	0.843948
1441	0.869098	0.880064	0.893935	0.845233	0.89033	0.858171	0.887028	0.879363	0.846783
1452	0.864216	0.879416	0.895233	0.837981	0.886839	0.859899	0.883711	0.882235	0.851461
1463	0.870999	0.876971	0.892713	0.838777	0.879154	0.859573	0.889061	0.891855	0.84411
1474	0.864739	0.87171	0.888096	0.836491	0.888887	0.858214	0.888358	0.8778	0.835156
1485	0.864029	0.885224	0.890173	0.836988	0.870282	0.858722	0.889567	0.881179	0.848055
1496	0.87148	0.888947	0.888964	0.842047	0.881862	0.858324	0.872705	0.88288	0.828734
1507	0.857898	0.885715	0.886808	0.83901	0.878886	0.864779	0.873676	0.886303	0.841451
1518	0.867147	0.885889	0.891103	0.833621	0.874644	0.86795	0.874369	0.884652	0.841077
1529	0.856728	0.876133	0.887495	0.842966	0.882056	0.855692	0.879481	0.877985	0.840111
1540	0.866179	0.873426	0.876821	0.834519	0.883028	0.854341	0.878494	0.879883	0.838074
1551	0.860086	0.877186	0.883369	0.831451	0.876014	0.859	0.881598	0.872016	0.840323
1562	0.862404	0.864637	0.89015	0.833552	0.873921	0.854375	0.878545	0.872132	0.838334
1573	0.85484	0.874078	0.889358	0.835931	0.875838	0.855269	0.879912	0.873382	0.842114
1584	0.864612	0.878655	0.887347	0.830534	0.868596	0.858191	0.864288	0.879467	0.845823
1595	0.862531	0.872048	0.879987	0.842935	0.877939	0.843533	0.874021	0.875741	0.834677
1606	0.859327	0.869192	0.884185	0.832435	0.876455	0.856341	0.880577	0.874331	0.835248
1617	0.857105	0.866528	0.881531	0.836718	0.875741	0.853015	0.877249	0.873617	0.836645
1628	0.856291	0.87083	0.876794	0.83681	0.871263	0.856219	0.870731	0.878237	0.83581
1639	0.857634	0.869823	0.882232	0.829455	0.877442	0.854706	0.867486	0.870502	0.835222
1650	0.853728	0.86626	0.881312	0.831714	0.879468	0.851107	0.869155	0.876143	0.840597
1661	0.853902	0.872042	0.884959	0.833168	0.870947	0.850577	0.86624	0.86569	0.831621
1672	0.855013	0.869925	0.880151	0.822404	0.871518	0.851081	0.86937	0.864013	0.8359
1683	0.846684	0.861586	0.874367	0.829757	0.871105	0.857009	0.868045	0.865924	0.826101
1694	0.844348	0.872741	0.873341	0.835673	0.864008	0.852535	0.866007	0.868651	0.829853
1705	0.846768	0.860817	0.875642	0.828556	0.871473	0.853174	0.874911	0.863393	0.832856
1716	0.852057	0.861471	0.877181	0.830467	0.870279	0.845442	0.862637	0.86982	0.831842
1727	0.853755	0.859906	0.876725	0.820991	0.865465	0.852053	0.871363	0.873847	0.821714
1738	0.856632	0.858665	0.876859	0.815277	0.87265	0.849699	0.86472	0.862705	0.826086
1749	0.852747	0.856257	0.873419	0.824544	0.86801	0.841609	0.862755	0.863918	0.826154
1760	0.851257	0.864692	0.873917	0.821085	0.868796	0.84995	0.869289	0.865427	0.827748
1771	0.850296	0.865486	0.874813	0.814997	0.859767	0.841452	0.86384	0.867969	0.821046
1782	0.842695	0.861471	0.875147	0.832763	0.865402	0.839877	0.865296	0.863893	0.823803
1793	0.846859	0.860896	0.874303	0.822035	0.863325	0.848356	0.869072	0.868308	0.825082
1804	0.848976	0.856484	0.870022	0.814438	0.860717	0.845176	0.868681	0.870542	0.825718
1815	0.846203	0.852884	0.873716	0.820613	0.868613	0.845835	0.864025	0.864314	0.817463
1826	0.846866	0.857395	0.872019	0.823962	0.867155	0.848167	0.861951	0.860728	0.821791
1837	0.844968	0.860971	0.870243	0.819253	0.859372	0.83674	0.870405	0.856887	0.829767
1848	0.843074	0.852968	0.869377	0.817687	0.866445	0.83807	0.858012	0.867787	0.833154
1859	0.850197	0.851979	0.868925	0.818643	0.861601	0.840571	0.858202	0.865992	0.82149
1870	0.840579	0.852291	0.875456	0.816302	0.857313	0.83925	0.860093	0.866614	0.825371
1881	0.848443	0.851235	0.86176	0.819493	0.8528	0.84225	0.8572	0.859764	0.824866
1892	0.828138	0.850797	0.85922	0.817651	0.85757	0.841501	0.854871	0.858707	0.819317
1903	0.840887	0.852633	0.869687	0.81597	0.857359	0.83292	0.854039	0.865558	0.818411
1914	0.845667	0.852727	0.87401	0.818226	0.861738	0.838836	0.860686	0.8558	0.821981
1925	0.841327	0.85026	0.86871	0.822378	0.857381	0.836439	0.850493	0.858325	0.8205
1936	0.837576	0.853048	0.859539	0.814154	0.858359	0.829364	0.859148	0.859951	0.81913
1947	0.833112	0.850391	0.857885	0.810943	0.86164	0.836253	0.858227	0.855967	0.823802
1958	0.833898	0.844404	0.866218	0.812317	0.853816	0.829389	0.859995	0.855567	0.813384
1969	0.841958	0.857767	0.861711	0.800715	0.853222	0.83038	0.858397	0.857914	0.825084
1980	0.834877	0.850668	0.858286	0.811981	0.846661	0.838137	0.860004	0.852517	0.817867
1991	0.836274	0.83883	0.869127	0.809098	0.845362	0.830424	0.85007	0.849284	0.815765
2002	0.831273	0.849402	0.863304	0.814304	0.849393	0.823349	0.843451	0.857078	0.811209
2013	0.83952	0.854223	0.867269	0.805318	0.845427	0.824708	0.854671	0.848415	0.809317
2024	0.8298	0.84559	0.854742	0.802151	0.845068	0.833578	0.857742	0.850661	0.815058
2035	0.829335	0.845557	0.855816	0.806726	0.852988	0.830603	0.846095	0.852668	0.81891
2046	0.830508	0.84484	0.863359	0.801992	0.8404	0.820728	0.846457	0.848957	0.814736
2057	0.830017	0.849259	0.859932	0.806699	0.85288	0.82784	0.847775	0.854859	0.812892
2068	0.837751	0.840312	0.849727	0.799021	0.85125	0.821978	0.846678	0.851848	0.815364
2079	0.833736	0.838036	0.856321	0.808832	0.847714	0.830138	0.853205	0.84381	0.80701
2090	0.839426	0.828941	0.856896	0.80134	0.85199	0.824419	0.848182	0.846082	0.81321
2101	0.829943	0.838613	0.85234	0.802959	0.85006	0.824598	0.84623	0.853411	0.809639
2112	0.819871	0.839484	0.847263	0.809694	0.837318	0.821978	0.83894	0.844684	0.807406
2123	0.82498	0.831929	0.849863	0.807225	0.843368	0.824904	0.848487	0.845524	0.810416
2134	0.820977	0.838415	0.845746	0.802323	0.845086	0.822405	0.839703	0.850356	0.813312
2145	0.822242	0.837198	0.854924	0.796376	0.843344	0.825073	0.856693	0.843896	0.810806
2156	0.818675	0.836583	0.851457	0.79619	0.84602	0.825144	0.84336	0.84304	0.808593
2167	0.82404	0.839108	0.853099	0.808729	0.83937	0.826168	0.845668	0.852011	0.802732
2178	0.827816	0.835947	0.852485	0.797261	0.847818	0.815461	0.841791	0.84374	0.809916
2189	0.830571	0.833821	0.852161	0.794228	0.847384	0.823886	0.84097	0.839781	0.796483
2200	0.821295	0.833236	0.844223	0.799715	0.841509	0.81256	0.842683	0.844023	0.810564
2211	0.829718	0.846876	0.84758	0.786326	0.84392	0.816699	0.840982	0.845036	0.802622
2222	0.819524	0.836392	0.844912	0.792054	0.836981	0.819833	0.840809	0.847023	0.806436
2233	0.816655	0.835018	0.846292	0.796447	0.840848	0.812084	0.843976	0.840541	0.803194
2244	0.828066	0.834582	0.846487	0.800553	0.844492	0.815041	0.841267	0.846069	0.804335
2255	0.820886	0.828799	0.845696	0.794434	0.836063	0.814059	0.839176	0.842711	0.801268
2266	0.829159	0.837098	0.846713	0.792899	0.841192	0.817418	0.838209	0.83778	0.807498
2277	0.823025	0.831339	0.845375	0.801244	0.831865	0.815211	0.845708	0.839947	0.798157
2288	0.828238	0.831227	0.841976	0.791496	0.840424	0.816989	0.841379	0.828834	0.805251
2299	0.818032	0.839481	0.848802	0.792809	0.845013	0.811933	0.827835	0.838051	0.791567
2310	0.823332	0.832315	0.847983	0.804812	0.833706	0.81124	0.839224	0.831697	0.806348
2321	0.822687	0.830193	0.846653	0.796159	0.830852	0.815608	0.836783	0.830149	0.793
2332	0.819869	0.829385	0.842628	0.790565	0.833901	0.812422	0.838889	0.842583	0.795821
2343	0.822832	0.816707	0.847537	0.797669	0.835816	0.806809	0.829953	0.825846	0.796062
2354	0.823751	0.821872	0.845746	0.789078	0.838075	0.80887	0.830913	0.840516	0.807657
2365	0.822549	0.824988	0.838572	0.78991	0.833386	0.806681	0.834927	0.830889	0.789026
2376	0.821357	0.825745	0.841321	0.789589	0.836896	0.804448	0.838968	0.839775	0.792459
2387	0.812038	0.825119	0.835741	0.785799	0.832406	0.809585	0.830916	0.827215	0.793774
2398	0.807155	0.820962	0.834193	0.78962	0.830242	0.797947	0.829614	0.828886	0.796051
2409	0.813735	0.819182	0.837805	0.78189	0.839105	0.808399	0.838216	0.830854	0.789197
2420	0.819055	0.814073	0.833436	0.781877	0.830235	0.810663	0.835303	0.834939	0.794056
2431	0.8214	0.830808	0.836839	0.786524	0.827387	0.799971	0.825035	0.833284	0.798092
2442	0.814306	0.817863	0.836659	0.784369	0.825817	0.80344	0.827469	0.829305	0.804601
2453	0.810286	0.823215	0.828657	0.781506	0.83063	0.806942	0.834195	0.828988	0.790208
2464	0.808437	0.821684	0.828093	0.784407	0.825229	0.796941	0.831279	0.82546	0.793203
2475	0.818266	0.821063	0.831544	0.788628	0.821554	0.804001	0.836073	0.822564	0.782654
2486	0.811669	0.816765	0.833054	0.785359	0.822938	0.807217	0.835658	0.833397	0.795905
2497	0.810885	0.818146	0.8383	0.779647	0.831355	0.802833	0.824761	0.827846	0.792955
2508	0.813165	0.813984	0.834157	0.775052	0.825032	0.801328	0.823197	0.818255	0.799522
2519	0.809552	0.817775	0.826282	0.79619	0.823462	0.772349	0.827317	0.82741	0.79285
2530	0.81126	0.82084	0.840216	0.786156	0.823767	0.773751	0.827228	0.827905	0.793498
2541	0.798638	0.814371	0.832639	0.777025	0.82552	0.777194	0.827116	0.820945	0.784188
2552	0.808039	0.817219	0.8273	0.783132	0.824976	0.777379	0.817955	0.828181	0.787938
2563	0.803102	0.813529	0.830984	0.780189	0.813202	0.767735	0.827184	0.825507	0.79548
2574	0.80794	0.812855	0.82896	0.779521	0.81846	0.770225	0.825446	0.82333	0.789144
2585	0.808067	0.812016	0.832085	0.776897	0.82087	0.778109	0.824083	0.818033	0.788438
2596	0.805559	0.811886	0.8263	0.782315	0.820304	0.773649	0.813748	0.818239	0.78221
2607	0.803081	0.811407	0.830519	0.771959	0.817077	0.768485	0.820265	0.816934	0.78158
2618	0.808883	0.81663	0.827294	0.772163	0.821409	0.765538	0.817844	0.820212	0.780971
2629	0.805739	0.816903	0.820785	0.770797	0.820701	0.775097	0.823133	0.822251	0.783407
2640	0.802794	0.809912	0.829607	0.778002	0.816164	0.772452	0.82527	0.815521	0.785564
2651	0.805313	0.81515	0.829548	0.770327	0.816461	0.762061	0.815445	0.819722	0.778153
2662	0.794992	0.812173	0.816927	0.771939	0.817594	0.762653	0.810786	0.822181	0.783206
2673	0.801619	0.807725	0.818554	0.781365	0.822941	0.771123	0.819023	0.814859	0.780644
2684	0.797831	0.808031	0.825696	0.773203	0.81567	0.771903	0.815142	0.822199	0.783769
2695	0.797165	0.810751	0.832003	0.774462	0.812945	0.757362	0.81924	0.818065	0.777989
2706	0.801474	0.810478	0.822391	0.778459	0.815798	0.772033	0.816718	0.815982	0.780261
2717	0.801708	0.808217	0.820626	0.77167	0.81367	0.766478	0.822027	0.820485	0.774009
2728	0.800405	0.796884	0.821969	0.773374	0.815119	0.769599	0.819914	0.813142	0.778502
2739	0.790114	0.808401	0.819164	0.770627	0.81223	0.76626	0.823711	0.817141	0.774308
2750	0.803914	0.810281	0.818404	0.770386	0.820577	0.762367	0.809412	0.815875	0.77642
2761	0.799273	0.809761	0.822975	0.780022	0.809201	0.762941	0.810978	0.81865	0.78037
2772	0.793269	0.81143	0.821625	0.77173	0.805337	0.762522	0.808531	0.815627	0.779232
2783	0.791329	0.804738	0.816896	0.765621	0.808368	0.754038	0.809453	0.807096	0.771157
2794	0.791829	0.805343	0.82452	0.766129	0.810586	0.757969	0.809254	0.812512	0.771821
2805	0.797497	0.798979	0.812838	0.769225	0.809919	0.764499	0.809746	0.80785	0.774427
2816	0.799974	0.803323	0.818186	0.761948	0.810554	0.766878	0.813594	0.815508	0.769417
2827	0.799263	0.797232	0.822681	0.768916	0.805795	0.760411	0.812602	0.808546	0.766554
2838	0.803795	0.809949	0.818142	0.763276	0.810996	0.762749	0.807672	0.813863	0.776093
2849	0.791431	0.80535	0.81742	0.763555	0.804664	0.757329	0.812963	0.805678	0.772352
2860	0.785142	0.80359	0.818177	0.760481	0.813421	0.749337	0.813644	0.810004	0.776952
2871	0.798522	0.795999	0.816244	0.766608	0.813627	0.766059	0.806455	0.801599	0.763649
2882	0.795749	0.800128	0.817989	0.767468	0.802803	0.755876	0.806968	0.814293	0.771827
2893	0.791111	0.80478	0.811035	0.766018	0.804636	0.75196	0.805421	0.802887	0.769968
2904	0.790357	0.79301	0.809945	0.767168	0.810826	0.756815	0.801395	0.803071	0.76919
2915	0.78696	0.80184	0.814023	0.764841	0.804835	0.756659	0.801764	0.80981	0.771828
2926	0.783522	0.798727	0.816349	0.76602	0.798687	0.763954	0.804302	0.801987	0.769301
2937	0.789787	0.79883	0.814641	0.76383	0.802436	0.75391	0.808587	0.802269	0.763674
2948	0.788638	0.801427	0.809706	0.763545	0.801509	0.739802	0.808004	0.802439	0.761252
2959	0.77542	0.804926	0.807657	0.756803	0.800059	0.755387	0.8066	0.801077	0.766841
2970	0.794807	0.795536	0.809504	0.764145	0.795337	0.750509	0.802895	0.804424	0.758743
2981	0.79492	0.794908	0.80747	0.756091	0.801908	0.753745	0.797374	0.80448	0.765154
2992	0.787963	0.794522	0.808306	0.764042	0.798354	0.75024	0.801112	0.804509	0.760746
3003	0.789996	0.787954	0.801705	0.755456	0.797826	0.753828	0.793298	0.799641	0.761665
3014	0.792797	0.79803	0.803146	0.757069	0.795798	0.743147	0.801571	0.807235	0.768023
3025	0.783692	0.796148	0.813932	0.753694	0.80391	0.755857	0.799849	0.798434	0.76407
3036	0.784708	0.79562	0.810962	0.753328	0.801232	0.754656	0.807366	0.800812	0.764683
3047	0.779128	0.7947	0.808539	0.757137	0.798797	0.746037	0.796686	0.796926	0.767091
3058	0.787754	0.792379	0.806661	0.754203	0.798124	0.755327	0.793293	0.786208	0.756066
3069	0.778242	0.787195	0.802724	0.752567	0.798303	0.750817	0.797674	0.79538	0.757174
3080	0.787721	0.79044	0.803068	0.761503	0.796761	0.749683	0.798385	0.79397	0.757565
3091	0.780565	0.793967	0.805388	0.756266	0.789064	0.754699	0.800824	0.798577	0.761635
3102	0.783275	0.790823	0.810336	0.753898	0.794206	0.750022	0.797792	0.804543	0.75081
3113	0.778702	0.792058	0.800295	0.747691	0.799387	0.744385	0.796782	0.796114	0.761123
3124	0.784582	0.784709	0.811861	0.749817	0.7964	0.739532	0.797423	0.803695	0.750267
3135	0.785114	0.792462	0.802926	0.756931	0.799468	0.747078	0.794876	0.798346	0.754784
3146	0.782515	0.794463	0.800659	0.748103	0.792458	0.742254	0.801444	0.793508	0.756542
3157	0.784096	0.782444	0.795279	0.7499	0.789273	0.748794	0.785617	0.794203	0.755449
3168	0.77889	0.779476	0.803037	0.747665	0.793864	0.743134	0.787511	0.787057	0.751419
3179	0.782274	0.790129	0.800846	0.744909	0.792652	0.747898	0.79482	0.798148	0.753043
3190	0.782117	0.793142	0.799272	0.744498	0.794483	0.745775	0.796759	0.797853	0.754793
	0.781024	0.784439	0.798725	0.743425	0.780222	0.745796	0.795024	0.790033	0.756666
	0.774076	0.783758	0.801836	0.750719	0.795928	0.741473	0.782676	0.789065	0.760019
	0.77556	0.790152	0.803369	0.752436	0.79533	0.743837	0.785603	0.792822	0.755717
	0.788131	0.786094	0.792022	0.748804	0.789419	0.739948	0.785541	0.787968	0.745381
	0.778993	0.783163	0.791591	0.747302	0.791983	0.740476	0.788787	0.77966	0.752178
	0.784539	0.784085	0.794042	0.739407	0.78708	0.742754	0.787516	0.789053	0.754395
	0.77697	0.783697	0.792555	0.748214	0.788372	0.741189	0.785031	0.787627	0.757059
	0.769846	0.774014	0.797904	0.747975	0.78556	0.744608	0.792269	0.784288	0.752349
	0.770366	0.779722	0.794162	0.740833	0.791076	0.736783	0.794668	0.780008	0.753321
	0.776571	0.785227	0.796241	0.743449	0.785371	0.735013	0.790644	0.779447	0.749833
	0.778809	0.787548	0.799526	0.748531	0.785273	0.738395	0.784494	0.779785	0.746163
	0.761806	0.785376	0.788761	0.742422	0.778407	0.736739	0.783436	0.783973	0.75154
	0.77621	0.779782	0.789682	0.742606	0.785166	0.731113	0.783533	0.784435	0.748732
	0.770585	0.781941	0.791234	0.744309	0.780994	0.737496	0.78716	0.783522	0.751602
	0.769251	0.772876	0.793165	0.743908	0.779782	0.738261	0.781067	0.775874	0.744047
	0.777351	0.772127	0.787523	0.743805	0.780552	0.735809	0.785192	0.77707	0.751407
	0.77778	0.773211	0.788091	0.740616	0.777437	0.737172	0.780461	0.77687	0.745604
	0.769647	0.780941	0.790473	0.732117	0.779566	0.735146	0.785215	0.788578	0.742176
	0.773755	0.772943	0.792533	0.737192	0.780302	0.735927	0.78546	0.785254	0.74426
	0.770806	0.769607	0.794323	0.736705	0.789891	0.729127	0.78992	0.779352	0.745057
	0.767673	0.777278	0.792433	0.741409	0.776302	0.730731	0.78229	0.781159	0.740375
	0.770308	0.780615	0.785718	0.734509	0.772449	0.730333	0.7805	0.785561	0.736365
	0.770168	0.771074	0.795605	0.740042	0.77968	0.733347	0.784744	0.781193	0.739057
	0.771349	0.774236	0.789839	0.737425	0.779277	0.735854	0.775817	0.778228	0.74341
	0.757156	0.776573	0.788152	0.741671	0.781298	0.73081	0.775107	0.776009	0.738883
	0.766306	0.780752	0.786725	0.734674	0.775447	0.727143	0.783082	0.779849	0.736912
	0.763912	0.773941	0.791166	0.74061	0.780051	0.732245	0.782983	0.780125	0.742679
	0.766164	0.772392	0.785796	0.74225	0.778303	0.724427	0.779562	0.775092	0.744859
	0.761057	0.771489	0.789585	0.731205	0.783988	0.727029	0.776919	0.771957	0.740932
	0.764368	0.774368	0.788594	0.740708	0.77739	0.72486	0.778938	0.77969	0.741323
	0.766516	0.777786	0.782719	0.737938	0.779431	0.728171	0.773341	0.771707	0.740288
	0.756768	0.772638	0.790583	0.733566	0.773003	0.731447	0.775003	0.769539	0.739578
	0.76216	0.768115	0.787333	0.729643	0.778053	0.725346	0.78111	0.781312	0.738061
	0.758518	0.766934	0.79182	0.729536	0.765715	0.719397	0.778088	0.775507	0.737172
	0.773964	0.77416	0.78548	0.740897	0.773944	0.728296	0.766377	0.776287	0.734704
	0.763869	0.819934	0.795679	0.780065	0.773953	0.867547
	0.766059	0.813218	0.793926	0.776201	0.773716	0.858057

## Sheet: Figure 3E
C2L-81-88	Apo		Rab1		Rab11		Rab43
time	Mean	SD	Mean	SD	Mean	SD	Mean	SD
3	17.3	0.6	24.3	0.7	18.7	0.8	21.1	0.1
30	26.4	0.8	26.6	0.9	25.1	0.6	23.5	1.4
300	35.6	1	37.3	0.4	36.7	1.2	36.4743	1.16173
3000	40.4	0.8	40.2	0.8	41.2	0.2	38.7973	0.527513
C2L-100-110	Apo		Rab1		Rab11		Rab43
time	Mean	SD	Mean	SD	Mean	SD	Mean	SD
3	2.45667	0.149721	2.26767	0.25064	2.12933	0.101041	2.5935	0.129401
30	6.92233	1.09007	6.44967	0.215503	6.88	0.377608	6.08567	0.396051
300	11.4743	0.47965	9.759	0.406069	10.6965	0.422143	9.08033	0.263929
3000	18.6153	0.229646	14.9867	0.524281	13.9393	0.368071	12.48	0.963159
C4-5-19	Apo		Rab1		Rab11		Rab43
time	Mean	SD	Mean	SD	Mean	SD	Mean	SD
3	5.2	0.3	4.4	0.1	4.4	0.3	2.5	0.1
30	14.3	0.1	11.4	0.2	11.5	0.1	7.7	0.6
300	23.1	0.8	19.8	0.2	19.6	0.2	12.8	0.5
3000	31.4	0.9	25.8	0.4	25.8	0.3	17.5	0.6
C4-147-155	Apo		Rab1		Rab11		Rab43
time	Mean	SD	Mean	SD	Mean	SD	Mean	SD
3	11.1	0.2	10.7	0.5	10.8	0.4	9.2	0.4
30	13.8	0.4	12.1	0.1	13	0.3	11.2	0.2
300	19.9	0.6	15.5	0.4	15.9	0.1	11.8	0.4
3000	35.7	0.8	27.4	0.6	28.9	0.2	19.7	0.9
C4-181-197	Apo		Rab1		Rab11		Rab43
time	Mean	SD	Mean	SD	Mean	SD	Mean	SD
3	18.2	0.3	16.8	0.4	16.9	0.5	13.8	0.5
30	27.9	0.9	25.5	0.4	24.3	0.8	20.4	0.8
300	38.5	0.7	34.8	0.8	35	0.5	28.1	0.3
3000	51.7	0.2	43.7	0.2	44.6	0.5	36.2	0.5
C5-37-44	Apo		Rab1		Rab11		Rab43
time	Mean	SD	Mean	SD	Mean	SD	Mean	SD
3	18.9	0.5	16.7	0.5	15.9	0.6	15.3	0.6
30	34	0.6	32.8	0.4	31.2	1	26.8	1
300	42.1	0.4	43.4	0.5	42.6	1.3	42.4	0.6
3000	44.8	1	45.8	1.4	45.9	0.2	44.8	1.1
C5-115-126	Apo		Rab1		Rab11		Rab43
time	Mean	SD	Mean	SD	Mean	SD	Mean	SD
3	26.7	0.4	27.3	1.3	25.8	1	24	0.1
30	36.2	0.7	34.5	0.4	34.5	0.8	33.2	0.7
300	43.1	0.9	39.2	1.1	39.8	1	36.4	0.9
3000	51.3	1.4	48.1	0.6	48.9	0.9	48.2	0.6

## Sheet: Figure 3F
TRAPP C2L								TRAPPC4								TRAPPC5
	Rab1		Rab11		Rab43				Rab1		Rab11		Rab43				Rab1		Rab11		Rab43
Peptide centroid	Mean	SD	Mean	SD	Mean	SD		Peptide centroid	Mean	SD	Mean	SD	Mean	SD		Peptide centroid	Mean	SD	Mean	SD	Mean	SD
10.5	-0.00133	0.125707	0.086667	0.139474	-0.12717	0.167259		1	-0.002	0.155882	-0.09817	0.132271	0.040833	0.210103		7.5	0.193333	0.281932	-0.15033	0.256278	-0.08833	0.313556
20.5	-0.62433	0.839853	-0.97217	0.849561	-0.83183	0.782231		12	-1.63567	0.223569	-1.66217	0.221222	-4.353	0.280078		19.5	0.189333	0.316307	-0.16167	0.347239	-0.29783	0.344234
21	-0.30533	0.177622	-0.04567	0.179777	-0.072	0.166439		13	-1.42733	0.204679	-1.31983	0.178376	-3.54117	0.258369		20.5	0.154	0.463074	0.133	0.433675	-0.029	0.425893
32.5	-0.049	0.166632	-0.06133	0.153768	-0.1865	0.144136		29	-0.175	0.332746	-0.63617	0.414506	-0.62817	0.348468		39.5	-0.18	0.154881	-0.31867	0.166252	-0.2745	0.163934
41	-0.15567	0.176321	-0.11633	0.180629	-0.16633	0.199893		29.5	-0.62567	0.411205	-0.46983	0.423495	-0.76967	0.440874		40.5	-0.066	0.180538	-0.24767	0.171826	-0.62783	0.18474
47.5	0.411333	0.814488	-0.04517	0.816935	0.582667	0.809114		30	-0.87767	0.503189	-0.70183	0.556029	-0.80283	0.477408		43.5	-0.08733	0.320744	-0.48983	0.264156	-0.87867	0.397553
57	-0.04	0.123522	-0.22717	0.120594	-0.43683	0.124361		42	-0.181	0.109235	0.040667	0.137434	-0.02133	0.108428		58.5	-0.082	0.176633	-0.09917	0.175507	-0.07567	0.200212
58	-0.011	0.077689	-0.067	0.08018	-0.10533	0.084606		46.5	-0.32133	0.262009	0.313833	0.218427	0.031833	0.248018		59	-0.074	0.186921	-0.08967	0.181198	-0.03533	0.21262
59	-0.07367	0.082316	-0.08483	0.067716	-0.11933	0.076259		52	-1.415	0.499335	-0.47	0.506454	-1.40783	0.513449		66	-0.015	0.089382	0.052667	0.103565	-0.00183	0.129917
64	0.149	0.086402	0.108667	0.10181	-0.04283	0.096915		54.5	-1.224	0.282138	0.441	0.235932	-0.35483	0.274801		78	-0.184	0.359617	-0.14717	0.349057	-0.291	0.320016
69	0.090333	0.047256	0.0225	0.041666	0.034833	0.04914		57.5	-0.638	0.222051	-0.18717	0.216748	-0.55567	0.20296		86	0.001667	0.05911	-0.03117	0.060368	0.027	0.074084
76	-0.04567	0.177924	-0.1125	0.206199	-0.23317	0.189601		74	-0.57967	0.398571	-0.298	0.375873	-0.42167	0.370697		90.5	-0.143	0.166178	-0.18167	0.15811	-0.24217	0.133779
84.5	0.519333	0.181429	0.116	0.188264	0.0045	0.205985		93.5	-0.21767	0.255158	-0.17083	0.226054	-0.39083	0.259878		93	-0.04333	0.084862	0.192667	0.136054	-0.09017	0.072233
88	0.017667	0.412925	-0.31467	0.418179	-0.24117	0.41554		131	-0.24467	0.26099	-0.15917	0.234171	-0.38017	0.302753		96	0.008667	0.302611	-0.20267	0.202237	-0.25683	0.218279
89	0.068667	0.444401	-0.13767	0.4051	0.041333	0.43091		139	-0.122	0.066161	0.0715	0.079508	-0.03333	0.080884		96.5	-0.06933	0.227752	-0.16867	0.269265	-0.495	0.168648
91	-0.41133	0.557396	-0.59617	0.552297	-0.929	0.564788		141.5	-0.052	0.129676	0.040167	0.106978	-0.04383	0.079153		98.5	-0.229	0.428467	-0.3155	0.475701	-0.24017	0.298356
105	-0.542	0.16116	-0.524	0.165488	-0.8315	0.185599		151	-1.04967	0.134841	-0.84183	0.102895	-2.00533	0.147357		99	-0.215	0.362889	-0.71767	0.326365	-0.66883	0.30974
119	-0.60833	0.330295	-0.71733	0.336896	-0.404	0.375896		161.5	-0.11933	0.375717	0.130333	0.28148	-0.3145	0.368579		99	-0.21467	0.402084	-0.42933	0.38119	-0.67617	0.391467
133	0.164	0.106911	-0.06367	0.089302	-0.00067	0.104964		162.5	-0.10733	0.314742	-0.28283	0.255327	-0.25817	0.283324		99.5	-0.358	0.405635	-0.51467	0.326154	-0.75117	0.271299
134	0.109	0.095514	-0.07117	0.109157	0.0535	0.105		175	-0.10233	0.108446	-0.0455	0.114953	-0.153	0.116649		104.5	0.165667	0.280693	0.0125	0.253356	0.163167	0.319827
								186	-2.069	0.131889	-2.0035	0.156522	-4.5015	0.164532		113.5	-0.289	0.091373	-0.14217	0.085541	-0.15883	0.10136
								189	-2.005	0.276111	-1.9975	0.296045	-4.90333	0.286893		120.5	-0.724	0.30824	-0.74683	0.326925	-1.379	0.27703
								194.5	-0.10933	0.170676	-0.12233	0.168512	-0.29217	0.178858		121	-0.551	0.296996	-0.63617	0.236054	-1.2855	0.261658
								201	-0.131	0.163352	-0.14083	0.167005	-0.3535	0.163145		121.5	-0.521	0.249457	-0.54333	0.246777	-1.278	0.251457
								202	-0.12133	0.066134	-0.0695	0.084386	-0.1785	0.111572		132	-0.214	0.286666	-0.498	0.316316	-0.85567	0.315187
								213	0.076667	0.316418	-0.0465	0.323943	0.124667	0.304149		140	-0.40033	0.143136	-0.406	0.143631	-0.61667	0.144556
								213.5	0.189	0.365083	-0.72967	0.406113	-0.85967	0.317489		145.5	-0.00833	0.03037	0.016	0.041695	-0.00583	0.03409
																159.5	-0.243	0.211818	-0.195	0.214733	-0.38783	0.143109
																160	-0.42767	0.228183	-0.3105	0.28921	-0.5245	0.218402
																160.5	-0.29267	0.265979	-0.46417	0.304874	-0.44367	0.205263
																173.5	-0.18567	0.105197	-0.12433	0.098122	-0.215	0.103191
																179.5	-0.55433	0.422636	-0.83233	0.466668	-0.65667	0.462373
																181.5	-0.08533	0.372227	-0.011	0.329431	-0.24533	0.328036
																182.5	-0.15067	0.32761	-0.11783	0.258521	-0.22	0.275799
																183	-0.13867	0.29377	-0.16033	0.219443	-0.2745	0.298992
																183.5	0.062333	0.251478	-0.14633	0.281514	-0.06467	0.271614

## Sheet: Figure 4F+G
LC-SDA								SDA
Peptide ID	Protein1	Protein2	Selected Sites	AbsPos1	AbsPos2	Type		Peptide ID	Protein1	Protein2	Selected Sites	AbsPos1	AbsPos2	Type
33	HSP7D_MA	TRAPPC6a	[K524-Q60;K524-A61;K524-L62;K524-G63;K524-E64;K524-R65;K524-L66;K524-P67]	524	60	inter		8	HSP7D_MA	TRAPPc4	[K512-G60;K512-H61;K512-A62;K512-V63;K512-L64;K512-A65;K524-G60;K524-H61;K524-A62;K524-V63;K524-L64;K524-A65;K524-I66;K524-N67;K524-G68;K524-M69;K524-D70;K524-V71;K524-N72;K531-G60;K531-H61;K531-A62;K531-V63;K531-L64;K531-A65]	512	60	inter
56	HSP7D_MA	TRAPPC9	[F115-K992;P116-K992;E117-K992;E118-K992;V119-K992;S120-K992;S121-K992]	115	992	inter		21	TRAPPC1	TRAPPC3	[K58-T74;K58-A75;K58-D76;K58-V77;K58-I78;K58-A79]	58	74	inter
3	TRAPPC1	TRAPPC5	[K36-R77;K51-R77]	36	77	inter		24	TRAPPC1	TRAPPc4	[K51-D44;K51-E45]	51	44	inter
20	TRAPPC1	TRAPPc4	[K51-L42;K51-H43;K51-D44;K51-E45]	51	42	inter		43	TRAPPC2L	HSP7D_MA	[H104-K325;N105-K325;S106-K325;Y107-K325;T108-K325;D109-K325;V110-K325;M111-K325;C112-K325;N113-K325;P114-K325;F115-K325]	104	325	inter
30	TRAPPC1	TRAPPC3	[K58-E73;K58-T74;K58-A75;K58-D76;K58-V77;K58-I78;K58-A79]	58	73	inter		71	TRAPPC2L	TRAPPC6a	[K48-E76;K48-L77;K48-D78;K48-V79;K48-L80]	48	76	inter
79	TRAPPC2	TRAPPC5	[K129-S10;K129-L12;K129-L13;K129-E14]	129	10	inter		79	TRAPPC2L	TRAPPC6a	[K77-E76;K77-L77;K77-D78;K77-V79;K77-L80]	77	76	inter
29	TRAPPC2L	TRAPPC10	[K27-L333;K27-L334;K27-H335]	27	333	inter		80	TRAPPC3	TRAPPC10	[E35-K646]	35	646	inter
43	TRAPPC2L	TRAPPC9	[K48-N740;K48-I741;K48-G742;K48-M743;K48-E744]	48	740	inter		83	TRAPPC3	TRAPPC5	[I56-K9;E57-K9;D58-K9]	56	9	inter
74	TRAPPC2L	TRAPPC10	[P21-K522;T22-K522;E23-K522;N24-K522;E25-K522;L26-K522]	21	522	inter		35	TRAPPC3	TRAPPC6a	[K12-L71;K12-A72]	12	71	inter
48	TRAPPC2L	HSP7D_MA	[K102-R517;K102-M518;K102-V519;K102-N520;K102-E521;K102-A522;K102-E523]	102	517	inter		56	TRAPPC3	TRAPPC6a	[K42-E36]	42	36	inter
62	TRAPPC3	TRAPPC9	[M141-K964;V142-K964;Q143-K964;M144-K964;A145-K964;V146-K964;E147-K964;A148-K964]	141	964	inter		51	TRAPPC3	TRAPPC9	[K42-E583;K42-E584]	42	583	inter
70	TRAPPC6a	TRAPPC3	[K42-D33;K42-Y34;K42-E35;K42-N36;K42-D37;K42-E38]	42	33	inter		66	TRAPPC5	TRAPPC10	[A102-K478;D103-K478;K104-K478;L105-K478;K104-F479]	102	478	inter
77	TRAPPC6a	TRAPPC3	[V58-K12;Q60-K12;A61-K12]	58	12	inter		32	TRAPPC5	TRAPPC2	[K9-A125;K9-F126]	9	125	inter
69	TRAPPC6a	TRAPPC3	[K42-E35]	42	35	inter		84	TRAPPC5	TRAPPC2	[K9-V130;K9-Q131]	9	130	inter
23	TRAPPC9	TRAPPC2	[K384-D32;K384-D33]	384	32	inter		72	TRAPPC5	TRAPPC3	[P122-K12;L123-K12;I124-K12;N125-K12]	122	12	inter
24	TRAPPC9	TRAPPC2	[L463-K31;L464-K31;H465-K31;E466-K31;L467-K31]	463	31	inter		34	TRAPPC5	TRAPPC3	[K9-E57]	9	57	inter
26	TRAPPC9	TRAPPC10	[F1120-K909]	1120	909	inter		33	TRAPPC6a	TRAPPC3	[G59-K12;Q60-K12;A61-K12;L62-K12;G63-K12;E64-K12]	59	12	inter
28	TRAPPC9	TRAPPC5	[V354-R188]	354	188	inter		77	TRAPPC6a	TRAPPC3	[K42-E35;K42-N36]	42	35	inter
45	TRAPPC9	TRAPPC2L	[I741-K77]	741	77	inter		74	TRAPPC9	TRAPPC10	[N740-K136;I741-K136;G742-K136;M743-K136;E744-K136;P745-K136]	740	136	inter
50	TRAPPC10	TRAPPC2L	[I377-K48;D378-K48;S379-K48;N380-K48;I381-K48;A382-K48;H383-K48;T384-K48]	377	48	inter		68	TRAPPC9	TRAPPC10	[K835-Q847]	835	847	inter
55	TRAPPC10	HSP7D_MA	[Y1113-K345;Y1113-K348;E1114-K345;E1114-K348;V1115-K345;V1115-K348;V1116-K345;V1116-K348;D1117-K345;D1117-K348;N1118-K345;N1118-K348;S1119-K345;S1119-K348]	1113	345	inter		30	TRAPPC9	TRAPPC2	[L467-K31;V468-K31;Y469-K31;A470-K31]	467	31	inter
								46	TRAPPC9	TRAPPC2	[Q489-K31;T490-K31;M491-K31;L492-K31;D493-K31;F494-K31;L495-K31;S496-K31;D497-K31;Q498-K31;E499-K31]	489	31	inter
Peptide ID	Protein1	Protein2	Selected Sites	AbsPos1	AbsPos2	Type		69	TRAPPC9	TRAPPC2	[V503-K31;A504-K31]	503	31	inter
71	TRAPPC2L	TRAPPC2L	[K77-A49;K77-V51]	77	49	intra		26	TRAPPC9	TRAPPC3	[K964-E140;K964-M141;K964-V142;K964-Q143;K964-M144;K964-A145;K964-V146;K964-E147;K964-A148]	964	140	inter
25	TRAPPC3	TRAPPC3	[K149-E35;K149-N36;K149-D37;K149-E38;K149-D39;K149-V40;K149-N41]	149	35	intra		27	TRAPPC10	TRAPPC2	[K156-S124;K156-A125;K156-F126;K156-D127]	156	124	inter
35	TRAPPC3	TRAPPC3	[K156-E35;K156-N36;K156-D37;K156-E38]	156	35	intra		42	TRAPPC10	TRAPPC2L	[D378-K48;S379-K48;N380-K48;I381-K48;A382-K48;H383-K48;T384-K48]	378	48	inter
37	TRAPPC3	TRAPPC3	[K42-L139;K42-E140;K42-M141]	42	139	intra		82	TRAPPC10	TRAPPC5	[K136-G62;K136-A63]	136	62	inter
39	TRAPPC3	TRAPPC3	[K42-G137;K42-A138;K42-L139;K42-E140]	42	137	intra		31	TRAPPC10	TRAPPC6a	[K646-E36;K646-E37;K646-A38]	646	36	inter
41	TRAPPC3	TRAPPC3	[G137-K46;A138-K46;L139-K46;E140-K46;M141-K46;V142-K46;Q143-K46]	137	46	intra
67	TRAPPC5	TRAPPC5	[K81-E186;K81-G187]	81	186	intra		Peptide ID	Protein1	Protein2	Selected Sites	AbsPos1	AbsPos2	Type
19	TRAPPC5	TRAPPC5	[K104-V160;K104-T161;K104-A162;K104-H163;K104-W164;K104-H165]	104	160	intra		73	TRAPPC2L	TRAPPC2L	[K48-Y70;K48-G71;K48-Y72;K48-V73]	48	70	intra
40	TRAPPC5	TRAPPC5	[K104-E121;K104-P122;K104-L123;K104-I124;K104-N125;K104-T126]	104	121	intra		22	TRAPPC3	TRAPPC3	[K156-E35]	156	35	intra
61	TRAPPC5	TRAPPC5	[H165-K104;K166-K104;K166-E101;K166-A102;K166-D103]	165	104	intra		58	TRAPPC5	TRAPPC5	[K90-A102;K90-D103]	90	102	intra
11	TRAPPC5	TRAPPC5	[K166-L105]	166	105	intra		18	TRAPPC5	TRAPPC5	[K166-K104;K166-A102;K166-D103;K166-L105;K166-E106;K166-Q107;K166-A108]	166	104	intra
66	TRAPPC5	TRAPPC5	[K104-H165]	104	165	intra		52	TRAPPC5	TRAPPC5	[K166-E106;K166-Q107;K166-A108]	166	106	intra
58	TRAPPC6a	TRAPPC6a	[K45-E37;K45-A38]	45	37	intra		55	TRAPPC5	TRAPPC5	[K166-L105;K166-E106;K166-Q107;K166-A108;K166-N109]	166	105	intra
15	TRAPPC6a	TRAPPC6a	[L145-K42;Y146-K42;T147-K42;L148-K42;G149-K42;I150-K42;E151-K42;S152-K42;V154-K42;T155-K42]	145	42	intra		67	TRAPPC5	TRAPPC5	[K104-A162;K104-W164;K104-H165]	104	162	intra
6	TRAPPC9	TRAPPC9	[Y61-K185;P62-K185;P63-K185;E64-K185;N65-K185;N66-K185;E67-K185]	61	185	intra		49	TRAPPC6a	TRAPPC6a	[K45-E36;K45-E37;K45-A38]	45	36	intra
9	TRAPPC9	TRAPPC9	[Y61-K184;P62-K184;P63-K184;E64-K184;N65-K184;N66-K184;E67-K184;W68-K184]	61	184	intra		78	TRAPPC6a	TRAPPC6a	[K42-Q60;K42-A61;K42-L62]	42	60	intra
54	TRAPPC9	TRAPPC9	[A133-K36;F134-K36;Y135-K36]	133	36	intra		9	TRAPPC6a	TRAPPC6a	[G149-K42;I150-K42;E151-K42;S152-K42;V153-K42]	149	42	intra
4	TRAPPC9	TRAPPC9	[P712-K754;S713-K754;S714-K754;G715-K754;D716-K754;E717-K754;I718-K754;S719-K754;T720-K754;N721-K754;V722-K754;S723-K754;V724-K754;Q725-K754;L726-K754;Y727-K754]	712	754	intra		11	TRAPPC9	TRAPPC9	[N66-K184;E67-K184;W68-K184]	66	184	intra
5	TRAPPC9	TRAPPC9	[L298-K315;T299-K315;T300-K315;N301-K315;G302-K315;I303-K315;N304-K315]	298	315	intra		2	TRAPPC9	TRAPPC9	[Q711-K754;P712-K754;S713-K754;S714-K754;G715-K754;D716-K754;E717-K754;I718-K754;S719-K754;T720-K754;N721-K754;V722-K754;S723-K754;V724-K754;Q725-K754;L726-K754;Y727-K754;N728-K754]	711	754	intra
7	TRAPPC9	TRAPPC9	[K748-E773;K748-T774;K748-L775;K748-A776;K748-Q777]	748	773	intra		3	TRAPPC9	TRAPPC9	[L298-K315;T299-K315;T300-K315;N301-K315;G302-K315;I303-K315;N304-K315;P305-K315;D306-K315]	298	315	intra
13	TRAPPC9	TRAPPC9	[K568-N740;K568-I741;K568-G742;K568-M743]	568	740	intra		4	TRAPPC9	TRAPPC9	[A297-K315;L298-K315;T299-K315;T300-K315;N301-K315;G302-K315;I303-K315;N304-K315]	297	315	intra
14	TRAPPC9	TRAPPC9	[K784-N740;K784-I741;K784-G742;K784-M743]	784	740	intra		5	TRAPPC9	TRAPPC9	[A297-K315;L298-K315;T299-K315;T300-K315;N301-K315;G302-K315;I303-K315]	297	315	intra
16	TRAPPC9	TRAPPC9	[K835-A845;K835-G846]	835	845	intra		13	TRAPPC9	TRAPPC9	[K544-F571;K544-I572;K544-Y573;K544-S574;K544-P575;K544-I576;K544-I577;K544-A578;K544-H579]	544	571	intra
27	TRAPPC9	TRAPPC9	[K430-Q378;K430-L379;K430-S380;K430-E381;K430-E382;K430-E383]	430	378	intra		14	TRAPPC9	TRAPPC9	[K544-E583;K544-E584]	544	583	intra
31	TRAPPC9	TRAPPC9	[K748-L771;K748-E772;K748-E773;K748-T774]	748	771	intra		16	TRAPPC9	TRAPPC9	[K430-S380;K430-E381;K430-E382;K430-E383]	430	380	intra
36	TRAPPC9	TRAPPC9	[S686-K558;T687-K558;V688-K558;E689-K558]	686	558	intra		19	TRAPPC9	TRAPPC9	[K556-S863;K556-G864;K556-G865;K556-P866;K556-G867;K556-H868;K556-T869;K556-E870]	556	863	intra
44	TRAPPC9	TRAPPC9	[K861-L749;K861-E750;K861-V751;K861-T752]	861	749	intra		20	TRAPPC9	TRAPPC9	[D131-K103;V132-K103;A133-K103;F134-K103;Y135-K103;P136-K103;N137-K103;Y138-K103;E139-K103]	131	103	intra
59	TRAPPC9	TRAPPC9	[I929-K835;L930-K835;H931-K835;A932-K835]	929	835	intra		25	TRAPPC9	TRAPPC9	[K174-G189;K174-L190]	174	189	intra
64	TRAPPC9	TRAPPC9	[G834-K759;K835-K759;P836-K759;V837-K759;K835-T757;K835-T758;K835-E760]	834	759	intra		28	TRAPPC9	TRAPPC9	[F182-K198;E183-K198]	182	198	intra
65	TRAPPC9	TRAPPC9	[K835-A845;K835-G846;K835-D847]	835	845	intra		40	TRAPPC9	TRAPPC9	[K861-E750;K861-V751;K861-T752;K861-S753]	861	750	intra
76	TRAPPC9	TRAPPC9	[T853-K759;L854-K759;E855-K759;A856-K759;V857-K759;L858-K759;N859-K759;F860-K759]	853	759	intra		53	TRAPPC9	TRAPPC9	[G933-K835;E934-K835]	933	835	intra
12	TRAPPC9	TRAPPC9	[K556-Y862]	556	862	intra		57	TRAPPC9	TRAPPC9	[S686-K558;T687-K558;V688-K558;E689-K558]	686	558	intra
18	TRAPPC9	TRAPPC9	[Y862-K558]	862	558	intra		60	TRAPPC9	TRAPPC9	[E870-K558;G871-K558;Y872-K558;Y873-K558]	870	558	intra
42	TRAPPC9	TRAPPC9	[K835-I741]	835	741	intra		61	TRAPPC9	TRAPPC9	[K835-A504;K835-Q505;K835-S506;K835-L507;K835-E508;K835-N509]	835	504	intra
51	TRAPPC9	TRAPPC9	[K944-E967]	944	967	intra		63	TRAPPC9	TRAPPC9	[K835-G846;K835-D847;K835-Y848;K835-S849]	835	846	intra
68	TRAPPC9	TRAPPC9	[K558-E584]	558	584	intra		65	TRAPPC9	TRAPPC9	[S863-K558;G864-K558]	863	558	intra
57	TRAPPC10	TRAPPC10	[K56-F200;K56-E201;K56-D202;K56-D203;K56-M204]	56	200	intra		75	TRAPPC9	TRAPPC9	[L318-K328;S319-K328;P320-K328;E321-K328]	318	328	intra
1	TRAPPC10	TRAPPC10	[S541-K522;S542-K522;L543-K522;L544-K522;A545-K522;S546-K522;D547-K522]	541	522	intra		76	TRAPPC9	TRAPPC9	[L318-K336;S319-K336;P320-K336;E321-K336;D322-K336;I323-K336;I324-K336;D325-K336]	318	336	intra
21	TRAPPC10	TRAPPC10	[S542-K522;L543-K522;L544-K522;A545-K522;H548-K522]	542	522	intra		62	TRAPPC9	TRAPPC9	[K835-V1032;K835-A1033]	835	1032	intra
22	TRAPPC10	TRAPPC10	[K408-L447;K408-S448;K408-S449;K408-V450]	408	447	intra		12	TRAPPC9	TRAPPC9	[K944-A1031]	944	1031	intra
38	TRAPPC10	TRAPPC10	[K496-E445;K496-A446;K496-L447;K496-S448;K496-S449]	496	445	intra		70	TRAPPC9	TRAPPC9	[K558-V751]	558	751	intra
46	TRAPPC10	TRAPPC10	[K394-S397;K394-G399;K394-Y400]	394	397	intra		15	TRAPPC10	TRAPPC10	[K56-P44;K56-M45;K56-E46]	56	44	intra
47	TRAPPC10	TRAPPC10	[K556-K522;H557-K522;F558-K522;C559-K522;Q560-K522;E561-K522;I562-K522;L563-K522;D564-K522;F565-K522;A566-K522;S567-K522;Q568-K522;K556-Q523;K556-L524]	556	522	intra		48	TRAPPC10	TRAPPC10	[K56-E201;K56-D202;K56-D203;K56-M204]	56	201	intra
49	TRAPPC10	TRAPPC10	[H557-K522;F558-K522;C559-K522;Q560-K522]	557	522	intra		1	TRAPPC10	TRAPPC10	[L531-K492;G532-K492;Q533-K492;I534-K492;E535-K492;N536-K492;Y537-K492;L538-K492]	531	492	intra
52	TRAPPC10	TRAPPC10	[S461-K478;H462-K478;A463-K478;T464-K478;I465-K478;E466-K478;M467-K478]	461	478	intra		7	TRAPPC10	TRAPPC10	[L421-K444;L422-K444;A423-K444]	421	444	intra
72	TRAPPC10	TRAPPC10	[I499-K478;Y500-K478;L501-K478]	499	478	intra		10	TRAPPC10	TRAPPC10	[T464-K478;I465-K478]	464	478	intra
75	TRAPPC10	TRAPPC10	[E846-K639;Q847-K639;S848-K639]	846	639	intra		23	TRAPPC10	TRAPPC10	[K496-A446;K496-L447;K496-S448]	496	446	intra
78	TRAPPC10	TRAPPC10	[K285-E293;K285-I295;K285-Q296]	285	293	intra		29	TRAPPC10	TRAPPC10	[N507-K478;Y508-K478;L509-K478;A510-K478;E511-K478;G512-K478;W513-K478;A514-K478]	507	478	intra
8	TRAPPC10	TRAPPC10	[K1043-I855;K1043-Q856;K1043-S857;K1043-S858;K1043-D859]	1043	855	intra		36	TRAPPC10	TRAPPC10	[L422-K444;A423-K444;G424-K444;L425-K444;G426-K444;A427-K444;E428-K444;R429-K444;P430-K444;E431-K444;T432-K444]	422	444	intra
2	TRAPPC10	TRAPPC10	[K1096-G1207;K1096-S1208;K1096-V1209;K1096-H1210;K1096-S1211;K1096-A1212]	1096	1207	intra		41	TRAPPC10	TRAPPC10	[K408-A493;K408-P494;K408-Q495]	408	493	intra
10	TRAPPC10	TRAPPC10	[A1172-K1096;H1173-K1096;S1174-K1096;S1175-K1096;Q1176-K1096;L1177-K1096;D1178-K1096;A1179-K1096;D1180-K1096;S1181-K1096;W1182-K1096]	1172	1096	intra		45	TRAPPC10	TRAPPC10	[H462-K478;A463-K478;T464-K478;I465-K478;E466-K478;M467-K478]	462	478	intra
32	TRAPPC10	TRAPPC10	[L1091-K1204;L1092-K1204;E1093-K1204;V1094-K1204;D1095-K1204;K1096-K1204;D1097-K1204;E1098-K1204;A1099-K1204;L1100-K1204;T1101-K1204;E1102-K1204;K1096-P1198;K1096-D1199;K1096-S1200;K1096-S1201;K1096-S1202;K1096-L1203;K1096-S1205]	1091	1204	intra		81	TRAPPC10	TRAPPC10	[I499-K478;Y500-K478;L501-K478]	499	478	intra
34	TRAPPC10	TRAPPC10	[K1096-W1014;K1096-T1015;K1096-E1016;K1096-E1017]	1096	1014	intra		6	TRAPPC10	TRAPPC10	[K1043-Q856;K1043-S857;K1043-S858;K1043-D859]	1043	856	intra
53	TRAPPC10	TRAPPC10	[K1218-Y1113;K1218-E1114;K1218-V1115;K1218-V1116]	1218	1113	intra		17	TRAPPC10	TRAPPC10	[D1180-K1204;S1181-K1204;W1182-K1204;I1183-K1204;E1184-K1204]	1180	1204	intra
63	TRAPPC10	TRAPPC10	[K804-S848]	804	848	intra		37	TRAPPC10	TRAPPC10	[K1096-G1194;K1096-D1195;K1096-D1196]	1096	1194	intra
								38	TRAPPC10	TRAPPC10	[K1096-T1015;K1096-E1016;K1096-E1017;K1096-P1018]	1096	1015	intra
								39	TRAPPC10	TRAPPC10	[K1096-S1208;K1096-V1209;K1096-H1210;K1096-S1211;K1096-A1212;K1096-C1213;K1096-S1214;K1096-S1215;K1096-E1216]	1096	1208	intra
								44	TRAPPC10	TRAPPC10	[K1218-Y1113;K1218-E1114;K1218-V1115;K1218-V1116;K1218-D1117]	1218	1113	intra
								47	TRAPPC10	TRAPPC10	[Y1113-K1204;E1114-K1204;V1115-K1204;V1116-K1204]	1113	1204	intra
								54	TRAPPC10	TRAPPC10	[K396-E486]	396	486	intra

[truncated: 4 more sheets: Figure 5B, Figure 5D, Figure 5E, Figure 5G+H]
